# Supplementary material for: Chromosomal inversion polymorphisms shape the genomic landscape of deer mice
Source: Nat Ecol Evol. 2022 Oct 17;6(12):1965–79. doi: 10.1038/s41559-022-01890-0 (PMC9715431; doi:10.1038/s41559-022-01890-0)
Supplement: Supplementary file 4 — Statistical source data. [file 41559_2022_1890_MOESM4_ESM.xlsx]

## Sheet: Fig1b_left
chromosome	population	window_position	MDS1	outlier_window
chr15	bairdii	100000	0.15159	no
chr15	bairdii	200000	0.128016	no
chr15	bairdii	300000	0.079871	no
chr15	bairdii	400000	0.120146	no
chr15	bairdii	500000	0.144506	no
chr15	bairdii	600000	0.166669	no
chr15	bairdii	700000	0.263832	no
chr15	bairdii	800000	0.276454	no
chr15	bairdii	900000	0.11732	no
chr15	bairdii	1000000	0.245807	no
chr15	bairdii	1100000	0.200744	no
chr15	bairdii	1200000	0.19488	no
chr15	bairdii	1300000	0.0959534	no
chr15	bairdii	1400000	0.214781	no
chr15	bairdii	1500000	0.210721	no
chr15	bairdii	1600000	0.19539	no
chr15	bairdii	1700000	0.203066	no
chr15	bairdii	1800000	0.228211	no
chr15	bairdii	1900000	0.215454	no
chr15	bairdii	2000000	0.237193	no
chr15	bairdii	2100000	0.219238	no
chr15	bairdii	2200000	0.254151	no
chr15	bairdii	2300000	0.189582	no
chr15	bairdii	2400000	0.258725	no
chr15	bairdii	2500000	0.246428	no
chr15	bairdii	2600000	0.251095	no
chr15	bairdii	2700000	0.196518	no
chr15	bairdii	2800000	0.289296	no
chr15	bairdii	2900000	0.207796	no
chr15	bairdii	3000000	0.255724	no
chr15	bairdii	3100000	0.277421	no
chr15	bairdii	3200000	0.250601	no
chr15	bairdii	3300000	0.226426	no
chr15	bairdii	3400000	0.237971	no
chr15	bairdii	3500000	0.20907	no
chr15	bairdii	3600000	0.257606	no
chr15	bairdii	3700000	0.16125	no
chr15	bairdii	3800000	0.197243	no
chr15	bairdii	3900000	0.205746	no
chr15	bairdii	4000000	0.210397	no
chr15	bairdii	4100000	0.222484	no
chr15	bairdii	4200000	0.21459	no
chr15	bairdii	4300000	0.184847	no
chr15	bairdii	4400000	0.238348	no
chr15	bairdii	4500000	0.23661	no
chr15	bairdii	4600000	0.174323	no
chr15	bairdii	4700000	0.161554	no
chr15	bairdii	4800000	0.106163	no
chr15	bairdii	4900000	0.229294	no
chr15	bairdii	5000000	0.17027	no
chr15	bairdii	5100000	0.204685	no
chr15	bairdii	5200000	0.244339	no
chr15	bairdii	5300000	0.180829	no
chr15	bairdii	5400000	0.237489	no
chr15	bairdii	5500000	0.243554	no
chr15	bairdii	5600000	0.222026	no
chr15	bairdii	5700000	0.189861	no
chr15	bairdii	5800000	0.217834	no
chr15	bairdii	5900000	0.145155	no
chr15	bairdii	6000000	0.231482	no
chr15	bairdii	6100000	0.225051	no
chr15	bairdii	6200000	0.188068	no
chr15	bairdii	6300000	0.22129	no
chr15	bairdii	6400000	0.241717	no
chr15	bairdii	6500000	0.21765	no
chr15	bairdii	6600000	0.199377	no
chr15	bairdii	6700000	0.22306	no
chr15	bairdii	6800000	0.153762	no
chr15	bairdii	6900000	0.198413	no
chr15	bairdii	7000000	0.23282	no
chr15	bairdii	7100000	0.160275	no
chr15	bairdii	7200000	0.164485	no
chr15	bairdii	7300000	0.149339	no
chr15	bairdii	7400000	0.196035	no
chr15	bairdii	7500000	0.18076	no
chr15	bairdii	7600000	0.141907	no
chr15	bairdii	7700000	0.173806	no
chr15	bairdii	7800000	0.148585	no
chr15	bairdii	7900000	0.191804	no
chr15	bairdii	8000000	0.175808	no
chr15	bairdii	8100000	0.215875	no
chr15	bairdii	8200000	0.164317	no
chr15	bairdii	8300000	0.202267	no
chr15	bairdii	8400000	0.205784	no
chr15	bairdii	8500000	0.253466	no
chr15	bairdii	8600000	0.254078	no
chr15	bairdii	8700000	0.174264	no
chr15	bairdii	8800000	0.206935	no
chr15	bairdii	8900000	0.222544	no
chr15	bairdii	9000000	0.193414	no
chr15	bairdii	9100000	0.290278	no
chr15	bairdii	9200000	0.287657	no
chr15	bairdii	9300000	0.230913	no
chr15	bairdii	9400000	0.200552	no
chr15	bairdii	9500000	0.107126	no
chr15	bairdii	9600000	0.15497	no
chr15	bairdii	9700000	0.239415	no
chr15	bairdii	9800000	0.202619	no
chr15	bairdii	9900000	0.275257	no
chr15	bairdii	10000000	0.153402	no
chr15	bairdii	10100000	0.0146221	no
chr15	bairdii	10200000	0.216731	no
chr15	bairdii	10300000	0.189151	no
chr15	bairdii	10400000	0.188861	no
chr15	bairdii	10500000	0.297837	no
chr15	bairdii	10600000	0.28303	no
chr15	bairdii	10700000	0.215224	no
chr15	bairdii	10800000	0.234903	no
chr15	bairdii	10900000	0.235061	no
chr15	bairdii	11000000	0.144802	no
chr15	bairdii	11100000	0.171962	no
chr15	bairdii	11200000	0.160776	no
chr15	bairdii	11300000	0.187587	no
chr15	bairdii	11400000	0.226254	no
chr15	bairdii	11500000	0.202191	no
chr15	bairdii	11600000	0.254529	no
chr15	bairdii	11700000	0.189285	no
chr15	bairdii	11800000	0.201277	no
chr15	bairdii	11900000	0.237866	no
chr15	bairdii	12000000	0.260033	no
chr15	bairdii	12100000	0.217567	no
chr15	bairdii	12200000	0.22664	no
chr15	bairdii	12300000	0.273888	no
chr15	bairdii	12400000	0.252415	no
chr15	bairdii	12500000	0.264704	no
chr15	bairdii	12600000	0.2145	no
chr15	bairdii	12700000	0.221408	no
chr15	bairdii	12800000	0.173165	no
chr15	bairdii	12900000	0.148148	no
chr15	bairdii	13000000	0.150995	no
chr15	bairdii	13100000	0.172697	no
chr15	bairdii	13200000	0.166282	no
chr15	bairdii	13300000	0.187608	no
chr15	bairdii	13400000	0.201849	no
chr15	bairdii	13500000	0.131899	no
chr15	bairdii	13600000	0.222042	no
chr15	bairdii	13700000	0.19445	no
chr15	bairdii	13800000	0.233173	no
chr15	bairdii	13900000	0.20625	no
chr15	bairdii	14000000	0.229424	no
chr15	bairdii	14100000	0.280762	no
chr15	bairdii	14200000	0.180715	no
chr15	bairdii	14300000	0.245811	no
chr15	bairdii	14400000	0.1883	no
chr15	bairdii	14500000	0.217671	no
chr15	bairdii	14600000	0.270332	no
chr15	bairdii	14700000	0.228077	no
chr15	bairdii	14800000	0.227035	no
chr15	bairdii	14900000	0.25683	no
chr15	bairdii	15000000	0.185967	no
chr15	bairdii	15100000	0.211367	no
chr15	bairdii	15200000	0.147459	no
chr15	bairdii	15300000	0.16976	no
chr15	bairdii	15400000	0.184316	no
chr15	bairdii	15500000	0.196343	no
chr15	bairdii	15600000	0.233315	no
chr15	bairdii	15700000	0.200871	no
chr15	bairdii	15800000	0.161543	no
chr15	bairdii	15900000	0.165302	no
chr15	bairdii	16000000	0.19437	no
chr15	bairdii	16100000	0.164789	no
chr15	bairdii	16200000	0.213316	no
chr15	bairdii	16300000	0.237388	no
chr15	bairdii	16400000	0.260153	no
chr15	bairdii	16500000	0.24152	no
chr15	bairdii	16600000	0.192304	no
chr15	bairdii	16700000	0.222762	no
chr15	bairdii	16800000	0.156502	no
chr15	bairdii	16900000	0.212664	no
chr15	bairdii	17000000	0.255582	no
chr15	bairdii	17100000	0.213313	no
chr15	bairdii	17200000	0.106033	no
chr15	bairdii	17300000	0.0938163	no
chr15	bairdii	17400000	0.161237	no
chr15	bairdii	17500000	0.230046	no
chr15	bairdii	17600000	0.188429	no
chr15	bairdii	17700000	0.285751	no
chr15	bairdii	17800000	0.286019	no
chr15	bairdii	17900000	0.258381	no
chr15	bairdii	18000000	0.254948	no
chr15	bairdii	18100000	0.246983	no
chr15	bairdii	18200000	0.218156	no
chr15	bairdii	18300000	0.233976	no
chr15	bairdii	18400000	0.211381	no
chr15	bairdii	18500000	0.218843	no
chr15	bairdii	18600000	0.248431	no
chr15	bairdii	18700000	0.201471	no
chr15	bairdii	18800000	0.208016	no
chr15	bairdii	18900000	0.1751	no
chr15	bairdii	19000000	0.168402	no
chr15	bairdii	19100000	0.16028	no
chr15	bairdii	19200000	0.141818	no
chr15	bairdii	19300000	0.155121	no
chr15	bairdii	19400000	0.175736	no
chr15	bairdii	19500000	0.230191	no
chr15	bairdii	19600000	0.174069	no
chr15	bairdii	19700000	0.125942	no
chr15	bairdii	19800000	0.17973	no
chr15	bairdii	19900000	0.180622	no
chr15	bairdii	20000000	0.204315	no
chr15	bairdii	20100000	0.197636	no
chr15	bairdii	20200000	0.192383	no
chr15	bairdii	20300000	0.191707	no
chr15	bairdii	20400000	0.250932	no
chr15	bairdii	20500000	0.259156	no
chr15	bairdii	20600000	0.226768	no
chr15	bairdii	20700000	0.174187	no
chr15	bairdii	20800000	0.0974982	no
chr15	bairdii	20900000	0.0862245	no
chr15	bairdii	21000000	0.145566	no
chr15	bairdii	21100000	0.169843	no
chr15	bairdii	21200000	0.189609	no
chr15	bairdii	21300000	0.131974	no
chr15	bairdii	21400000	0.156418	no
chr15	bairdii	21500000	0.242358	no
chr15	bairdii	21600000	0.211368	no
chr15	bairdii	21700000	0.193153	no
chr15	bairdii	21800000	0.24538	no
chr15	bairdii	21900000	0.213433	no
chr15	bairdii	22000000	0.0504876	no
chr15	bairdii	22100000	0.264701	no
chr15	bairdii	22200000	0.152179	no
chr15	bairdii	22300000	0.219067	no
chr15	bairdii	22400000	0.212032	no
chr15	bairdii	22500000	0.154875	no
chr15	bairdii	22600000	0.0714493	no
chr15	bairdii	22700000	0.218091	no
chr15	bairdii	22800000	-0.0155992	no
chr15	bairdii	22900000	0.0922396	no
chr15	bairdii	23000000	0.0621224	no
chr15	bairdii	23100000	0.132944	no
chr15	bairdii	23200000	0.207287	no
chr15	bairdii	23300000	0.195043	no
chr15	bairdii	23400000	0.240628	no
chr15	bairdii	23500000	0.149774	no
chr15	bairdii	23600000	0.204111	no
chr15	bairdii	23700000	0.265052	no
chr15	bairdii	23800000	0.220027	no
chr15	bairdii	23900000	0.242779	no
chr15	bairdii	24000000	0.25589	no
chr15	bairdii	24100000	0.130138	no
chr15	bairdii	24200000	0.289554	no
chr15	bairdii	24300000	0.179594	no
chr15	bairdii	24400000	0.177505	no
chr15	bairdii	24500000	0.189505	no
chr15	bairdii	24600000	0.209413	no
chr15	bairdii	24700000	0.1771	no
chr15	bairdii	24800000	0.223273	no
chr15	bairdii	24900000	0.190943	no
chr15	bairdii	25000000	0.268183	no
chr15	bairdii	25100000	0.272622	no
chr15	bairdii	25200000	0.302936	no
chr15	bairdii	25300000	0.268433	no
chr15	bairdii	25400000	0.287079	no
chr15	bairdii	25500000	0.250994	no
chr15	bairdii	25600000	0.253545	no
chr15	bairdii	25700000	0.237636	no
chr15	bairdii	25800000	0.230085	no
chr15	bairdii	25900000	0.252171	no
chr15	bairdii	26000000	0.217631	no
chr15	bairdii	26100000	0.207147	no
chr15	bairdii	26200000	0.196817	no
chr15	bairdii	26300000	0.200949	no
chr15	bairdii	26400000	0.226508	no
chr15	bairdii	26500000	0.157705	no
chr15	bairdii	26600000	0.245552	no
chr15	bairdii	26700000	0.138994	no
chr15	bairdii	26800000	0.205726	no
chr15	bairdii	26900000	0.17595	no
chr15	bairdii	27000000	-0.0185711	no
chr15	bairdii	27100000	0.186811	no
chr15	bairdii	27200000	0.230579	no
chr15	bairdii	27300000	0.199268	no
chr15	bairdii	27400000	0.232946	no
chr15	bairdii	27500000	0.233554	no
chr15	bairdii	27600000	0.252683	no
chr15	bairdii	27700000	0.253383	no
chr15	bairdii	27800000	0.233727	no
chr15	bairdii	27900000	0.142122	no
chr15	bairdii	28000000	0.122436	no
chr15	bairdii	28100000	0.231965	no
chr15	bairdii	28200000	0.19633	no
chr15	bairdii	28300000	0.203171	no
chr15	bairdii	28400000	0.142465	no
chr15	bairdii	28500000	0.192219	no
chr15	bairdii	28600000	0.227149	no
chr15	bairdii	28700000	0.233143	no
chr15	bairdii	28800000	0.212877	no
chr15	bairdii	28900000	0.240674	no
chr15	bairdii	29000000	0.230599	no
chr15	bairdii	29100000	0.206772	no
chr15	bairdii	29200000	0.23933	no
chr15	bairdii	29300000	0.176947	no
chr15	bairdii	29400000	0.0935281	no
chr15	bairdii	29500000	0.217969	no
chr15	bairdii	29600000	0.290679	no
chr15	bairdii	29700000	0.294377	no
chr15	bairdii	29800000	0.237617	no
chr15	bairdii	29900000	0.219652	no
chr15	bairdii	30000000	0.213011	no
chr15	bairdii	30100000	0.253194	no
chr15	bairdii	30200000	0.323002	no
chr15	bairdii	30300000	0.283325	no
chr15	bairdii	30400000	0.293205	no
chr15	bairdii	30500000	0.265926	no
chr15	bairdii	30600000	0.284603	no
chr15	bairdii	30700000	0.256786	no
chr15	bairdii	30800000	0.299472	no
chr15	bairdii	30900000	0.30247	no
chr15	bairdii	31000000	0.280327	no
chr15	bairdii	31100000	0.268575	no
chr15	bairdii	31200000	0.262054	no
chr15	bairdii	31300000	0.265827	no
chr15	bairdii	31400000	0.290014	no
chr15	bairdii	31500000	0.259218	no
chr15	bairdii	31600000	0.320004	no
chr15	bairdii	31700000	0.228323	no
chr15	bairdii	31800000	0.139808	no
chr15	bairdii	31900000	0.229522	no
chr15	bairdii	32000000	0.238324	no
chr15	bairdii	32100000	0.203693	no
chr15	bairdii	32200000	0.196929	no
chr15	bairdii	32300000	0.298325	no
chr15	bairdii	32400000	0.232408	no
chr15	bairdii	32500000	0.257255	no
chr15	bairdii	32600000	0.252785	no
chr15	bairdii	32700000	0.247614	no
chr15	bairdii	32800000	0.266556	no
chr15	bairdii	32900000	0.295603	no
chr15	bairdii	33000000	0.141501	no
chr15	bairdii	33100000	0.230249	no
chr15	bairdii	33200000	0.214175	no
chr15	bairdii	33300000	0.261961	no
chr15	bairdii	33400000	0.271202	no
chr15	bairdii	33500000	0.146094	no
chr15	bairdii	33600000	0.301179	no
chr15	bairdii	33700000	0.268631	no
chr15	bairdii	33800000	0.16667	no
chr15	bairdii	33900000	0.125775	no
chr15	bairdii	34000000	0.212522	no
chr15	bairdii	34100000	0.184216	no
chr15	bairdii	34200000	0.278045	no
chr15	bairdii	34300000	0.223159	no
chr15	bairdii	34400000	0.221391	no
chr15	bairdii	34500000	0.131882	no
chr15	bairdii	34600000	-0.0372323	no
chr15	bairdii	34700000	0.248119	no
chr15	bairdii	34800000	0.152394	no
chr15	bairdii	34900000	-0.0425467	no
chr15	bairdii	35000000	0.126277	no
chr15	bairdii	35100000	0.232331	no
chr15	bairdii	35200000	0.204154	no
chr15	bairdii	35300000	0.137038	no
chr15	bairdii	35400000	0.185913	no
chr15	bairdii	35500000	0.212161	no
chr15	bairdii	35600000	0.0421699	no
chr15	bairdii	35700000	0.246372	no
chr15	bairdii	35800000	0.153022	no
chr15	bairdii	35900000	0.205069	no
chr15	bairdii	36000000	0.134094	no
chr15	bairdii	36100000	0.161063	no
chr15	bairdii	36200000	0.238864	no
chr15	bairdii	36300000	0.261011	no
chr15	bairdii	36400000	0.248715	no
chr15	bairdii	36500000	0.237264	no
chr15	bairdii	36600000	0.294991	no
chr15	bairdii	36700000	0.253012	no
chr15	bairdii	36800000	0.280435	no
chr15	bairdii	36900000	0.279188	no
chr15	bairdii	37000000	0.284598	no
chr15	bairdii	37100000	0.222523	no
chr15	bairdii	37200000	0.279109	no
chr15	bairdii	37300000	0.20045	no
chr15	bairdii	37400000	0.174893	no
chr15	bairdii	37500000	0.286519	no
chr15	bairdii	37600000	0.253307	no
chr15	bairdii	37700000	0.184538	no
chr15	bairdii	37800000	0.161743	no
chr15	bairdii	37900000	0.166424	no
chr15	bairdii	38000000	0.249644	no
chr15	bairdii	38100000	0.217526	no
chr15	bairdii	38200000	0.263147	no
chr15	bairdii	38300000	0.249463	no
chr15	bairdii	38400000	0.140361	no
chr15	bairdii	38500000	0.277348	no
chr15	bairdii	38600000	0.309924	no
chr15	bairdii	38700000	0.300633	no
chr15	bairdii	38800000	0.159599	no
chr15	bairdii	38900000	0.264303	no
chr15	bairdii	39000000	0.221378	no
chr15	bairdii	39100000	0.248977	no
chr15	bairdii	39200000	0.266684	no
chr15	bairdii	39300000	0.227317	no
chr15	bairdii	39400000	0.200017	no
chr15	bairdii	39500000	0.154917	no
chr15	bairdii	39600000	0.153486	no
chr15	bairdii	39700000	0.216928	no
chr15	bairdii	39800000	0.217099	no
chr15	bairdii	39900000	0.25005	no
chr15	bairdii	40000000	0.223413	no
chr15	bairdii	40100000	0.22049	no
chr15	bairdii	40200000	0.265789	no
chr15	bairdii	40300000	0.187133	no
chr15	bairdii	40400000	0.16773	no
chr15	bairdii	40500000	0.182329	no
chr15	bairdii	40600000	0.233665	no
chr15	bairdii	40700000	0.22199	no
chr15	bairdii	40800000	0.198907	no
chr15	bairdii	40900000	0.246421	no
chr15	bairdii	41000000	0.269351	no
chr15	bairdii	41100000	0.259737	no
chr15	bairdii	41200000	0.220796	no
chr15	bairdii	41300000	0.257719	no
chr15	bairdii	41400000	0.277867	no
chr15	bairdii	41500000	0.2526	no
chr15	bairdii	41600000	0.271283	no
chr15	bairdii	41700000	0.218636	no
chr15	bairdii	41800000	0.187751	no
chr15	bairdii	41900000	0.265157	no
chr15	bairdii	42000000	0.250487	no
chr15	bairdii	42100000	0.260662	no
chr15	bairdii	42200000	0.175207	no
chr15	bairdii	42300000	0.125295	no
chr15	bairdii	42400000	0.146584	no
chr15	bairdii	42500000	0.162637	no
chr15	bairdii	42600000	0.182368	no
chr15	bairdii	42700000	-0.0949788	no
chr15	bairdii	42800000	-0.0332369	no
chr15	bairdii	42900000	-0.0609182	no
chr15	bairdii	43000000	0.22762	no
chr15	bairdii	43100000	0.0741044	no
chr15	bairdii	43200000	0.153994	no
chr15	bairdii	43300000	0.201672	no
chr15	bairdii	43400000	0.225182	no
chr15	bairdii	43500000	0.136313	no
chr15	bairdii	43600000	0.158902	no
chr15	bairdii	43700000	0.129438	no
chr15	bairdii	43800000	0.0537497	no
chr15	bairdii	43900000	0.196406	no
chr15	bairdii	44000000	0.0796173	no
chr15	bairdii	44100000	0.19316	no
chr15	bairdii	44200000	0.248956	no
chr15	bairdii	44300000	0.281836	no
chr15	bairdii	44400000	0.258605	no
chr15	bairdii	44500000	0.138261	no
chr15	bairdii	44600000	0.1423	no
chr15	bairdii	44700000	0.254431	no
chr15	bairdii	44800000	0.225731	no
chr15	bairdii	44900000	-0.00257521	no
chr15	bairdii	45000000	-0.0414631	no
chr15	bairdii	45100000	0.0930774	no
chr15	bairdii	45200000	0.221294	no
chr15	bairdii	45300000	0.0791318	no
chr15	bairdii	45400000	0.167289	no
chr15	bairdii	45500000	-0.048193	no
chr15	bairdii	45600000	0.194045	no
chr15	bairdii	45700000	0.224171	no
chr15	bairdii	45800000	0.187197	no
chr15	bairdii	45900000	0.224804	no
chr15	bairdii	46000000	0.161634	no
chr15	bairdii	46100000	0.207499	no
chr15	bairdii	46200000	0.135215	no
chr15	bairdii	46300000	0.049748	no
chr15	bairdii	46400000	0.105276	no
chr15	bairdii	46500000	-0.175998	no
chr15	bairdii	46600000	-0.0513144	no
chr15	bairdii	46700000	0.208507	no
chr15	bairdii	46800000	0.0727889	no
chr15	bairdii	46900000	0.221463	no
chr15	bairdii	47000000	0.148702	no
chr15	bairdii	47100000	0.201486	no
chr15	bairdii	47200000	0.238149	no
chr15	bairdii	47300000	0.167398	no
chr15	bairdii	47400000	0.112173	no
chr15	bairdii	47500000	0.177474	no
chr15	bairdii	47600000	0.225611	no
chr15	bairdii	47700000	0.145531	no
chr15	bairdii	47800000	0.199151	no
chr15	bairdii	47900000	0.171227	no
chr15	bairdii	48000000	0.262989	no
chr15	bairdii	48100000	0.231849	no
chr15	bairdii	48200000	0.201204	no
chr15	bairdii	48300000	0.147792	no
chr15	bairdii	48400000	0.125432	no
chr15	bairdii	48500000	0.0696002	no
chr15	bairdii	48600000	-0.00477279	no
chr15	bairdii	48700000	-0.0720552	no
chr15	bairdii	48800000	0.0576863	no
chr15	bairdii	48900000	0.147059	no
chr15	bairdii	49000000	0.151919	no
chr15	bairdii	49100000	-0.0220545	no
chr15	bairdii	49200000	0.197611	no
chr15	bairdii	49300000	0.163279	no
chr15	bairdii	49400000	0.20515	no
chr15	bairdii	49500000	0.210641	no
chr15	bairdii	49600000	0.186569	no
chr15	bairdii	49700000	0.140349	no
chr15	bairdii	49800000	0.111998	no
chr15	bairdii	49900000	0.221446	no
chr15	bairdii	50000000	0.127827	no
chr15	bairdii	50100000	0.0317474	no
chr15	bairdii	50200000	0.0329957	no
chr15	bairdii	50300000	-0.125445	no
chr15	bairdii	50400000	-0.173703	no
chr15	bairdii	50500000	0.072865	no
chr15	bairdii	50600000	0.0147184	no
chr15	bairdii	50700000	-0.345613	no
chr15	bairdii	50800000	-0.251472	yes
chr15	bairdii	50900000	-0.270638	yes
chr15	bairdii	51000000	-0.231147	yes
chr15	bairdii	51100000	0.0704699	yes
chr15	bairdii	51200000	-0.186552	yes
chr15	bairdii	51300000	-0.209324	yes
chr15	bairdii	51400000	-0.00984648	yes
chr15	bairdii	51500000	-0.177608	yes
chr15	bairdii	51600000	-0.471372	yes
chr15	bairdii	51700000	-0.15329	yes
chr15	bairdii	51800000	-0.396702	yes
chr15	bairdii	51900000	-0.361884	yes
chr15	bairdii	52000000	-0.281229	yes
chr15	bairdii	52100000	-0.344517	yes
chr15	bairdii	52200000	-0.345696	yes
chr15	bairdii	52300000	-0.199125	yes
chr15	bairdii	52400000	0.0117996	yes
chr15	bairdii	52500000	-0.326022	yes
chr15	bairdii	52600000	-0.462102	yes
chr15	bairdii	52700000	-0.345203	yes
chr15	bairdii	52800000	-0.186343	yes
chr15	bairdii	52900000	-0.142355	yes
chr15	bairdii	53000000	-0.346099	yes
chr15	bairdii	53100000	-0.339265	yes
chr15	bairdii	53200000	-0.250562	yes
chr15	bairdii	53300000	-0.389503	yes
chr15	bairdii	53400000	-0.314363	yes
chr15	bairdii	53500000	-0.235495	yes
chr15	bairdii	53600000	-0.344413	yes
chr15	bairdii	53700000	-0.370493	yes
chr15	bairdii	53800000	-0.446608	yes
chr15	bairdii	53900000	-0.337109	yes
chr15	bairdii	54000000	-0.180308	yes
chr15	bairdii	54100000	-0.3744	yes
chr15	bairdii	54200000	-0.355737	yes
chr15	bairdii	54300000	-0.405726	yes
chr15	bairdii	54400000	-0.366389	yes
chr15	bairdii	54500000	-0.503444	yes
chr15	bairdii	54600000	-0.442899	yes
chr15	bairdii	54700000	-0.456273	yes
chr15	bairdii	54800000	-0.301241	yes
chr15	bairdii	54900000	-0.281714	yes
chr15	bairdii	55000000	-0.417127	yes
chr15	bairdii	55100000	-0.489907	yes
chr15	bairdii	55200000	-0.423259	yes
chr15	bairdii	55300000	-0.354937	yes
chr15	bairdii	55400000	-0.346103	yes
chr15	bairdii	55500000	-0.435575	yes
chr15	bairdii	55600000	-0.434214	yes
chr15	bairdii	55700000	-0.304188	yes
chr15	bairdii	55800000	-0.333882	yes
chr15	bairdii	55900000	-0.332481	yes
chr15	bairdii	56000000	-0.350388	yes
chr15	bairdii	56100000	-0.427577	yes
chr15	bairdii	56200000	-0.445935	yes
chr15	bairdii	56300000	-0.526012	yes
chr15	bairdii	56400000	-0.544097	yes
chr15	bairdii	56500000	-0.444718	yes
chr15	bairdii	56600000	-0.312615	yes
chr15	bairdii	56700000	-0.367738	yes
chr15	bairdii	56800000	-0.402697	yes
chr15	bairdii	56900000	-0.443029	yes
chr15	bairdii	57000000	-0.279332	yes
chr15	bairdii	57100000	-0.338878	yes
chr15	bairdii	57200000	-0.225175	yes
chr15	bairdii	57300000	-0.249694	yes
chr15	bairdii	57400000	-0.292268	yes
chr15	bairdii	57500000	-0.288368	yes
chr15	bairdii	57600000	-0.31611	yes
chr15	bairdii	57700000	-0.336848	yes
chr15	bairdii	57800000	-0.332037	yes
chr15	bairdii	57900000	-0.224483	yes
chr15	bairdii	58000000	-0.274417	yes
chr15	bairdii	58100000	-0.239494	yes
chr15	bairdii	58200000	-0.209563	yes
chr15	bairdii	58300000	-0.26822	yes
chr15	bairdii	58400000	-0.288884	yes
chr15	bairdii	58500000	-0.285324	yes
chr15	bairdii	58600000	-0.213905	yes
chr15	bairdii	58700000	-0.236267	yes
chr15	bairdii	58800000	-0.234903	yes
chr15	bairdii	58900000	-0.363931	yes
chr15	bairdii	59000000	-0.339127	yes
chr15	bairdii	59100000	-0.257564	yes
chr15	bairdii	59200000	-0.349372	yes
chr15	bairdii	59300000	-0.337837	yes
chr15	bairdii	59400000	-0.264197	yes
chr15	bairdii	59500000	-0.246777	yes
chr15	bairdii	59600000	-0.159387	yes
chr15	bairdii	59700000	-0.248007	yes
chr15	bairdii	59800000	-0.188682	yes
chr15	bairdii	59900000	-0.187908	yes
chr15	bairdii	60000000	-0.153036	yes
chr15	bairdii	60100000	-0.234864	yes
chr15	bairdii	60200000	-0.234066	yes
chr15	bairdii	60300000	-0.211276	yes
chr15	bairdii	60400000	-0.207651	yes
chr15	bairdii	60500000	-0.35187	yes
chr15	bairdii	60600000	-0.136218	yes
chr15	bairdii	60700000	-0.374911	yes
chr15	bairdii	60800000	-0.322111	yes
chr15	bairdii	60900000	-0.296891	yes
chr15	bairdii	61000000	-0.289821	yes
chr15	bairdii	61100000	-0.313464	yes
chr15	bairdii	61200000	-0.320186	yes
chr15	bairdii	61300000	-0.310634	yes
chr15	bairdii	61400000	-0.329978	yes
chr15	bairdii	61500000	-0.27744	yes
chr15	bairdii	61600000	-0.315895	yes
chr15	bairdii	61700000	-0.415123	yes
chr15	bairdii	61800000	-0.378107	yes
chr15	bairdii	61900000	-0.504311	yes
chr15	bairdii	62000000	-0.534168	yes
chr15	bairdii	62100000	-0.359283	yes
chr15	bairdii	62200000	-0.223197	yes
chr15	bairdii	62300000	-0.299984	yes
chr15	bairdii	62400000	-0.234269	yes
chr15	bairdii	62500000	-0.316543	yes
chr15	bairdii	62600000	-0.125096	yes
chr15	bairdii	62700000	-0.239886	yes
chr15	bairdii	62800000	-0.207015	yes
chr15	bairdii	62900000	-0.237979	yes
chr15	bairdii	63000000	-0.413873	yes
chr15	bairdii	63100000	-0.424609	yes
chr15	bairdii	63200000	-0.420593	yes
chr15	bairdii	63300000	-0.390594	yes
chr15	bairdii	63400000	-0.453605	yes
chr15	bairdii	63500000	-0.486172	yes
chr15	bairdii	63600000	-0.374681	yes
chr15	bairdii	63700000	-0.38218	yes
chr15	bairdii	63800000	-0.214099	yes
chr15	bairdii	63900000	-0.369449	yes
chr15	bairdii	64000000	-0.277287	yes
chr15	bairdii	64100000	-0.0165929	yes
chr15	bairdii	64200000	-0.297824	yes
chr15	bairdii	64300000	-0.288351	yes
chr15	bairdii	64400000	-0.298356	yes
chr15	bairdii	64500000	-0.262211	yes
chr15	bairdii	64600000	-0.223029	yes
chr15	bairdii	64700000	-0.23847	yes
chr15	bairdii	64800000	-0.223545	yes
chr15	bairdii	64900000	-0.332281	yes
chr15	bairdii	65000000	-0.321933	yes
chr15	bairdii	65100000	-0.291188	yes
chr15	bairdii	65200000	-0.266455	yes
chr15	bairdii	65300000	-0.338923	yes
chr15	bairdii	65400000	-0.281303	yes
chr15	bairdii	65500000	-0.463387	yes
chr15	bairdii	65600000	-0.326727	yes
chr15	bairdii	65700000	-0.312263	yes
chr15	bairdii	65800000	-0.389174	yes
chr15	bairdii	65900000	-0.342523	yes
chr15	bairdii	66000000	-0.400892	yes
chr15	bairdii	66100000	-0.364054	yes
chr15	bairdii	66200000	-0.291814	yes
chr15	bairdii	66300000	-0.239528	yes
chr15	bairdii	66400000	-0.299009	yes
chr15	bairdii	66500000	-0.278744	yes
chr15	bairdii	66600000	-0.353634	yes
chr15	bairdii	66700000	-0.437727	yes
chr15	bairdii	66800000	-0.433432	yes
chr15	bairdii	66900000	-0.359385	yes
chr15	bairdii	67000000	-0.433488	yes
chr15	bairdii	67100000	-0.383608	yes
chr15	bairdii	67200000	-0.378519	yes
chr15	bairdii	67300000	-0.357466	yes
chr15	bairdii	67400000	-0.420085	yes
chr15	bairdii	67500000	-0.364523	yes
chr15	bairdii	67600000	-0.385589	yes
chr15	bairdii	67700000	-0.055463	yes
chr15	bairdii	67800000	-0.113403	yes
chr15	bairdii	67900000	-0.00800599	yes
chr15	bairdii	68000000	-0.0801502	yes
chr15	bairdii	68100000	-0.277042	yes
chr15	bairdii	68200000	-0.24363	yes
chr15	bairdii	68300000	-0.178045	yes
chr15	bairdii	68400000	-0.241429	yes
chr15	bairdii	68500000	-0.158785	yes
chr15	bairdii	68600000	-0.191006	yes
chr15	bairdii	68700000	-0.26127	yes
chr15	bairdii	68800000	-0.272316	yes
chr15	bairdii	68900000	-0.274453	yes
chr15	bairdii	69000000	-0.112402	yes
chr15	bairdii	69100000	-0.310971	yes
chr15	bairdii	69200000	-0.0972758	yes
chr15	bairdii	69300000	-0.432091	yes
chr15	bairdii	69400000	-0.441004	yes
chr15	bairdii	69500000	-0.335123	yes
chr15	bairdii	69600000	-0.509025	yes
chr15	bairdii	69700000	-0.385347	yes
chr15	bairdii	69800000	-0.252016	yes
chr15	bairdii	69900000	-0.394776	yes
chr15	bairdii	70000000	-0.425482	yes
chr15	bairdii	70100000	-0.445533	yes
chr15	bairdii	70200000	-0.422205	yes
chr15	bairdii	70300000	-0.102734	yes
chr15	bairdii	70400000	-0.44433	yes
chr15	bairdii	70500000	-0.415579	yes
chr15	bairdii	70600000	-0.513176	yes
chr15	bairdii	70700000	-0.449342	yes
chr15	bairdii	70800000	-0.548776	yes
chr15	bairdii	70900000	-0.538597	yes
chr15	bairdii	71000000	-0.46049	yes
chr15	bairdii	71100000	-0.479307	yes
chr15	bairdii	71200000	-0.409379	yes
chr15	bairdii	71300000	-0.523519	yes
chr15	bairdii	71400000	-0.464381	yes
chr15	bairdii	71500000	-0.478577	yes
chr15	bairdii	71600000	-0.490218	yes
chr15	bairdii	71700000	-0.524063	yes
chr15	bairdii	71800000	-0.416996	yes
chr15	bairdii	71900000	-0.446122	yes
chr15	bairdii	72000000	-0.366182	yes
chr15	bairdii	72100000	-0.376417	yes
chr15	bairdii	72200000	-0.406481	yes
chr15	bairdii	72300000	-0.397651	yes
chr15	bairdii	72400000	-0.393114	yes
chr15	bairdii	72500000	-0.476666	yes
chr15	bairdii	72600000	-0.389852	yes
chr15	bairdii	72700000	-0.334237	yes
chr15	bairdii	72800000	-0.390484	yes
chr15	bairdii	72900000	-0.407391	yes
chr15	bairdii	73000000	-0.407532	yes
chr15	bairdii	73100000	-0.39194	yes
chr15	bairdii	73200000	-0.485995	yes
chr15	bairdii	73300000	-0.502549	yes
chr15	bairdii	73400000	-0.437244	yes
chr15	bairdii	73500000	-0.39534	yes
chr15	bairdii	73600000	-0.338519	yes
chr15	bairdii	73700000	-0.45385	yes
chr15	bairdii	73800000	-0.475319	yes
chr15	bairdii	73900000	-0.529061	yes
chr15	bairdii	74000000	-0.512939	yes
chr15	bairdii	74100000	-0.393553	yes
chr15	bairdii	74200000	-0.519163	yes
chr15	bairdii	74300000	-0.387562	yes
chr15	bairdii	74400000	-0.395908	yes
chr15	bairdii	74500000	-0.457669	yes
chr15	bairdii	74600000	-0.382312	yes
chr15	bairdii	74700000	-0.523368	yes
chr15	bairdii	74800000	-0.425225	yes
chr15	bairdii	74900000	-0.398049	yes
chr15	bairdii	75000000	-0.505503	yes
chr15	bairdii	75100000	-0.48327	yes
chr15	bairdii	75200000	-0.434306	yes
chr15	bairdii	75300000	-0.518369	yes
chr15	bairdii	75400000	-0.469402	yes
chr15	bairdii	75500000	-0.361351	yes
chr15	bairdii	75600000	-0.402079	yes
chr15	bairdii	75700000	-0.451034	yes
chr15	bairdii	75800000	-0.521811	yes
chr15	bairdii	75900000	-0.400915	yes
chr15	bairdii	76000000	-0.407306	yes
chr15	bairdii	76100000	-0.410173	yes
chr15	bairdii	76200000	-0.358583	yes
chr15	bairdii	76300000	-0.373747	yes
chr15	bairdii	76400000	-0.429892	yes
chr15	bairdii	76500000	-0.226639	yes
chr15	bairdii	76600000	-0.447767	yes
chr15	bairdii	76700000	-0.427686	yes
chr15	bairdii	76800000	-0.351635	yes
chr15	bairdii	76900000	-0.375343	yes
chr15	bairdii	77000000	-0.325748	yes
chr15	bairdii	77100000	-0.435623	yes
chr15	bairdii	77200000	-0.418966	yes
chr15	bairdii	77300000	-0.516126	yes
chr15	bairdii	77400000	-0.557451	yes
chr15	bairdii	77500000	-0.45027	yes
chr15	bairdii	77600000	-0.472169	yes
chr15	bairdii	77700000	-0.622113	yes
chr15	bairdii	77800000	-0.547831	yes
chr15	bairdii	77900000	-0.377221	yes
chr15	bairdii	78000000	-0.390675	yes
chr15	bairdii	78100000	-0.43755	yes
chr15	bairdii	78200000	-0.545751	yes
chr15	bairdii	78300000	-0.428329	yes
chr15	bairdii	78400000	-0.606717	yes
chr15	bairdii	78500000	-0.612822	yes
chr15	bairdii	78600000	-0.224902	yes
chr15	bairdii	78700000	-0.508022	yes
chr15	bairdii	78800000	-0.520276	yes
chr15	bairdii	78900000	-0.540857	no

## Sheet: Fig1b_right
chromosome	population	window_position	MDS1	outlier_window
chr18	gambelii_rubidus	100000	0.0120274	no
chr18	gambelii_rubidus	200000	0.0350581	no
chr18	gambelii_rubidus	300000	-0.10472	no
chr18	gambelii_rubidus	400000	-0.187735	no
chr18	gambelii_rubidus	500000	-0.209056	no
chr18	gambelii_rubidus	600000	-0.256221	no
chr18	gambelii_rubidus	700000	-0.230035	no
chr18	gambelii_rubidus	800000	-0.0837918	no
chr18	gambelii_rubidus	900000	-0.215017	no
chr18	gambelii_rubidus	1000000	-0.167988	no
chr18	gambelii_rubidus	1100000	-0.203968	no
chr18	gambelii_rubidus	1200000	-0.292298	no
chr18	gambelii_rubidus	1300000	-0.20036	no
chr18	gambelii_rubidus	1400000	-0.147353	no
chr18	gambelii_rubidus	1500000	-0.205921	no
chr18	gambelii_rubidus	1600000	-0.205183	no
chr18	gambelii_rubidus	1700000	-0.246708	no
chr18	gambelii_rubidus	1800000	-0.244098	no
chr18	gambelii_rubidus	1900000	-0.212321	no
chr18	gambelii_rubidus	2000000	-0.178983	no
chr18	gambelii_rubidus	2100000	-0.168806	no
chr18	gambelii_rubidus	2200000	-0.0915782	no
chr18	gambelii_rubidus	2300000	-0.191798	no
chr18	gambelii_rubidus	2400000	-0.23334	no
chr18	gambelii_rubidus	2500000	-0.19322	no
chr18	gambelii_rubidus	2600000	-0.238346	no
chr18	gambelii_rubidus	2700000	-0.262494	no
chr18	gambelii_rubidus	2800000	-0.220551	no
chr18	gambelii_rubidus	2900000	-0.21133	no
chr18	gambelii_rubidus	3000000	-0.244427	no
chr18	gambelii_rubidus	3100000	-0.190745	no
chr18	gambelii_rubidus	3200000	-0.139276	no
chr18	gambelii_rubidus	3300000	0.0994171	no
chr18	gambelii_rubidus	3400000	-0.0598065	no
chr18	gambelii_rubidus	3500000	-0.102091	no
chr18	gambelii_rubidus	3600000	-0.230861	no
chr18	gambelii_rubidus	3700000	-0.16837	no
chr18	gambelii_rubidus	3800000	-0.192911	no
chr18	gambelii_rubidus	3900000	-0.297657	no
chr18	gambelii_rubidus	4000000	-0.288844	no
chr18	gambelii_rubidus	4100000	-0.313037	no
chr18	gambelii_rubidus	4200000	-0.232859	no
chr18	gambelii_rubidus	4300000	-0.205824	no
chr18	gambelii_rubidus	4400000	-0.267922	no
chr18	gambelii_rubidus	4500000	-0.316686	no
chr18	gambelii_rubidus	4600000	-0.321743	no
chr18	gambelii_rubidus	4700000	-0.278641	no
chr18	gambelii_rubidus	4800000	-0.24537	no
chr18	gambelii_rubidus	4900000	-0.25171	no
chr18	gambelii_rubidus	5000000	-0.296358	no
chr18	gambelii_rubidus	5100000	-0.244084	no
chr18	gambelii_rubidus	5200000	-0.314061	no
chr18	gambelii_rubidus	5300000	-0.233833	no
chr18	gambelii_rubidus	5400000	-0.150945	no
chr18	gambelii_rubidus	5500000	-0.264701	no
chr18	gambelii_rubidus	5600000	-0.252665	no
chr18	gambelii_rubidus	5700000	-0.247325	no
chr18	gambelii_rubidus	5800000	-0.273214	no
chr18	gambelii_rubidus	5900000	-0.316339	no
chr18	gambelii_rubidus	6000000	-0.282544	no
chr18	gambelii_rubidus	6100000	-0.287231	no
chr18	gambelii_rubidus	6200000	-0.211374	no
chr18	gambelii_rubidus	6300000	-0.234578	no
chr18	gambelii_rubidus	6400000	-0.272925	no
chr18	gambelii_rubidus	6500000	-0.258589	no
chr18	gambelii_rubidus	6600000	-0.200169	no
chr18	gambelii_rubidus	6700000	-0.214267	no
chr18	gambelii_rubidus	6800000	-0.215969	no
chr18	gambelii_rubidus	6900000	-0.133279	no
chr18	gambelii_rubidus	7000000	-0.192529	no
chr18	gambelii_rubidus	7100000	-0.239446	no
chr18	gambelii_rubidus	7200000	-0.224131	no
chr18	gambelii_rubidus	7300000	-0.158239	no
chr18	gambelii_rubidus	7400000	-0.0773392	no
chr18	gambelii_rubidus	7500000	-0.178767	no
chr18	gambelii_rubidus	7600000	-0.111038	no
chr18	gambelii_rubidus	7700000	-0.145964	no
chr18	gambelii_rubidus	7800000	-0.244858	no
chr18	gambelii_rubidus	7900000	-0.306737	no
chr18	gambelii_rubidus	8000000	-0.192063	no
chr18	gambelii_rubidus	8100000	-0.263547	no
chr18	gambelii_rubidus	8200000	-0.178359	no
chr18	gambelii_rubidus	8300000	-0.163061	no
chr18	gambelii_rubidus	8400000	-0.250596	no
chr18	gambelii_rubidus	8500000	-0.147859	no
chr18	gambelii_rubidus	8600000	-0.219486	no
chr18	gambelii_rubidus	8700000	-0.282232	no
chr18	gambelii_rubidus	8800000	-0.225168	no
chr18	gambelii_rubidus	8900000	-0.15615	no
chr18	gambelii_rubidus	9000000	-0.194454	no
chr18	gambelii_rubidus	9100000	-0.207202	no
chr18	gambelii_rubidus	9200000	-0.251528	no
chr18	gambelii_rubidus	9300000	-0.198462	no
chr18	gambelii_rubidus	9400000	-0.163433	no
chr18	gambelii_rubidus	9500000	-0.201371	no
chr18	gambelii_rubidus	9600000	-0.253859	no
chr18	gambelii_rubidus	9700000	-0.236091	no
chr18	gambelii_rubidus	9800000	-0.171868	no
chr18	gambelii_rubidus	9900000	-0.201062	no
chr18	gambelii_rubidus	10000000	-0.192586	no
chr18	gambelii_rubidus	10100000	-0.228728	no
chr18	gambelii_rubidus	10200000	-0.171084	no
chr18	gambelii_rubidus	10300000	-0.0492413	no
chr18	gambelii_rubidus	10400000	-0.0957931	no
chr18	gambelii_rubidus	10500000	-0.201323	no
chr18	gambelii_rubidus	10600000	-0.185942	no
chr18	gambelii_rubidus	10700000	-0.27785	no
chr18	gambelii_rubidus	10800000	-0.294981	no
chr18	gambelii_rubidus	10900000	-0.310002	no
chr18	gambelii_rubidus	11000000	-0.291598	no
chr18	gambelii_rubidus	11100000	-0.267184	no
chr18	gambelii_rubidus	11200000	-0.278724	no
chr18	gambelii_rubidus	11300000	-0.251525	no
chr18	gambelii_rubidus	11400000	-0.241158	no
chr18	gambelii_rubidus	11500000	-0.272095	no
chr18	gambelii_rubidus	11600000	-0.227087	no
chr18	gambelii_rubidus	11700000	-0.269443	no
chr18	gambelii_rubidus	11800000	-0.289377	no
chr18	gambelii_rubidus	11900000	-0.238832	no
chr18	gambelii_rubidus	12000000	-0.23139	no
chr18	gambelii_rubidus	12100000	-0.286963	no
chr18	gambelii_rubidus	12200000	-0.202935	no
chr18	gambelii_rubidus	12300000	-0.180921	no
chr18	gambelii_rubidus	12400000	-0.192028	no
chr18	gambelii_rubidus	12500000	-0.243103	no
chr18	gambelii_rubidus	12600000	-0.261026	no
chr18	gambelii_rubidus	12700000	-0.279779	no
chr18	gambelii_rubidus	12800000	-0.180088	no
chr18	gambelii_rubidus	12900000	-0.171462	no
chr18	gambelii_rubidus	13000000	-0.232204	no
chr18	gambelii_rubidus	13100000	-0.314718	no
chr18	gambelii_rubidus	13200000	-0.227161	no
chr18	gambelii_rubidus	13300000	-0.28316	no
chr18	gambelii_rubidus	13400000	-0.279666	no
chr18	gambelii_rubidus	13500000	-0.261535	no
chr18	gambelii_rubidus	13600000	-0.324506	no
chr18	gambelii_rubidus	13700000	-0.278705	no
chr18	gambelii_rubidus	13800000	-0.188355	no
chr18	gambelii_rubidus	13900000	-0.258868	no
chr18	gambelii_rubidus	14000000	-0.255739	no
chr18	gambelii_rubidus	14100000	-0.258274	no
chr18	gambelii_rubidus	14200000	-0.145862	no
chr18	gambelii_rubidus	14300000	-0.187259	no
chr18	gambelii_rubidus	14400000	-0.297977	no
chr18	gambelii_rubidus	14500000	-0.180345	no
chr18	gambelii_rubidus	14600000	-0.203231	no
chr18	gambelii_rubidus	14700000	-0.225571	no
chr18	gambelii_rubidus	14800000	-0.205931	no
chr18	gambelii_rubidus	14900000	-0.0458736	no
chr18	gambelii_rubidus	15000000	-0.0587635	no
chr18	gambelii_rubidus	15100000	-0.195556	no
chr18	gambelii_rubidus	15200000	-0.0858414	no
chr18	gambelii_rubidus	15300000	-0.0399309	no
chr18	gambelii_rubidus	15400000	-0.233377	no
chr18	gambelii_rubidus	15500000	-0.155614	no
chr18	gambelii_rubidus	15600000	-0.162375	no
chr18	gambelii_rubidus	15700000	-0.157558	no
chr18	gambelii_rubidus	15800000	-0.170405	no
chr18	gambelii_rubidus	15900000	-0.169566	no
chr18	gambelii_rubidus	16000000	-0.216356	no
chr18	gambelii_rubidus	16100000	-0.150062	no
chr18	gambelii_rubidus	16200000	-0.148551	no
chr18	gambelii_rubidus	16300000	-0.290956	no
chr18	gambelii_rubidus	16400000	-0.307295	no
chr18	gambelii_rubidus	16500000	-0.224626	no
chr18	gambelii_rubidus	16600000	-0.284036	no
chr18	gambelii_rubidus	16700000	-0.251601	no
chr18	gambelii_rubidus	16800000	-0.159345	no
chr18	gambelii_rubidus	16900000	-0.309681	no
chr18	gambelii_rubidus	17000000	-0.273044	no
chr18	gambelii_rubidus	17100000	-0.143776	no
chr18	gambelii_rubidus	17200000	-0.122016	no
chr18	gambelii_rubidus	17300000	-0.203582	no
chr18	gambelii_rubidus	17400000	-0.166282	no
chr18	gambelii_rubidus	17500000	-0.277207	no
chr18	gambelii_rubidus	17600000	-0.183301	no
chr18	gambelii_rubidus	17700000	-0.257981	no
chr18	gambelii_rubidus	17800000	-0.209101	no
chr18	gambelii_rubidus	17900000	-0.199964	no
chr18	gambelii_rubidus	18000000	-0.0972463	no
chr18	gambelii_rubidus	18100000	-0.291738	no
chr18	gambelii_rubidus	18200000	-0.194967	no
chr18	gambelii_rubidus	18300000	-0.146085	no
chr18	gambelii_rubidus	18400000	-0.223224	no
chr18	gambelii_rubidus	18500000	-0.112657	no
chr18	gambelii_rubidus	18600000	-0.18663	no
chr18	gambelii_rubidus	18700000	-0.290168	no
chr18	gambelii_rubidus	18800000	-0.228355	no
chr18	gambelii_rubidus	18900000	-0.270416	no
chr18	gambelii_rubidus	19000000	-0.261678	no
chr18	gambelii_rubidus	19100000	-0.219465	no
chr18	gambelii_rubidus	19200000	-0.134162	no
chr18	gambelii_rubidus	19300000	-0.157925	no
chr18	gambelii_rubidus	19400000	-0.0900884	no
chr18	gambelii_rubidus	19500000	-0.253984	no
chr18	gambelii_rubidus	19600000	-0.113212	no
chr18	gambelii_rubidus	19700000	-0.047018	no
chr18	gambelii_rubidus	19800000	-0.0587616	no
chr18	gambelii_rubidus	19900000	-0.156052	no
chr18	gambelii_rubidus	20000000	-0.0651677	no
chr18	gambelii_rubidus	20100000	-0.230565	no
chr18	gambelii_rubidus	20200000	-0.043891	no
chr18	gambelii_rubidus	20300000	-0.237251	no
chr18	gambelii_rubidus	20400000	-0.0675304	no
chr18	gambelii_rubidus	20500000	-0.282365	no
chr18	gambelii_rubidus	20600000	-0.236396	no
chr18	gambelii_rubidus	20700000	-0.197475	no
chr18	gambelii_rubidus	20800000	-0.201261	no
chr18	gambelii_rubidus	20900000	-0.0624996	no
chr18	gambelii_rubidus	21000000	-0.239437	no
chr18	gambelii_rubidus	21100000	-0.179478	no
chr18	gambelii_rubidus	21200000	-0.225742	no
chr18	gambelii_rubidus	21300000	-0.196804	no
chr18	gambelii_rubidus	21400000	-0.0813091	no
chr18	gambelii_rubidus	21500000	-0.149539	no
chr18	gambelii_rubidus	21600000	-0.133431	no
chr18	gambelii_rubidus	21700000	-0.195651	no
chr18	gambelii_rubidus	21800000	-0.185933	no
chr18	gambelii_rubidus	21900000	-0.0600991	no
chr18	gambelii_rubidus	22000000	-0.229087	no
chr18	gambelii_rubidus	22100000	-0.189568	no
chr18	gambelii_rubidus	22200000	-0.199813	no
chr18	gambelii_rubidus	22300000	-0.306886	no
chr18	gambelii_rubidus	22400000	-0.266822	no
chr18	gambelii_rubidus	22500000	-0.202258	no
chr18	gambelii_rubidus	22600000	-0.20741	no
chr18	gambelii_rubidus	22700000	-0.103574	no
chr18	gambelii_rubidus	22800000	-0.162378	no
chr18	gambelii_rubidus	22900000	-0.146915	no
chr18	gambelii_rubidus	23000000	-0.18375	no
chr18	gambelii_rubidus	23100000	-0.122987	no
chr18	gambelii_rubidus	23200000	-0.240958	no
chr18	gambelii_rubidus	23300000	-0.188742	no
chr18	gambelii_rubidus	23400000	-0.166431	no
chr18	gambelii_rubidus	23500000	-0.164697	no
chr18	gambelii_rubidus	23600000	-0.256541	no
chr18	gambelii_rubidus	23700000	-0.219308	no
chr18	gambelii_rubidus	23800000	-0.175108	no
chr18	gambelii_rubidus	23900000	-0.143124	no
chr18	gambelii_rubidus	24000000	-0.246852	no
chr18	gambelii_rubidus	24100000	-0.229759	no
chr18	gambelii_rubidus	24200000	-0.142396	no
chr18	gambelii_rubidus	24300000	-0.187828	no
chr18	gambelii_rubidus	24400000	-0.222056	no
chr18	gambelii_rubidus	24500000	-0.221943	no
chr18	gambelii_rubidus	24600000	-0.186241	no
chr18	gambelii_rubidus	24700000	-0.141392	no
chr18	gambelii_rubidus	24800000	-0.18364	no
chr18	gambelii_rubidus	24900000	-0.0906084	no
chr18	gambelii_rubidus	25000000	-0.106426	no
chr18	gambelii_rubidus	25100000	-0.161931	no
chr18	gambelii_rubidus	25200000	-0.171536	no
chr18	gambelii_rubidus	25300000	-0.210079	no
chr18	gambelii_rubidus	25400000	-0.219605	no
chr18	gambelii_rubidus	25500000	-0.171484	no
chr18	gambelii_rubidus	25600000	-0.0783341	no
chr18	gambelii_rubidus	25700000	-0.156501	no
chr18	gambelii_rubidus	25800000	-0.170278	no
chr18	gambelii_rubidus	25900000	-0.157315	no
chr18	gambelii_rubidus	26000000	-0.164864	no
chr18	gambelii_rubidus	26100000	-0.151709	no
chr18	gambelii_rubidus	26200000	-0.0720921	no
chr18	gambelii_rubidus	26300000	-0.234981	no
chr18	gambelii_rubidus	26400000	-0.186763	no
chr18	gambelii_rubidus	26500000	-0.219072	no
chr18	gambelii_rubidus	26600000	-0.199564	no
chr18	gambelii_rubidus	26700000	-0.257532	no
chr18	gambelii_rubidus	26800000	-0.176161	no
chr18	gambelii_rubidus	26900000	-0.13735	no
chr18	gambelii_rubidus	27000000	-0.118488	no
chr18	gambelii_rubidus	27100000	-0.236433	no
chr18	gambelii_rubidus	27200000	-0.163761	no
chr18	gambelii_rubidus	27300000	-0.069986	no
chr18	gambelii_rubidus	27400000	-0.132181	no
chr18	gambelii_rubidus	27500000	-0.126605	no
chr18	gambelii_rubidus	27600000	-0.0893144	no
chr18	gambelii_rubidus	27700000	-0.0890274	no
chr18	gambelii_rubidus	27800000	-0.0946079	no
chr18	gambelii_rubidus	27900000	-0.104804	no
chr18	gambelii_rubidus	28000000	-0.0903893	no
chr18	gambelii_rubidus	28100000	-0.0960374	no
chr18	gambelii_rubidus	28200000	-0.102632	no
chr18	gambelii_rubidus	28300000	-0.226738	no
chr18	gambelii_rubidus	28400000	-0.164024	no
chr18	gambelii_rubidus	28500000	-0.172929	no
chr18	gambelii_rubidus	28600000	-0.168861	no
chr18	gambelii_rubidus	28700000	-0.15719	no
chr18	gambelii_rubidus	28800000	-0.0983055	no
chr18	gambelii_rubidus	28900000	-0.107105	no
chr18	gambelii_rubidus	29000000	-0.148197	no
chr18	gambelii_rubidus	29100000	-0.102259	no
chr18	gambelii_rubidus	29200000	-0.147802	no
chr18	gambelii_rubidus	29300000	-0.140687	no
chr18	gambelii_rubidus	29400000	-0.0131607	no
chr18	gambelii_rubidus	29500000	-0.11824	no
chr18	gambelii_rubidus	29600000	-0.110778	no
chr18	gambelii_rubidus	29700000	-0.0759898	no
chr18	gambelii_rubidus	29800000	-0.0969258	no
chr18	gambelii_rubidus	29900000	-0.0916445	no
chr18	gambelii_rubidus	30000000	-0.179121	no
chr18	gambelii_rubidus	30100000	-0.143243	no
chr18	gambelii_rubidus	30200000	-0.0253379	no
chr18	gambelii_rubidus	30300000	-0.159508	no
chr18	gambelii_rubidus	30400000	-0.172737	no
chr18	gambelii_rubidus	30500000	-0.0623811	no
chr18	gambelii_rubidus	30600000	-0.0829136	no
chr18	gambelii_rubidus	30700000	-0.0227059	no
chr18	gambelii_rubidus	30800000	-0.11733	no
chr18	gambelii_rubidus	30900000	-0.114066	no
chr18	gambelii_rubidus	31000000	-0.135454	no
chr18	gambelii_rubidus	31100000	-0.179971	no
chr18	gambelii_rubidus	31200000	-0.125943	no
chr18	gambelii_rubidus	31300000	-0.0992892	no
chr18	gambelii_rubidus	31400000	-0.109338	no
chr18	gambelii_rubidus	31500000	-0.148899	no
chr18	gambelii_rubidus	31600000	-0.0553052	no
chr18	gambelii_rubidus	31700000	-0.0962983	no
chr18	gambelii_rubidus	31800000	-0.128082	no
chr18	gambelii_rubidus	31900000	-0.143188	no
chr18	gambelii_rubidus	32000000	-0.169398	no
chr18	gambelii_rubidus	32100000	-0.0780202	no
chr18	gambelii_rubidus	32200000	-0.178494	no
chr18	gambelii_rubidus	32300000	-0.0796924	no
chr18	gambelii_rubidus	32400000	-0.159337	no
chr18	gambelii_rubidus	32500000	-0.0807548	no
chr18	gambelii_rubidus	32600000	-0.0983129	no
chr18	gambelii_rubidus	32700000	-0.0711518	no
chr18	gambelii_rubidus	32800000	-0.101582	no
chr18	gambelii_rubidus	32900000	-0.105727	no
chr18	gambelii_rubidus	33000000	-0.0984673	no
chr18	gambelii_rubidus	33100000	-0.174198	no
chr18	gambelii_rubidus	33200000	-0.0518562	no
chr18	gambelii_rubidus	33300000	-0.0637639	no
chr18	gambelii_rubidus	33400000	-0.146828	no
chr18	gambelii_rubidus	33500000	-0.0898798	no
chr18	gambelii_rubidus	33600000	-0.101553	no
chr18	gambelii_rubidus	33700000	0.503847	no
chr18	gambelii_rubidus	33800000	0.578865	yes
chr18	gambelii_rubidus	33900000	0.619518	yes
chr18	gambelii_rubidus	34000000	0.5208	yes
chr18	gambelii_rubidus	34100000	0.592599	yes
chr18	gambelii_rubidus	34200000	0.531015	yes
chr18	gambelii_rubidus	34300000	0.568714	yes
chr18	gambelii_rubidus	34400000	0.509174	yes
chr18	gambelii_rubidus	34500000	0.355807	yes
chr18	gambelii_rubidus	34600000	0.555989	yes
chr18	gambelii_rubidus	34700000	0.530303	yes
chr18	gambelii_rubidus	34800000	0.510053	yes
chr18	gambelii_rubidus	34900000	0.525899	yes
chr18	gambelii_rubidus	35000000	0.450409	yes
chr18	gambelii_rubidus	35100000	0.534527	yes
chr18	gambelii_rubidus	35200000	0.544215	yes
chr18	gambelii_rubidus	35300000	0.508865	yes
chr18	gambelii_rubidus	35400000	0.525792	yes
chr18	gambelii_rubidus	35500000	0.525402	yes
chr18	gambelii_rubidus	35600000	0.494426	yes
chr18	gambelii_rubidus	35700000	0.49273	yes
chr18	gambelii_rubidus	35800000	0.556314	yes
chr18	gambelii_rubidus	35900000	0.554396	yes
chr18	gambelii_rubidus	36000000	0.487689	yes
chr18	gambelii_rubidus	36100000	0.509854	yes
chr18	gambelii_rubidus	36200000	0.51017	yes
chr18	gambelii_rubidus	36300000	0.535523	yes
chr18	gambelii_rubidus	36400000	0.476973	yes
chr18	gambelii_rubidus	36500000	0.559093	yes
chr18	gambelii_rubidus	36600000	0.531234	yes
chr18	gambelii_rubidus	36700000	0.538742	yes
chr18	gambelii_rubidus	36800000	0.510238	yes
chr18	gambelii_rubidus	36900000	0.49248	yes
chr18	gambelii_rubidus	37000000	0.546619	yes
chr18	gambelii_rubidus	37100000	0.529666	yes
chr18	gambelii_rubidus	37200000	0.486359	yes
chr18	gambelii_rubidus	37300000	0.500565	yes
chr18	gambelii_rubidus	37400000	0.515742	yes
chr18	gambelii_rubidus	37500000	0.499455	yes
chr18	gambelii_rubidus	37600000	0.473629	yes
chr18	gambelii_rubidus	37700000	0.49185	yes
chr18	gambelii_rubidus	37800000	0.478183	yes
chr18	gambelii_rubidus	37900000	0.488774	yes
chr18	gambelii_rubidus	38000000	0.498617	yes
chr18	gambelii_rubidus	38100000	0.472063	yes
chr18	gambelii_rubidus	38200000	0.474321	yes
chr18	gambelii_rubidus	38300000	0.524279	yes
chr18	gambelii_rubidus	38400000	0.501121	yes
chr18	gambelii_rubidus	38500000	0.482122	yes
chr18	gambelii_rubidus	38600000	0.476225	yes
chr18	gambelii_rubidus	38700000	0.482914	yes
chr18	gambelii_rubidus	38800000	0.491092	yes
chr18	gambelii_rubidus	38900000	0.506446	yes
chr18	gambelii_rubidus	39000000	0.533951	yes
chr18	gambelii_rubidus	39100000	0.525111	yes
chr18	gambelii_rubidus	39200000	0.474832	yes
chr18	gambelii_rubidus	39300000	0.494326	yes
chr18	gambelii_rubidus	39400000	0.486797	yes
chr18	gambelii_rubidus	39500000	0.478922	yes
chr18	gambelii_rubidus	39600000	0.525677	yes
chr18	gambelii_rubidus	39700000	0.469718	yes
chr18	gambelii_rubidus	39800000	0.484216	yes
chr18	gambelii_rubidus	39900000	0.502545	yes
chr18	gambelii_rubidus	40000000	0.461824	yes
chr18	gambelii_rubidus	40100000	0.5062	yes
chr18	gambelii_rubidus	40200000	0.50295	yes
chr18	gambelii_rubidus	40300000	0.460259	yes
chr18	gambelii_rubidus	40400000	0.433931	yes
chr18	gambelii_rubidus	40500000	0.493922	yes
chr18	gambelii_rubidus	40600000	0.549175	yes
chr18	gambelii_rubidus	40700000	0.487883	yes
chr18	gambelii_rubidus	40800000	0.510526	yes
chr18	gambelii_rubidus	40900000	0.567698	yes
chr18	gambelii_rubidus	41000000	0.531549	yes
chr18	gambelii_rubidus	41100000	0.557971	yes
chr18	gambelii_rubidus	41200000	0.553379	yes
chr18	gambelii_rubidus	41300000	0.513408	yes
chr18	gambelii_rubidus	41400000	0.537212	yes
chr18	gambelii_rubidus	41500000	0.484731	yes
chr18	gambelii_rubidus	41600000	0.541328	yes
chr18	gambelii_rubidus	41700000	0.537464	yes
chr18	gambelii_rubidus	41800000	0.34294	yes
chr18	gambelii_rubidus	41900000	0.551263	yes
chr18	gambelii_rubidus	42000000	0.545315	yes
chr18	gambelii_rubidus	42100000	0.533311	yes
chr18	gambelii_rubidus	42200000	0.510826	yes
chr18	gambelii_rubidus	42300000	0.512493	yes
chr18	gambelii_rubidus	42400000	0.521612	yes
chr18	gambelii_rubidus	42500000	0.564629	yes
chr18	gambelii_rubidus	42600000	0.523055	yes
chr18	gambelii_rubidus	42700000	0.543432	yes
chr18	gambelii_rubidus	42800000	0.445568	yes
chr18	gambelii_rubidus	42900000	0.426254	yes
chr18	gambelii_rubidus	43000000	0.50383	yes
chr18	gambelii_rubidus	43100000	0.46511	yes
chr18	gambelii_rubidus	43200000	0.507472	yes
chr18	gambelii_rubidus	43300000	0.481102	yes
chr18	gambelii_rubidus	43400000	0.543262	yes
chr18	gambelii_rubidus	43500000	0.522489	yes
chr18	gambelii_rubidus	43600000	0.466614	yes
chr18	gambelii_rubidus	43700000	0.497313	yes
chr18	gambelii_rubidus	43800000	0.495161	yes
chr18	gambelii_rubidus	43900000	0.458877	yes
chr18	gambelii_rubidus	44000000	0.494359	yes
chr18	gambelii_rubidus	44100000	0.477744	yes
chr18	gambelii_rubidus	44200000	0.500063	yes
chr18	gambelii_rubidus	44300000	0.480771	yes
chr18	gambelii_rubidus	44400000	0.498409	yes
chr18	gambelii_rubidus	44500000	0.511608	yes
chr18	gambelii_rubidus	44600000	0.506724	yes
chr18	gambelii_rubidus	44700000	0.550881	yes
chr18	gambelii_rubidus	44800000	0.530022	yes
chr18	gambelii_rubidus	44900000	0.532579	yes
chr18	gambelii_rubidus	45000000	0.46243	yes
chr18	gambelii_rubidus	45100000	0.491793	yes
chr18	gambelii_rubidus	45200000	0.45438	yes
chr18	gambelii_rubidus	45300000	0.485676	yes
chr18	gambelii_rubidus	45400000	0.521472	yes
chr18	gambelii_rubidus	45500000	0.53298	yes
chr18	gambelii_rubidus	45600000	0.411924	no
chr18	gambelii_rubidus	45700000	0.0296459	no
chr18	gambelii_rubidus	45800000	0.0311613	no
chr18	gambelii_rubidus	45900000	-0.0788798	no
chr18	gambelii_rubidus	46000000	0.0172236	no
chr18	gambelii_rubidus	46100000	0.0149267	no
chr18	gambelii_rubidus	46200000	0.241589	no
chr18	gambelii_rubidus	46300000	0.264115	no
chr18	gambelii_rubidus	46400000	0.293533	no
chr18	gambelii_rubidus	46500000	0.0709062	no
chr18	gambelii_rubidus	46600000	0.00761999	no
chr18	gambelii_rubidus	46700000	-0.0494692	no

## Sheet: Fig1c,d_left
ID	population	PC1_score	PC2_score	cluster	heterozygosity
MZ10760	bairdii	-694.689	4.26361	1	0.462628
MZ10762	bairdii	-718.182	-63.8002	1	0.320986
MZ10764	bairdii	228.043	-459.499	2	1.09904
MZ10770	bairdii	67.9098	-219.799	2	0.920085
MZ10772	bairdii	-719.1	-34.1096	1	0.461677
MZ10774	bairdii	-692.98	-23.2154	1	0.462801
MZ10804	bairdii	-696.765	110.494	1	0.451379
MZ10808	bairdii	350.745	-247.153	2	1.22411
MZ10812	bairdii	-669.914	-119.414	1	0.48489
MZ10813	bairdii	-700.875	97.6083	1	0.375262
MZ10814	bairdii	385.442	-503.798	2	1.63937
MZ10815	bairdii	517.63	-506.332	2	1.46189
MZ10884	bairdii	405.417	1028.77	2	1.41306
MZ10885	bairdii	359.081	59.1025	2	1.36332
MZ11010	bairdii	445.808	20.758	2	1.41839
MZ11011	bairdii	1701.78	-134.715	3	0.58272
MZ11012	bairdii	430.337	990.625	2	1.41351

## Sheet: Fig1c,d_right
ID	population	PC1_score	PC2_score	cluster	heterozygosity
07_BK_M_ERH108	gambelii	-325.921	31.2653	2	1.70795
27_BK_F_ERH87	gambelii	-327.203	23.7446	2	1.63968
28_BK_F_ERH99	gambelii	-330.043	26.1008	2	1.62904
29_BK_M_ERH95	gambelii	-323.017	30.191	2	1.63292
35_BK_M_ERH97	gambelii	-305.139	28.1942	2	1.68489
36_BK_M_ERH100	gambelii	-803.212	137.363	1	1.03082
37_BK_M_ERH110	gambelii	-808.892	136.648	1	0.999849
39_BK_F_ERH83	gambelii	-334.208	41.489	2	1.47621
40_BK_F_ERH88	gambelii	-393.226	-37.6182	2	1.66758
41_BK_M_ERH89	gambelii	-322.45	29.1705	2	1.62234
42_BK_F_ERH90	gambelii	-359.55	47.4006	2	1.64483
43_BK_F_ERH96	gambelii	-322.53	33.0092	2	1.5425
44_BK_F_ERH107	gambelii	-330.46	32.3434	2	1.47613
ERH93	gambelii	64.7286	-187.139	3	1.32835
ERH94	gambelii	-362.418	47.7561	2	1.46448
04_SW_F_ERH21	rubidus	419.975	-361.382	3	1.36371
05_SW_M_ERH27	rubidus	323.833	-74.4655	3	1.36901
06_SW_M_ERH36	rubidus	388.867	-379.419	3	1.36818
08_SW_M_ERH52	rubidus	391.106	-284.524	3	1.38434
10_SW_M_ERH19	rubidus	302.216	-116.439	3	1.25669
18_SW_F_ERH48	rubidus	399.614	-375.354	3	1.29394
19_SW_M_ERH26	rubidus	308.843	-128.181	3	1.35897
20_SW_F_ERH14	rubidus	442.505	503.145	3	1.38923
22_SW_M_ERH25	rubidus	412.41	516.983	3	1.23945
31_SW_F_ERH38	rubidus	448.939	-478.661	3	1.36796
34_SW_F_ERH42	rubidus	292.569	-113.28	3	1.32841
38_SW_F_ERH12	rubidus	310.49	-112.038	3	1.35487
48_SW_M_ERH43	rubidus	359.581	-305.151	3	1.26284
ERH46	rubidus	307.076	-119.098	3	1.3975
ERH53	rubidus	301.849	-88.003	3	1.32976
