# Supplementary material for: Chromosomal inversion polymorphisms shape the genomic landscape of deer mice
Source: Nat Ecol Evol. 2022 Oct 17;6(12):1965–79. doi: 10.1038/s41559-022-01890-0 (PMC9715431; doi:10.1038/s41559-022-01890-0)
Supplement: Supplementary file 5 — Statistical source data. [file 41559_2022_1890_MOESM5_ESM.xlsx]

## Sheet: Fig2c
chromosome	inversion	left_breakpoint	right_breakpoint
3	inv3.0	96980242	101495907
6	inv6.0	0	43800000
7	inv7.0	0	43400000
7	inv7.1	6788	4906788
7	inv7.2	69560702	84000122
7	inv7.3	73588556	84000122
9	inv9.0	32140609	36755713
9	inv9.1	48810873	50388092
10	inv10.0	0	32000000
11	inv11.0	0	17600000
13	inv13.0	594368	21586123
14	inv14.0	44348	40136301
15	inv15.0	6579	40945227
15	inv15.1	50700000	78900000
15	inv15.2	50502190	54399263
18	inv18.0	34243699	45379251
19	inv19.0	1000000	26700000
20	inv20.0	419	30265146
21	inv21.0	39500000	70200000
22	inv22.0	48636744	54689292
23	inv23.0	38261272	45701471
