# Supplementary material for: Chromosomal inversion polymorphisms shape the genomic landscape of deer mice
Source: Nat Ecol Evol. 2022 Oct 17;6(12):1965–79. doi: 10.1038/s41559-022-01890-0 (PMC9715431; doi:10.1038/s41559-022-01890-0)
Supplement: Supplementary file 6 — Statistical source data. [file 41559_2022_1890_MOESM6_ESM.xlsx]

## Sheet: Fig3b
inversion	inverted_repeat_length
inv3.0	1929
inv3.0	5539
inv3.0	2365
inv3.0	13391
inv3.0	1647
inv3.0	1485
inv3.0	1020
inv3.0	1488
inv7.3	903
inv7.3	758
inv7.3	1438
inv7.3	6287
inv7.3	1076
inv7.3	2112
inv7.2	5050
inv9.0	27591
inv9.0	1971
inv9.0	5383
inv9.0	1018
inv9.0	1027
inv9.0	3612
inv9.0	16391
inv9.0	29268
inv9.0	3266
inv9.0	1485
inv9.0	950
inv9.0	1023
inv9.1	6218
inv13.0	2180
inv13.0	5866
inv14.0	5563
inv14.0	819
inv14.0	1727
inv15.0	2834
inv15.0	833
inv15.0	519
inv15.2	25700
inv15.2	3034
inv15.2	12672
inv15.2	3967
inv15.2	20318
inv15.2	1197
inv15.2	2228
inv15.2	16446
inv15.2	50453
inv15.2	1186
inv15.2	2047
inv15.2	4027
inv15.2	893
inv20.0	28856
inv20.0	1783
inv20.0	15898
inv20.0	4373
inv20.0	10854
inv20.0	5655
inv20.0	16972
inv20.0	4517
inv20.0	727
inv20.0	26224
inv20.0	1616
inv20.0	18166
inv20.0	1384
inv20.0	47146
inv20.0	14983
inv20.0	2225
inv20.0	2531
inv20.0	1348
inv20.0	2923
inv20.0	2352
inv20.0	1638
inv20.0	1656
inv22.0	1815
inv23.0	8451
inv23.0	11385
inv23.0	3485
inv23.0	1480
inv23.0	1628
inv23.0	6511
inv23.0	24306
inv23.0	2099

## Sheet: Fig3d_inversions
inversion	SD_density
inv13.0	0.266379
inv14.0	0.384205
inv15.0	0.00271
inv15.2	0.213905
inv15.2	0.02284
inv18.0	0.160021
inv18.0	0.148317
inv20.0	0.433602
inv22.0	0.002748
inv23.0	0.029176
inv23.0	0.024962
inv3.0	0.130939
inv3.0	0.0611853
inv7.2	0
inv7.3	0.205936
inv7.3	0.418903
inv9.0	0.03182
inv9.0	0.14821
inv9.1	0.001887
inv9.1	0

## Sheet: Fig3d_whole_genome
bairdii_contig	random_breakpoint	SD_density
scaffold_2590	5207375	0
scaffold_1045	16186088	0.018547
scaffold_10717	4710883	0
scaffold_2752	10166703	0
contig_2326	4571935	0
scaffold_10717	22193696	0
contig_1955	9710650	0
scaffold_1846	5434847	0.023686
contig_4985	1595132	0.121991
scaffold_2942	1795289	0.001977
contig_3476	13228739	0.007015
scaffold_471	23412780	0.005657
contig_329	742068	0.031725
contig_3476	9550477	0
scaffold_1800	231368	0.193472
contig_2481	1947568	0.002796
scaffold_6595	5556825	0.001688
scaffold_6595	803048	0.009076
scaffold_2476	4491150	0.026351
scaffold_2679	12221079	0
contig_329	822777	0.031725
scaffold_3055	4941815	0.592816
contig_2567	2428974	0
scaffold_799	24140456	0
scaffold_1776	16064814	0.00687
contig_2245	8219236	0.003395
scaffold_2813	10429647	0.002501
scaffold_3149	5901102	0.006966
scaffold_7300	6596392	0.002212
scaffold_1045	24263341	0.017864
scaffold_471	22961899	0.027621
scaffold_1956	7095303	0
scaffold_2679	3616060	0
scaffold_1615	2707919	0.015053
contig_2797	716137	0.005948
contig_1114	16201682	0
contig_2766	8435833	0
contig_1460	4553500	0.002779
contig_1511	1080695	0.003561
scaffold_3149	12282318	0
contig_1219	3594253	0.0374
contig_1842	1386528	0.004017
scaffold_6671	10930534	0.023488
scaffold_2679	24949326	0.051998
scaffold_1527	5336735	0
contig_2580	3535822	0
contig_1872	10725799	0.002093
contig_4075	1377223	0
scaffold_2169	21805507	0
scaffold_1045	14049193	0.00338
contig_1872	22188497	0.235975
scaffold_2132	2005487	0.421807
scaffold_1045	18973388	0.22818
scaffold_1625	17282539	0.073716
scaffold_824	11457838	0.002986
scaffold_2169	22687599	0
scaffold_7566	18209711	0.048645
scaffold_3010	26982130	0.001292
scaffold_1625	19484660	0.001508
scaffold_471	25504701	0.01155
scaffold_2225	6832020	0.076372
contig_1842	1146771	0.003919
scaffold_1380	22867816	0.017602
contig_571	2768639	0.122923
scaffold_6595	538742	0.006357
contig_1965	1000616	0
scaffold_1380	18785522	0.078152
contig_1856	2478456	0
scaffold_2703	4096758	0.194252
contig_2211	120972	0.215721
scaffold_10540	9132164	0.002633
contig_1511	2711899	0.125688
contig_2382	5197670	0.003838
contig_1955	9112917	0
scaffold_799	37138125	0
scaffold_10546	18928181	0.002035
contig_3536	6247569	0.006456
scaffold_10648	17105052	0.005194
scaffold_1776	12081394	0
scaffold_2942	9245495	0.011473
contig_935	26676926	0.004445
scaffold_2752	14779090	0
contig_328	9382	0.162503
contig_2052	14143845	0.200901
scaffold_10629	260206	0
scaffold_10717	14184099	0.002856
scaffold_1625	4282807	0.073584
contig_2909	1588359	0
contig_328	821713	0.047295
scaffold_2815	21151096	0
scaffold_2942	12261533	0.038033
contig_957	8506304	0.013337
contig_1782	14876005	0.007249
contig_935	3421752	0
contig_2481	4505495	0.006101
contig_935	14051023	0.015674
scaffold_3055	87788	0.00472449
scaffold_799	8389936	0
contig_784	5400433	0
contig_2908	485616	0
contig_935	32795399	0.009062
scaffold_6671	11631571	0.019522
contig_2594	4570123	0.004213
contig_1811	1168231	0.017436
contig_4667	4538974	0
contig_3122	7031711	0.006369
scaffold_2815	24648483	0.001569
contig_1866	11970408	0
scaffold_7566	19273241	0.704562
scaffold_2679	2865646	0.001727
contig_231	1948957	0
contig_4905	775220	0
contig_9084	1828783	0.003609
contig_3476	2743207	0
scaffold_2679	40018228	0.005716
contig_1375	9273492	0.169395
contig_1586	4680865	0
contig_1378	6145472	0.00967
scaffold_10107	532987	0.007105
contig_329	1296051	0.01756
contig_3476	7593398	0.002446
scaffold_1045	14238938	0.00718
scaffold_1380	17217643	0.048449
contig_2601	4301144	0.001465
scaffold_2679	22391861	0.001202
contig_2587	2921570	0.011599
contig_2052	4546754	0.005284
contig_1783	1723575	0.005808
contig_2462	1989658	0.092775
scaffold_2169	4844529	0
contig_2601	15253994	0
scaffold_2590	4943735	0
contig_1783	5653513	0
scaffold_2540	16518131	0.016452
contig_10490	19720	0
contig_805	3541774	0.012272
contig_935	25198379	0.002226
contig_2382	1422008	0.00386
scaffold_10648	17074898	0.005194
scaffold_2169	3865435	0.004694
scaffold_471	35964483	0.039408
scaffold_471	10964110	0.015085
contig_3155	3707402	0.02004
contig_3103	1668676	0
contig_2844	8975122	0.002402
scaffold_799	14432813	0.015341
scaffold_2815	9683639	0
contig_1842	9617575	0
contig_2459	2199908	0.002024
scaffold_1045	1434768	0.005998
contig_2916	5571489	0.002979
contig_2481	8643151	0
contig_1522	4897701	0.387539
scaffold_2540	8514022	0.012764
contig_466	2009660	0
scaffold_471	2087066	0
contig_1114	5226250	0.001895
scaffold_2476	11770099	0.002324
scaffold_2476	4121881	0.013739
scaffold_471	19065748	0.004392
contig_935	6807796	0.011608
contig_2601	12972222	0.001887
contig_1872	10456970	0.003068
contig_4347	3988851	0.013996
contig_2481	8233948	0
scaffold_1360	13085082	0.00714981
contig_8254	1408997	0
contig_2875	2044542	0.027885
scaffold_3149	12328747	0
contig_3476	14094016	0.132559
contig_2797	2081290	0
contig_1954	6553051	0.010201
contig_2347	787588	0.025295
scaffold_10905	4121824	0.014705
scaffold_2406	6600041	0.001951
scaffold_7300	1959297	0
contig_5493	5793755	0
scaffold_5719	5921247	0.007026
scaffold_1846	5947700	0.030878
contig_935	6119618	0
scaffold_3010	13163908	0.001981
scaffold_10717	6825874	0.001636
scaffold_3055	874679	0.00338
contig_1783	3863288	0.02353
scaffold_1380	16997707	0.003471
contig_2844	6245796	0.00195
scaffold_10905	14323206	0.005918
contig_1219	1324462	0.119269
contig_5365	2686536	0.002004
contig_2601	9283600	0.001466
contig_1219	2565974	0.175204
scaffold_1045	6859846	0.021341
scaffold_2815	23544333	0.003478
scaffold_1369	6588251	0
contig_1114	1735569	0.009056
scaffold_7566	24357077	0.00357208
scaffold_2768	8062909	0.00385
contig_3400	6709257	0
scaffold_799	21111336	0.008788
contig_7560	6930537	0.001666
contig_1460	13684982	0.008186
scaffold_10103	1716718	0.006755
contig_2326	12071923	0
contig_10396	722630	0.006971
contig_1842	37968254	0.207123
contig_1842	11222040	0.05401
contig_2020	4789982	0
scaffold_10128	1674289	0.010087
contig_1866	9509109	0.06382
scaffold_471	26081576	0.002261
contig_3740	317830	0
contig_4017	1411384	0
scaffold_2169	1180389	0.062387
contig_2020	9930732	0
scaffold_1846	2105874	0.003168
scaffold_2351	6117766	0.016856
scaffold_824	9721644	0.003708
contig_1842	29641607	0
scaffold_1845	33451306	0.02538
contig_784	6555753	0.054391
contig_1738	120082	0.256964
scaffold_1776	19408622	0.096275
scaffold_2590	11852872	0.012834
contig_2580	6561722	0.010353
contig_1738	6769979	0.026849
contig_2326	6443492	0.008114
contig_2459	1730827	0.003158
scaffold_3165	533477	0.066658
contig_10148	1241878	0.020608
scaffold_2815	14524544	0.006201
scaffold_3010	32735726	0.001774
contig_7778	6436829	0
contig_5493	4143096	0.010863
scaffold_1625	18691606	0.001508
scaffold_1956	13802677	0.006498
contig_2211	4973035	0.020913
contig_6457	1456863	0
contig_2326	6735081	0.01214
contig_7560	1139366	0.002148
scaffold_2942	7257514	0
contig_2020	1644274	0
scaffold_7566	6722102	0.002431
scaffold_2169	15144343	0
scaffold_2815	303928	0
scaffold_10540	7389748	0.002134
scaffold_3010	29467019	0.003251
scaffold_7655	330815	0
contig_2844	153912	0
contig_5365	3049876	0.002004
contig_1459	6335173	0.005544
scaffold_6595	11174996	0.055108
contig_3400	9232563	0.012
contig_1523	2684285	0.100386
contig_1872	19017838	0
scaffold_10546	9089784	0.007038
contig_2998	2164038	0.00326
scaffold_6595	4544153	0.008063
contig_2245	2654817	0.007009
scaffold_7566	11456131	0
scaffold_1956	11963392	0.016206
contig_3129	3916439	0.002324
contig_2712	980453	0.020653
scaffold_10328	7578580	0.431299
scaffold_2679	37510714	0.003149
scaffold_10905	11646366	0.072709
contig_4667	4958267	0
scaffold_10272	748817	0
scaffold_2590	9669253	0.002157
contig_1913	5126576	0.005911
contig_1811	1993842	0
scaffold_3055	2440980	0.001679
contig_4930	230225	0.106785
contig_6457	3066494	0.019813
contig_1955	14750722	0.015138
contig_1586	5783064	0
contig_2020	2462841	0
scaffold_3010	24174191	0.001602
contig_2125	1665150	0.008671
contig_1866	1396867	0.002319
contig_2676	2487098	0
scaffold_7300	797672	0.013325
contig_957	13544795	0.009159
contig_2564	818758	0.010261
scaffold_7566	46081	0.00362034
contig_2867	407877	0.0152069
scaffold_1380	19241764	0.184436
scaffold_2815	3339354	0.003472
contig_1212	1858438	0.697787
contig_571	6160580	0.022466
scaffold_6595	3984431	0.009111
contig_6582	1776750	0
scaffold_799	40285603	0.00713641
scaffold_2939	2451302	0.01944
contig_231	717187	0
scaffold_2703	7918339	0.008802
scaffold_1527	2081978	0
scaffold_3010	18824555	0.002626
contig_2459	166772	0.0037689
contig_1811	3186717	0.00183953
scaffold_3149	1461928	0.00754
contig_4667	2365212	0
scaffold_824	11154948	0.01691
scaffold_3149	10657343	0
scaffold_7566	5716247	0.002272
scaffold_2942	9633844	0.011662
scaffold_10648	30114653	0.00302
contig_2941	3468299	0.007187
contig_2052	10958613	0.01283
contig_805	5729584	0
contig_2099	649245	0.037721
contig_1378	5895323	0.0196
contig_2587	3726397	0.0164836
scaffold_3165	1969199	0.015349
contig_2946	5954599	0
contig_3400	859812	0
scaffold_2169	16328741	0
scaffold_1625	15813204	0.006924
scaffold_2590	11544778	0.01582
contig_2245	2620621	0.007009
contig_1334	1963734	0.057274
scaffold_2813	11907348	0.001131
scaffold_2590	8230963	0.005109
contig_2020	7329659	0.002021
contig_3229	865154	0.019864
contig_2062	9774934	0
contig_935	6548498	0.00166
contig_2481	1520607	0
scaffold_6595	8673983	0.002028
scaffold_1792	4898762	0.01861
contig_2251	1408004	0.00585
scaffold_2703	1378864	0.183514
scaffold_1045	607862	0.070298
contig_2123	4875254	0.006035
scaffold_1360	9415562	0.021132
scaffold_1380	13511200	0.009572
contig_2327	3926187	0
contig_1224	7944195	0
scaffold_1776	8619320	0.008551
scaffold_10328	6715344	0.262616
scaffold_3149	9086708	0
scaffold_1792	6994068	0
scaffold_1045	14662359	0.004194
scaffold_1380	9890852	0.001865
contig_3103	1289444	0.003769
scaffold_799	23368131	0.010464
scaffold_2590	5434841	0
contig_2916	3153017	0.00921
scaffold_10717	7487870	0.002613
contig_1955	10075235	0.002673
contig_1842	16220559	0
contig_2580	4053595	0.02873
contig_1586	3383256	0.230118
scaffold_10905	868682	0
contig_1219	6191160	0.021188
scaffold_10546	13383927	0.004869
scaffold_10648	19728487	0.002138
scaffold_1604	95478	0.125368
scaffold_3157	7018998	0.352741
scaffold_1527	5561308	0.001996
contig_1842	2569376	0.012157
scaffold_799	30416097	0.004399
contig_2908	2488238	0.00399
scaffold_1474	17595133	0.015099
scaffold_6595	2029984	0
contig_329	728508	0.031725
contig_4075	6816037	0.003777
scaffold_1845	16726991	0.016734
contig_1334	2020299	0.057274
scaffold_2768	17460344	0.00559
contig_1586	7904580	0.001026
contig_1842	961601	0.039856
contig_2867	1841184	0
scaffold_1045	10997111	0.018017
contig_5493	2614793	0.004152
scaffold_2939	7249368	0
scaffold_1845	6276554	0
contig_1114	6778922	0.001571
scaffold_2768	4791207	0.008535
scaffold_5719	10530471	0
contig_2580	5575748	0
scaffold_2679	15226357	0.00184
contig_4347	4119526	0.013996
contig_1460	316471	0
contig_1272	944264	0.019364
scaffold_1380	18030728	0.01591
contig_1586	1590294	0
contig_2486	2079544	0.024897
scaffold_1776	15312150	0.016416
scaffold_3010	19057852	0.007918
contig_3229	2048972	0.01043
contig_2916	9061139	0.928071
contig_3030	2504001	0.015115
contig_5567	910451	0
contig_2061	2715684	0
scaffold_2493	1362580	0.342496
contig_2327	2003248	0.004762
scaffold_2752	13449985	0
contig_10490	42453	0
scaffold_2590	19628257	0.004333
scaffold_10648	21336552	0.068726
contig_3229	2747364	0.0598093
scaffold_10717	24880447	0
contig_1955	9357975	0
contig_1377	3142668	0.00604
contig_2373	4115789	0.004355
scaffold_2679	6880453	0.003268
contig_3536	4820228	0
scaffold_1045	213495	0.026237
scaffold_3149	5510077	0.008321
contig_2594	7544193	0
contig_2946	3381701	0.00175
contig_784	5028041	0
contig_2410	1314538	0
scaffold_10540	9404734	0.00133424
contig_2920	4238923	0.149444
contig_1842	21809662	0
contig_3476	1702881	0.00148
contig_10139	997318	0
contig_2744	1675979	0
scaffold_1474	9991288	0.066521
scaffold_1045	22396072	0.002526
scaffold_3010	28764138	0
contig_1866	11958992	0
scaffold_2915	2459916	0
contig_4547	6900145	0
scaffold_10648	12228058	0
scaffold_2939	8809909	0.007369
contig_3536	4417392	0
contig_4075	2347555	0.010028
contig_2580	1203889	0.000994
scaffold_824	3434987	0.060933
contig_1872	12550174	0.009126
contig_1797	3358787	0.002091
scaffold_1380	24290324	0
contig_1835	1044498	0.007878
contig_4017	785216	0.003353
contig_10148	4714041	0.001955
scaffold_3293	1985763	0.042749
contig_2062	9875609	0
scaffold_3010	5066167	0.001982
scaffold_1380	7101859	0.026798
scaffold_1045	25544898	0.007008
scaffold_1527	7623583	0.004986
contig_3122	1919027	0
contig_3740	557221	0
scaffold_10540	602997	0.001326
scaffold_2590	10125389	0
contig_2594	3272867	0
contig_571	592153	0.063767
scaffold_1045	24762315	0.031446
scaffold_2942	9248006	0.011473
contig_2211	1936621	0.113557
contig_784	2935529	0.002388
scaffold_10717	20760083	0.002111
contig_2998	3508990	0.001592
scaffold_2942	11812444	0.021672
scaffold_3293	1668968	0.042749
contig_4448	2847344	0.050439
contig_2482	1719872	0.906703
scaffold_10328	2387151	0
contig_1392	10633117	0
contig_2594	3364330	0
scaffold_1380	22993085	0.024307
scaffold_6671	12520085	0.002048
scaffold_1369	6923778	0.003805
contig_1842	18291801	0
contig_2052	11066988	0.01283
scaffold_2169	2371169	0
contig_1872	9396585	0
contig_2804	1540165	0.003279
contig_2999	1017274	0.002526
scaffold_1474	8524299	0.033999
scaffold_2351	1435734	0
contig_935	14721436	0.004934
contig_3772	5118965	0
scaffold_2169	11767524	0
scaffold_2813	364329	0.145518
contig_2585	2447357	0.00316
contig_2796	1066916	0.003214
scaffold_7300	5859586	0.0213
contig_1327	1419610	0.013116
contig_4433	139737	0
contig_1872	11832060	0.016726
scaffold_1845	2114319	0.030354
scaffold_10546	11086930	0.013112
contig_1378	2679751	0
scaffold_3010	22511657	0
contig_2459	1929202	0.002024
contig_2039	5839104	0.003554
contig_2565	3362379	0.015791
scaffold_2939	491241	0.00162221
contig_957	9155547	0.185814
contig_1797	3123282	0.002091
scaffold_10140	1746029	0
contig_5493	7330416	0
scaffold_10648	31704842	0.005332
contig_1327	6627320	0.009698
scaffold_3010	37137782	0.351983
contig_1842	36583814	0.003698
scaffold_471	252793	0.00379121
contig_1954	2083385	0.00299
scaffold_824	14082111	0.011467
scaffold_2752	8919641	0.00184
contig_10231	1268950	0.002124
scaffold_7566	15066382	0
scaffold_799	12135542	0.033199
scaffold_1625	26342311	0.006554
scaffold_1360	9811612	0.035593
scaffold_1045	3380377	0.030558
contig_2941	66366	0.0107492
scaffold_1380	11735595	0.011503
contig_1811	2250815	0
contig_1522	3861930	0.001924
contig_1811	1505818	0
contig_1955	12884736	0.001569
contig_3129	6263679	0.014193
contig_3400	9381832	0.014036
scaffold_10128	2088731	0.00475827
contig_3103	1562829	0.003769
scaffold_2768	14459404	0.010093
contig_1782	13087438	0.012262
contig_678	1840611	0.002422
scaffold_2768	17204795	0.00559
scaffold_1045	11795023	0.006437
contig_231	2986624	0.001082
contig_2601	3156272	0.003141
contig_2409	972314	0.150281
contig_1378	7707426	0
scaffold_2169	28321502	0.014782
contig_1327	8868875	0.015774
contig_935	11262761	0.019974
scaffold_3149	1185890	0.009809
contig_3400	5090314	0.061425
contig_1219	743965	0.084922
contig_2062	1768295	0
contig_7560	6404780	0.001666
scaffold_2813	13727760	0.022818
contig_1586	7501883	0
contig_1392	5238842	0.004478
contig_2844	437661	0
scaffold_2679	27895851	0
scaffold_471	7903750	0.018461
contig_2382	5657890	0.004826
contig_2052	7311379	0
scaffold_2169	14239775	0
contig_10396	1430683	0.005367
contig_6457	1766107	0
scaffold_2752	18496627	0.001574
scaffold_10328	3189133	0
contig_5498	1659956	0
scaffold_1615	2915256	0.015053
contig_2382	3658571	0
contig_4667	5364746	0
scaffold_10546	21712805	0.465684
contig_329	2677054	0.005011
scaffold_1527	2415890	0
contig_2601	2790216	0.003141
contig_3043	1152254	0.00494
contig_1783	304682	0.0557425
contig_966	576192	0.006401
contig_2601	5007541	0
contig_2123	1981908	0.002484
scaffold_3157	4329329	0
contig_2804	3317862	0.018399
scaffold_10648	30842160	0
contig_2909	1055713	0
scaffold_1527	7328829	0.004986
contig_3772	779794	0.032971
scaffold_2679	13183618	0.000947
scaffold_7566	23972321	0.009306
scaffold_1625	5722628	0.022413
contig_1797	9307223	0.024098
scaffold_2590	14195017	0.002005
scaffold_1792	4561216	0.011357
scaffold_1953	2989492	0
contig_2037	3339158	0
scaffold_1956	13146877	0.016649
scaffold_10717	3739535	0.004902
contig_2844	4945686	0
scaffold_10140	3176270	0.015885
contig_3122	7216836	0.006369
contig_2844	4848009	0
contig_1738	5157714	0.005469
scaffold_2813	6349331	0
contig_2039	6751137	0.001747
contig_1552	1324734	0
contig_4667	3169282	0.002189
contig_2459	1004624	0
contig_2459	1188997	0
scaffold_471	31599738	0.036479
scaffold_3149	1241088	0.009809
contig_2123	4230783	0
contig_935	33185564	0.003483
contig_2020	10405766	0.004443
scaffold_1953	9325795	0.001441
scaffold_5719	4161560	0.004866
contig_4547	2391750	0.018473
contig_2052	12042851	0.001776
scaffold_1369	5978529	0
contig_1797	95668	0.00870955
contig_1327	5159495	0.006318
contig_3122	4229548	0
contig_1524	1617084	0.117081
scaffold_11	1734719	0.004212
contig_2601	2611047	0
scaffold_3149	6715072	0.00578
contig_935	16311857	0.004713
contig_2062	4799322	0.007241
contig_10033	1424428	0.00863
scaffold_2679	13282644	0.000947
contig_2211	8814782	0
scaffold_1846	6693172	0.008961
scaffold_1343	9196288	0.655641
contig_2712	2062879	0.00280489
contig_1782	3710261	0.008839
contig_4347	2928045	0.002063
scaffold_2768	3788292	0
scaffold_1474	16323608	0.001808
contig_466	5103565	0.017661
contig_3400	10183452	0.002036
contig_2327	447295	0
scaffold_7655	2452939	0.003569
scaffold_3010	24981861	0.003265
contig_2584	2326113	0
contig_2601	11999788	0.012811
contig_1327	5217615	0.006318
contig_2584	4328768	0.03948
contig_1392	14835814	0.042984
scaffold_2752	4011318	0
scaffold_1953	645696	0.209425
contig_1334	2076085	0.057274
scaffold_6595	15406604	0.001574
contig_1955	9284969	0
contig_1782	13030378	0.012262
contig_2580	3106969	0.010572
contig_1459	3749335	0.006339
contig_2062	5601761	0.008218
contig_2676	4122126	0
contig_1586	1820949	0.001805
contig_1327	7739306	0.005802
contig_1378	6232919	0.00967
contig_1327	2946873	0.021437
scaffold_10546	5231932	0.082249
scaffold_1953	11881001	0.008725
contig_3528	1027858	0.006057
contig_328	2692423	0
scaffold_1845	17892305	0.003261
contig_4547	15428014	0.00257
scaffold_2590	19739366	0.004333
contig_1842	2850227	0.006096
contig_4075	5196237	0.006487
contig_1872	6970935	0.002004
contig_7560	6333412	0
contig_8588	1832321	0
contig_7560	411081	0.00218971
scaffold_2703	7871348	0.008802
contig_1913	4590769	0.005911
scaffold_1360	8923811	0.019614
contig_3400	4572188	0.585404
contig_1459	8373643	0
contig_3476	11940020	0.172862
scaffold_10717	5742207	0
scaffold_2169	15082859	0
contig_2584	5611195	0.170272
scaffold_2815	2520700	0
scaffold_2815	9615138	0
scaffold_5432	1158374	0.006666
scaffold_1045	22876788	0.016531
contig_2601	12719579	0.004282
contig_2326	13615877	0
scaffold_3055	311934	0.00342023
scaffold_3080	2918166	0.018691
contig_5493	6010776	0
scaffold_10717	6220257	0.007701
contig_3476	11224317	0.063392
contig_2676	9561902	0
contig_2020	9271618	0
contig_1114	13040189	0.008126
scaffold_2406	10124123	0.0156805
scaffold_11	4438111	0
contig_2744	5284101	0
scaffold_2752	11892047	0.002136
contig_4667	2207322	0
scaffold_2590	5572523	0
contig_1378	8572460	0.00954176
contig_935	5045607	0.004011
scaffold_6595	979721	0
scaffold_5719	15395161	0.005574
contig_935	20087770	0.005346
contig_2409	1150911	0.144757
scaffold_7566	2950646	0
contig_2676	1389874	0.002412
scaffold_2815	4717942	0
contig_1586	7468701	0
scaffold_10546	2627267	0
contig_2343	1561632	0
contig_1224	1755176	0.008399
contig_1392	15491973	0
contig_4663	2557020	0
scaffold_2752	5981220	0
contig_5597	1246638	0.072286
scaffold_2815	23723959	0.003478
contig_1392	3250670	0.072014
scaffold_471	35559913	0.072112
contig_3129	11976152	0.016514
contig_1377	3381896	0
contig_2123	6689865	0.001774
scaffold_10648	30830479	0
scaffold_1776	10143302	0.001999
scaffold_2752	15499924	0.006536
contig_2916	6368430	0.004613
scaffold_2540	18586079	0
scaffold_2942	4616230	0
contig_3476	12143235	0.10526
scaffold_709	7046055	0.713428
contig_2039	5544636	0.008265
contig_7121	2289599	0
scaffold_2939	2098178	0.030019
contig_3309	4539508	0.003606
contig_2580	7411707	0
scaffold_1845	1653644	0.005487
scaffold_2939	6394955	0.002018
contig_3309	3652997	0
scaffold_10717	12719134	0.004602
scaffold_1451	2376806	0.00963
contig_3155	6846971	0
scaffold_2815	29515627	0.002024
scaffold_7300	2206892	0
scaffold_3010	38014198	0.342397
contig_2766	2613144	0
scaffold_1956	14667640	0.104966
scaffold_2915	4087092	0.003672
scaffold_1625	4416109	0
contig_1842	8358288	0.069175
scaffold_471	10700428	0
contig_2123	6838016	0
contig_935	18381254	0.012005
scaffold_3080	306920	0.108443
contig_1842	8486184	0.069175
contig_7778	5754926	0
scaffold_2679	31814505	0.001682
contig_1392	9385317	0.004487
contig_2326	9619459	0.002108
contig_2481	913617	0
contig_2580	4369486	0.02873
scaffold_1380	14303835	0.016245
scaffold_2590	20297776	0
scaffold_1369	7418423	0
contig_8588	2096257	0
contig_1272	1377496	0.01714
scaffold_10648	27605235	0.027234
contig_2587	913306	0
contig_10148	3166925	0.029465
scaffold_1360	9228576	0.001878
contig_7778	4668183	0.115576
scaffold_2768	2934735	0
contig_2797	3484833	0.001572
contig_935	1987882	0
contig_1460	245654	0
contig_1835	2341548	0.002932
scaffold_824	13058729	0.002007
contig_2766	317951	0
contig_7778	3998325	0.111452
contig_2020	11439184	0.00273046
scaffold_1800	1951858	0.028414
contig_3122	7526128	0.007617
contig_2211	8970602	0.00394
scaffold_2540	21385395	0.012771
contig_3122	3541501	0
contig_2276	1421135	0.009932
contig_2952	1364735	0.023443
scaffold_471	9959560	0.015483
contig_3030	2529143	0.015115
scaffold_10546	12718221	0.003694
contig_3476	2114285	0.00148
scaffold_3010	20573897	0.003136
contig_2037	1691529	0.021646
scaffold_1474	8171102	0.047001
scaffold_799	10498951	0.010144
contig_2326	12081145	0
scaffold_3888	741258	0.003292
contig_2744	14440843	0.018848
scaffold_2590	14865310	0
scaffold_2815	13367529	0
contig_2382	966216	0.00386
scaffold_1360	1640116	0
scaffold_2942	5848543	0.01412
scaffold_2752	8400621	0.00718
scaffold_1776	13641162	0.01277
contig_2481	5782168	0.011394
scaffold_3055	401622	0.00308
contig_10139	525174	0.003176
scaffold_6595	6471983	0.129462
scaffold_10140	3213715	0.006831
contig_1224	8393940	0.005267
contig_2766	7153660	0.001757
contig_784	4433782	0.004077
scaffold_1800	1583453	0.028244
contig_231	10132023	0
scaffold_6671	9070632	0.002912
scaffold_799	551811	0.404527
contig_2587	3847801	0.0196333
scaffold_6913	164754	0.0574543
scaffold_2054	3073651	0.174153
contig_2482	62458	0.537112
contig_1738	4015591	0.00784
contig_2326	5152240	0.015787
scaffold_1360	5196674	0.011013
contig_2373	3059944	0.188554
scaffold_1380	5020332	0.008082
contig_1872	14322774	0.002736
contig_4329	1673455	0.00265974
contig_2594	3589533	0
contig_3528	4257669	0.004193
contig_2766	7042135	0.001757
contig_3447	1416889	0.135197
scaffold_1360	11366243	0.011412
contig_4930	1240564	0.002108
scaffold_3080	32090	0.122881
contig_1842	18893935	0.001256
contig_957	9118232	0.185814
scaffold_2942	922965	0.001808
scaffold_2351	2755519	0
contig_3229	2925154	0.0729384
scaffold_1953	8508088	0.002981
contig_2123	1793954	0.000972
contig_935	14775338	0.001664
contig_2382	7635541	0
scaffold_10107	1772708	0.017994
contig_935	2523005	0
contig_2916	6064866	0.006501
contig_5567	1919536	0.00337791
contig_3035	2511775	0.012198
scaffold_471	4097807	0.010953
contig_2744	9600739	0
scaffold_3010	18002744	0.007269
contig_7560	8542820	0
contig_4433	3434884	0.00391826
scaffold_2768	3051233	0
contig_2601	9884811	0
contig_2125	3401765	0.088927
scaffold_2813	7120396	0
contig_1378	642094	0.010444
scaffold_2540	10417166	0
contig_2909	1670561	0
scaffold_2768	1665893	0.00862
contig_10676	1715183	0
scaffold_1474	4727725	0.016878
scaffold_799	36673894	0.010507
contig_2123	7045278	0
contig_2020	4842560	0
scaffold_1846	8079978	0
contig_2125	1274939	0.01601
scaffold_2768	17648991	0.003228
scaffold_1956	8206512	0.004737
scaffold_10328	1397983	0.459744
scaffold_3165	3424141	0.005962
contig_1782	15806632	0.028867
contig_8254	180120	0
scaffold_824	18031475	0.00703
scaffold_1474	10056745	0.059781
contig_4329	1228931	0
contig_805	1360615	0.006443
contig_3129	11524563	0.016514
scaffold_1369	1223905	0.133227
contig_2211	9596432	0.112151
scaffold_7300	4337454	0.001277
scaffold_1845	21284426	0
contig_2998	3354919	0.001592
contig_1842	9479080	0
scaffold_2054	203584	0.131298
scaffold_10107	2072535	0.00472743
scaffold_2054	17160399	0.01365
scaffold_2768	9808969	0
contig_2601	12444684	0.004282
scaffold_799	15304393	0.020733
contig_1866	7051410	0.002242
contig_784	2938482	0.002388
scaffold_2679	14959124	0
contig_3129	11179813	0.002209
scaffold_2406	3664965	0.003366
contig_2844	2879693	0
scaffold_2540	27710386	0.00247163
contig_2744	1140724	0
scaffold_5719	4083383	0.004866
scaffold_3055	419856	0.00301895
scaffold_1625	19818503	0.001076
contig_2580	9672775	0.001783
contig_9084	153301	0.0284861
contig_2020	1930701	0
contig_3129	12614293	0
contig_2062	8981274	0
contig_1788	2099524	0.030423
contig_4433	2130895	0.001846
scaffold_471	26673219	0.002031
scaffold_799	30993986	0.00101
scaffold_471	28386088	0
scaffold_6595	14013749	0.003639
scaffold_1953	9316979	0.001441
contig_2020	11254473	0.00479809
contig_2481	2192485	0.002796
contig_571	6379723	0.003694
contig_1782	12187290	0.043977
contig_9084	1134120	0.004821
contig_4663	1894282	0.001992
contig_935	10191884	0
scaffold_10546	13193160	0.006368
scaffold_2169	18110267	0.150489
contig_3476	4772728	0
contig_1392	12955217	0.247834
contig_2245	528668	0
contig_4547	8652525	0.005104
contig_3035	259006	0.0122502
contig_1224	1601827	0.004987
scaffold_1527	2643814	0
contig_3536	5062968	0.001752
scaffold_6671	6866321	0.007792
scaffold_6913	1372416	0.029477
scaffold_2351	8672485	0.091768
contig_5597	3895189	0.013119
contig_2796	7621192	0.00751698
scaffold_2768	6282790	0.00225
contig_784	5975261	0
scaffold_1474	501927	0
contig_7560	8566299	0
contig_2211	6346116	0.012992
scaffold_2540	19638639	0.002119
scaffold_10272	608527	0.007484
contig_1459	1775414	0
contig_935	10867972	0.01736
scaffold_1369	655145	0.252133
contig_2712	737233	0.013064
scaffold_2768	387337	0.0960819
scaffold_10328	1379350	0.477073
scaffold_3149	10636025	0
contig_2601	10822792	0
scaffold_1776	9200637	0.002557
contig_1872	6522564	0.002004
contig_3035	2242671	0.003959
scaffold_2054	821491	0.02049
scaffold_1625	24302541	0.002267
scaffold_7332	2274567	0
scaffold_3888	5632262	0.003722
scaffold_799	17046462	0.003557
contig_1327	4303065	0
contig_1842	15364791	0.004658
scaffold_1380	23615314	0.024862
contig_1586	1100337	0.011193
scaffold_2590	19711	0.684303
scaffold_10328	7077756	0.286093
contig_3476	7687696	0.002446
scaffold_709	1646385	0.11471
contig_1872	12373708	0.011155
scaffold_2406	5063085	0.043319
contig_1842	3759542	0.003735
scaffold_1845	25402462	0.002361
contig_1857	892898	0.013243
scaffold_2590	1448792	0.08494
scaffold_10648	13990272	0.040733
scaffold_7566	18633088	0.197766
scaffold_2406	3100631	0.00799
contig_1114	19458011	0
contig_1460	7404945	0.001251
contig_2491	2118094	0.027998
contig_2744	11824107	0.006824
scaffold_1474	20516712	0
scaffold_799	3517412	0.007305
contig_1866	5842594	0
scaffold_1846	8502121	0.087834
contig_2999	4708488	0
contig_2601	193696	0.164767
scaffold_2590	16489173	0
contig_571	3622786	0
contig_2245	3985693	0
scaffold_2590	15460990	0.00446
scaffold_799	22120540	0
scaffold_709	4903639	0.014418
scaffold_3010	20394754	0.003136
scaffold_2752	257597	0.107165
contig_3030	847001	0
contig_1524	86591	0.213092
contig_2999	3460632	0
scaffold_2679	18383084	0.009295
scaffold_1045	25284567	0.008728
contig_2245	7609089	0.115318
contig_957	13355458	0.009159
scaffold_10546	2005082	0
contig_10139	1765810	0
contig_2099	724725	0.002034
scaffold_1380	5682432	0.04142
contig_1523	594806	0.137812
scaffold_1625	4627417	0
contig_1738	6351335	0.033088
scaffold_10540	4441172	0.165138
contig_1373	4098571	0.375748
scaffold_1380	15634029	0
contig_3035	4225255	0.049519
contig_7778	4922235	0.016748
scaffold_2679	7371651	0.004114
scaffold_2540	27383150	0.002295
scaffold_3010	3433928	0.004174
scaffold_3157	3303045	0.003691
scaffold_2679	19755788	0.038012
scaffold_11	306454	0.00398535
contig_9084	216800	0.0259626
contig_2062	7247416	0.00143
scaffold_1451	1987045	0.003111
scaffold_2679	35455517	0.034318
scaffold_10328	7633782	0.482043
scaffold_799	10582348	0.010144
scaffold_799	32415259	0
contig_2875	1010786	0.023108
contig_3447	8062641	0
scaffold_2225	432910	0.00162181
scaffold_2815	8105389	0
contig_957	12549084	0.005
scaffold_1380	24163933	0
scaffold_824	7707476	0.026523
contig_3476	7362204	0.002446
scaffold_3010	17493449	0.001986
scaffold_10128	2001536	0.00431926
scaffold_2351	1901991	0.002563
contig_2052	10034703	0
contig_1334	1166107	0.008388
scaffold_1527	1481959	0
scaffold_2813	14639173	0.081748
contig_3740	2107631	0.0654165
contig_5498	1768764	0
contig_1392	16353753	0.012216
contig_2020	10266630	0.002121
scaffold_3293	1739220	0.042749
contig_231	10296625	0
contig_1375	1248336	0.023652
scaffold_709	5412136	0.00725
contig_1954	3151030	0.016909
contig_2039	1121868	0.012904
contig_2062	5380002	0.008962
scaffold_1045	385896	0.0946138
contig_1377	3705770	0.007678
contig_10541	1939888	0
contig_1327	6210726	0.024745
contig_1954	5529749	0.007529
scaffold_2540	440709	0.199821
contig_678	5126809	0.06596
scaffold_2915	2971761	0.00426
scaffold_10717	7368138	0.004249
contig_4347	4177558	0.013996
contig_3129	10174088	0
contig_1327	9056350	0.025917
contig_935	40094051	0.002862
scaffold_10717	2922697	0
scaffold_1380	25607283	0.00301
scaffold_10546	88733	0
contig_2544	5265012	0
scaffold_1474	12693076	0.048407
scaffold_4654	116989	0
scaffold_2169	20385690	0.00354
scaffold_2768	14805860	0
contig_2099	1747660	0.003093
scaffold_2815	28190209	0
contig_1459	7265694	0
contig_2125	5604808	0.022066
contig_10139	41549	0.00586466
scaffold_3010	35152512	0
scaffold_2768	5608886	0
contig_2125	1647840	0.008671
contig_2766	5318627	0.007242
scaffold_2815	19946	0
contig_10490	3459075	0
scaffold_2225	5308143	0
scaffold_1045	4084698	0.073349
scaffold_1474	21782683	0.002671
contig_2564	3587519	0.095791
scaffold_2054	6075563	0.199798
contig_1811	163793	0.0777727
contig_1114	11361455	0
scaffold_2768	15614855	0.003998
scaffold_10905	9561331	0.017179
contig_2917	3593414	0
contig_4347	4553969	0.011245
contig_2409	134472	0.104301
contig_9606	1095020	0.023412
scaffold_10272	683679	0
contig_2766	165417	0
contig_3476	13199143	0.007015
contig_935	20402912	0.007334
scaffold_6595	1933636	0.01189
contig_2062	12687200	0.007493
scaffold_7300	4738285	0.009254
contig_3476	8698092	0
scaffold_1380	27713052	0.003889
scaffold_7655	1944992	0.001534
contig_2062	10953565	0.006594
contig_2766	4926122	0.019346
contig_2946	4983755	0.001752
scaffold_5719	16970010	0.031025
contig_2744	7195587	0
contig_1460	2404723	0
scaffold_3010	35083714	0
scaffold_1380	2942674	0.005899
contig_4663	2505637	0
contig_3476	7816308	0.002446
scaffold_1956	1518423	0.084475
contig_784	3214931	0
contig_2410	1511131	0
contig_2373	732229	0.012179
contig_2544	8997092	0.002969
scaffold_1953	12251530	0.004555
contig_4667	6700311	0.004839
contig_2125	1859318	0.003016
contig_329	2610035	0.005011
scaffold_10546	14275786	0.111963
contig_2373	1653034	0
scaffold_10540	6482570	0.6668
scaffold_1474	20974438	0.001722
contig_1782	4147573	0.001411
contig_3740	1206411	0
contig_935	43467343	0.041296
contig_1811	2996242	0.001683
scaffold_6671	6101461	0.008174
scaffold_3010	2756053	0.028926
contig_2920	2458922	0.002666
scaffold_1343	5493132	0.001804
contig_2744	8901505	0
scaffold_3149	9156069	0
scaffold_1045	13477395	0
contig_10139	2740939	0
scaffold_10648	16213851	0.006478
contig_1392	13131781	0.314824
scaffold_799	34450289	0.011566
scaffold_6595	7621185	0.00211
contig_2125	1358875	0.01601
contig_935	421098	0
scaffold_2939	2898772	0.011278
scaffold_3055	4334707	0.574515
contig_1954	6772671	0.012903
scaffold_799	32942488	0.01862
contig_2565	3230934	0.013534
contig_231	2806926	0.001082
scaffold_3157	6808025	0.280045
scaffold_1380	7922471	0.01844
scaffold_10629	799954	0.00215
scaffold_1360	5021541	0.013395
scaffold_3149	4761510	0.004349
scaffold_2752	7106192	0
scaffold_2406	881339	0.55777
contig_2676	10083031	0
scaffold_2590	9444046	0.047699
scaffold_1474	18511459	0.002065
contig_3129	2943138	0.007015
contig_3129	3094048	0.009339
scaffold_1625	17012605	0.070316
scaffold_6595	4876061	0.004662
contig_1872	21651542	0.231573
contig_3476	7377113	0.002446
scaffold_5719	10592628	0
contig_935	19579404	0.009738
contig_1459	6051891	0.002995
contig_2276	271231	0
scaffold_10648	20647027	0.123755
contig_6602	1320841	0.007237
contig_3536	4356544	0
contig_1552	3246464	0.022483
scaffold_471	34326227	0.106409
scaffold_10546	6515697	0.006222
scaffold_7566	12690164	0.00664
contig_5365	113251	0
scaffold_1527	10044474	0.111982
contig_2125	6650994	0.340701
contig_1842	10704071	0
contig_935	16677589	0
scaffold_2679	25964351	0.016509
contig_1842	22846065	0.004026
contig_957	7870178	0.008098
scaffold_10717	3401527	0.004902
scaffold_6671	9632481	0
scaffold_6595	4794427	0.004662
scaffold_1776	10166248	0.001999
contig_466	232598	0.0191592
scaffold_2314	771940	0.001221
contig_1373	375108	0.00508052
scaffold_6671	339891	0.0110371
scaffold_2679	45476079	0.003653
contig_1913	1823713	0
scaffold_799	14726858	0.02042
contig_10490	2065004	0
scaffold_471	16855249	0
scaffold_1615	872747	0.085632
scaffold_799	28594632	0
contig_2676	6012091	0.001463
contig_3740	2199066	0.0732508
contig_1114	4412745	0
scaffold_1474	12328802	0.045415
contig_2475	1277690	0.019891
contig_2459	1284541	0
contig_1788	2463555	0.027205
scaffold_2942	3482432	0.003014
scaffold_10648	1460396	0.001833
contig_1835	3193749	0.028505
contig_1782	15608410	0.002995
scaffold_2815	6483286	0.004716
contig_1866	8490738	0.021132
scaffold_2540	3567752	0.008403
contig_935	37268262	0.016743
contig_2565	234995	0.245988
scaffold_1045	10927416	0.018017
contig_5493	2062732	0
contig_3030	44794	0.0078213
scaffold_1474	15082892	0.035282
scaffold_1845	31991989	0.031225
scaffold_2169	25616845	0.094111
scaffold_471	11703742	0.038744
contig_7121	3309051	0
contig_571	10164208	0.024959
contig_1219	6716183	0.248837
scaffold_799	30890401	0.00101
scaffold_1380	20128098	0.003738
scaffold_1776	3080289	0
scaffold_2679	39174357	0.002282
scaffold_2768	11301961	0.011378
scaffold_1625	7007174	0.0022
contig_2544	3801151	0.004717
scaffold_2768	2514566	0.002746
contig_1334	2678377	0.0421969
scaffold_2225	2902814	0.001231
contig_1586	8598995	0.00183
contig_1586	3911657	0.002179
scaffold_1953	8589593	0.002981
contig_2327	292478	0
scaffold_2813	11277901	0
contig_2251	19310	0
scaffold_2813	8186	0.242758
scaffold_2813	17707818	0.032961
scaffold_1474	955358	0.026428
contig_2744	2228819	0.002116
scaffold_1953	4473756	0.032188
contig_1738	4436059	0.002055
scaffold_799	23089894	0.012611
contig_3129	13684691	0.009194
scaffold_1845	33547573	0.031093
contig_2123	5796116	0
contig_2382	632137	0.002207
contig_1114	15921504	0.00548
scaffold_2679	33377123	0.055353
contig_1460	11559864	0.012776
scaffold_799	37063657	0
scaffold_2679	38549396	0.013094
contig_1842	15743986	0.003015
contig_957	3991913	0.011984
scaffold_7300	9378155	0.00199
scaffold_5729	586941	0.139855
scaffold_471	27426867	0.009387
contig_1797	3953947	0
contig_2744	11914343	0.004802
scaffold_10717	16546933	0.004918
contig_5493	4480986	0.00555
scaffold_2540	13158188	0
scaffold_10648	11694059	0.001509
contig_2409	2625804	0.022836
scaffold_10546	18597911	0.002035
scaffold_2942	6069189	0.013674
contig_1392	4530661	0.009879
scaffold_10648	23350155	0.013549
scaffold_2169	15265883	0
scaffold_10717	12623627	0.004602
contig_935	34549545	0.002042
scaffold_10128	787989	0.006638
contig_2211	4673537	0.003179
scaffold_2815	2107727	0.002279
contig_1552	385892	0.0302689
scaffold_10648	9849250	0
contig_2744	5660599	0.057175
scaffold_2169	12445591	0.007418
contig_2486	2362173	0.132484
contig_2020	4222626	0.001939
contig_3229	2959968	0.0762145
contig_2251	130246	0
contig_3129	7396242	0.002218
contig_1954	209380	0.0107432
contig_1872	21214797	0.174496
scaffold_2132	1232557	0.021045
contig_2908	2287732	0.00399
scaffold_1045	3344088	0.021655
scaffold_1474	12542362	0.021957
scaffold_2813	10882899	0
contig_935	23739971	0
scaffold_1956	11616056	0.013422
contig_2580	12589025	0.001852
contig_2844	3895465	0.001688
scaffold_2813	14112304	0.021083
scaffold_7300	3929425	0.004394
scaffold_2320	728270	0.006666
contig_2917	1793174	0.002721
scaffold_10717	17939202	0.002036
contig_5498	380799	0
contig_2343	2587690	0
scaffold_2351	1009084	0.003215
scaffold_3717	508856	0.07766
contig_2052	8117114	0.001452
contig_1375	5383844	0.078077
contig_2410	3284991	0
contig_1334	533487	0.028373
contig_2052	7524062	0
contig_4347	101392	0
scaffold_2679	42677504	0.002676
scaffold_1474	23507430	0.00331579
contig_957	4039218	0.011984
contig_3528	3290335	0
contig_2796	3876252	0.005495
contig_1835	2190909	0.002932
scaffold_2590	5288309	0
contig_328	98411	0.138326
contig_1114	16194508	0
contig_1272	659943	0.034633
scaffold_2169	24721862	0
contig_2601	19943379	0.008016
contig_3030	3554553	0.00316
contig_957	3802993	0
contig_2052	7379841	0
contig_784	3353504	0
scaffold_1845	12126004	0.009149
scaffold_1776	5427448	0.002704
contig_3363	2539175	0.00194329
scaffold_799	17391842	0.015961
contig_784	1359464	0.002055
contig_571	6928915	0.02637
contig_2601	13714155	0.002884
scaffold_6671	9748587	0
scaffold_2406	2775488	0
contig_935	34607607	0
contig_2917	2209902	0.002673
scaffold_3293	3219070	0
scaffold_1369	4299599	0
contig_2245	4015126	0.00328
scaffold_2815	28313983	0.057449
contig_2140	330314	0.33642
contig_2594	2087043	0
contig_2052	4906575	0
contig_1835	1444952	0.006412
scaffold_2679	11486602	0
scaffold_2054	9161192	0
contig_957	1140171	0
contig_1782	12286483	0.029504
contig_957	7326523	0.003217
contig_957	608319	0
contig_2123	3249535	0.005631
scaffold_3888	2720141	0.041171
scaffold_1045	24521920	0.02299
scaffold_10717	662039	0.03306
contig_4985	1563247	0.075078
scaffold_709	510520	0.054228
contig_2804	528850	0.002397
scaffold_1776	11739812	0.003153
scaffold_1776	5776286	0.009796
scaffold_10717	22385639	0
scaffold_7566	18877527	0.466271
scaffold_3080	2565129	0.028074
contig_3772	322459	0.0400883
contig_935	28716002	0.000995
contig_2594	5370765	0.001427
scaffold_2768	6605695	0.064346
scaffold_2679	18626404	0.010642
scaffold_2939	2857656	0.011278
contig_1955	6423332	0.006573
contig_2580	5618092	0
scaffold_2768	10489236	0.010002
scaffold_10648	9686266	0
contig_3447	1712065	0.15105
scaffold_1380	4663983	0.003813
contig_2373	2767591	0.188554
scaffold_11	4590986	0.013696
scaffold_3080	2591875	0.028074
contig_3536	4388318	0
contig_2585	1471059	0.015976
contig_2594	4974792	0.008047
scaffold_1360	7488479	0.01103
contig_3772	5657806	0
contig_1782	12778751	0.016803
scaffold_10107	932582	0.015743
scaffold_709	6882751	0.579168
contig_2459	2453399	0
scaffold_10717	3932828	0.004902
contig_10033	1134336	0.015447
scaffold_2679	39055275	0.002282
contig_2245	3942468	0
contig_1459	7905752	0
contig_6457	2335386	0.001312
contig_7560	10874123	0
scaffold_1776	11192295	0.006303
contig_2796	4628098	0.0011
scaffold_2752	7700720	0.00534
scaffold_799	9119680	0.002549
scaffold_1369	7103049	0.003805
contig_3129	834054	0.009152
scaffold_471	32802548	0
scaffold_7300	5815732	0.014443
scaffold_1451	304142	0.0033116
scaffold_2813	15329469	0.018326
contig_4347	4251442	0.013996
contig_3528	556471	0.005835
scaffold_2801	1262134	0.049122
scaffold_2054	600218	0.018497
scaffold_2679	22719425	0.001202
contig_1460	8532185	0
scaffold_2752	5519559	0
scaffold_6595	15883912	0
scaffold_1474	21172288	0.001722
contig_3129	9706081	0.00257
contig_2123	5523617	0
contig_2567	3323477	0.00839739
scaffold_3055	2571983	0.019109
scaffold_10648	5002835	0
contig_3476	5821709	0.001841
contig_4667	6187703	0.007777
contig_1392	12998510	0.310707
scaffold_7566	3788173	0.003806
contig_1872	6372011	0.002004
contig_1842	20890725	0.007607
contig_1375	5795384	0.009423
contig_1375	1114787	0.016768
contig_2327	2454167	0
contig_2251	2444837	0.001253
contig_1524	1777045	0.102975
scaffold_2679	32395529	0.001682
scaffold_5719	2396264	0.006592
scaffold_2768	20578038	0
scaffold_2813	15947618	0.294216
scaffold_2813	12570057	0.009954
contig_1460	14104672	0.0138643
scaffold_2939	1681869	0.028194
scaffold_6671	10648016	0.012743
contig_2594	4543079	0.004213
contig_1522	3115438	0.005592
scaffold_10717	649863	0.03306
contig_2908	774576	0.008557
contig_2326	11472684	0
scaffold_3010	620783	0.002369
contig_1872	12057474	0.012902
scaffold_6595	7733373	0.00211
scaffold_2815	7042970	0.007804
contig_1459	9055930	0
contig_2744	5130757	0
scaffold_2815	1519380	0.004573
contig_1523	332195	0.156434
scaffold_2476	12658363	0
contig_966	5524880	0
scaffold_799	4038598	0.012732
contig_1782	13988419	0.004511
contig_4667	3665983	0.004736
contig_1842	13483607	0
contig_1523	255337	0.172352
contig_2245	1316727	0.001737
scaffold_2679	3539603	0
contig_1114	4754087	0.001895
contig_2946	6465580	0
contig_1327	8437491	0.017513
contig_1835	3160607	0.022436
scaffold_2169	14905392	0
contig_1965	72838	0
contig_2676	5175178	0.028266
contig_1866	5654797	0
contig_2062	5313873	0.007241
scaffold_3055	2671587	0.019109
contig_2039	3724026	0
scaffold_1527	10295629	0.102895
contig_678	3437394	0
scaffold_2540	3262190	0.024741
scaffold_2768	16115060	0.002484
scaffold_1800	2917395	0.039083
contig_1392	11872361	0.001721
scaffold_3055	2874478	0.019109
scaffold_2476	12152862	0
scaffold_2703	6749218	0.019929
contig_2744	7863845	0
contig_1842	5480678	0.002148
scaffold_10648	19627838	0
contig_231	913981	0
scaffold_1380	1451500	0.001598
scaffold_10540	429012	0.00142732
scaffold_3010	11096588	0.00225
scaffold_1846	1992796	0.007991
contig_2039	7235617	0.0515659
contig_2052	9275981	0
scaffold_2054	10808624	0.011529
scaffold_2590	16012759	0.003113
contig_3740	821006	0
contig_328	3348065	0.007555
contig_2481	6035233	0.015081
scaffold_2752	1818622	0.000963
scaffold_1380	17168618	0.049897
contig_2347	2125567	0
contig_2744	15329573	0.008087
contig_2125	1896477	0.003016
contig_5498	1729879	0
scaffold_2703	5290742	0.063598
contig_7560	10735414	0
scaffold_10546	17330046	0.004054
contig_1586	9069404	0.00939124
scaffold_10717	282550	0.0421813
contig_2459	1294943	0
scaffold_3888	5139458	0.012986
scaffold_10328	734377	0.42201
scaffold_10546	12671056	0.003694
contig_935	10147590	0
contig_1857	1792745	0.0416303
contig_328	52628	0.149786
scaffold_2540	14492580	0.008196
scaffold_1474	1176372	0.028074
contig_1586	7369479	0.002425
scaffold_1615	2098977	0.001826
scaffold_2169	21308155	0
scaffold_799	26287236	0.004753
contig_2020	10632661	0.004443
contig_1872	1922429	0.008261
scaffold_3010	31574278	0.001883
scaffold_2679	21390958	0.027816
contig_1866	11075618	0.002711
contig_7778	6920323	0.005767
scaffold_1792	6001537	0.003048
scaffold_471	6663997	0.026254
contig_4930	121532	0.125459
contig_5498	532482	0
contig_1224	147716	0
scaffold_2679	39730980	0.003825
scaffold_2540	2593153	0.011624
contig_2481	4261049	0.005967
contig_2156	229789	0.00366544
scaffold_1845	1729005	0.017647
contig_2594	1545493	0.022596
scaffold_1045	12985565	0.018256
scaffold_2476	9751264	0.009204
scaffold_2540	7931159	0.012764
scaffold_2815	26413461	0.002317
scaffold_1369	574265	0.404366
contig_2373	1614208	0.002351
scaffold_3888	4852999	0.022683
scaffold_1380	6585092	0.019639
scaffold_2815	16963349	0.008171
contig_4017	1505689	0
contig_2544	7751871	0
scaffold_5729	457441	0.180516
scaffold_2590	2402055	0.031444
scaffold_1776	12677065	0.02446
contig_957	997658	0
scaffold_3010	29431994	0.003251
contig_1811	1714993	0
contig_3772	5222914	0
contig_7560	437322	0.0021284
scaffold_799	17961794	0.023256
contig_2744	12411427	0.030345
contig_1459	2322652	0.003135
scaffold_799	12787396	0.005683
contig_2382	1421985	0.00386
contig_4667	3982028	0.011915
scaffold_5719	15005906	0.048141
contig_2373	3501184	0.188554
scaffold_2679	16203079	0.004528
contig_1866	6354421	0.002242
contig_3229	1479747	0.02519
contig_328	8150601	0.170829
contig_1392	12991272	0.296973
scaffold_3010	24284181	0.001602
contig_2797	3557341	0.001572
scaffold_1953	4026968	0.079617
contig_3129	8394542	0.003577
scaffold_2679	3199863	0
scaffold_1615	3587420	0.0111316
scaffold_824	1008829	0.087865
scaffold_6671	12263200	0.011031
contig_10139	2816640	0
contig_957	14959853	0
contig_231	5437750	0
contig_1955	7409449	0
contig_3122	7087929	0.006369
contig_2580	7872066	0
contig_2916	4917662	0.003024
contig_1842	34808810	0.004523
contig_5567	1712087	0.00253064
scaffold_2768	1475658	0.014315
scaffold_2169	20751686	0.00354
contig_4433	868013	0.001775
scaffold_2815	4320277	0.002091
contig_3030	4478749	0
contig_4667	1177089	0.003749
scaffold_2590	21260536	0.001649
scaffold_1845	3129712	0.025868
scaffold_3010	14814075	0.001627
scaffold_471	19547771	0
contig_7560	452281	0.00209497
scaffold_6595	9422305	0.002271
scaffold_1625	19454876	0.001508
contig_4547	8818750	0.005104
scaffold_1625	24684295	0.002267
scaffold_5236	2618215	0.058203
contig_2804	711703	0.002397
scaffold_5719	5560193	0.007192
scaffold_5236	1449462	0.019315
contig_4347	1549977	0.031488
scaffold_2679	28342607	0
scaffold_1776	16528045	0.004978
scaffold_1845	32347608	0.035921
contig_7560	1829743	0.003782
contig_6582	152319	0.00590969
contig_2544	1339804	0.006013
scaffold_10272	1851150	0.007206
scaffold_1845	15326897	0.001767
contig_935	33019966	0.009062
scaffold_10648	15796520	0.005434
scaffold_10648	8328516	0.002975
scaffold_471	30864401	0.067107
scaffold_10546	17293222	0.004054
scaffold_2679	43950246	0.010706
contig_1460	2567715	0
scaffold_1380	28742262	0.0123
contig_2766	2441431	0
scaffold_1343	4590910	0.002489
scaffold_471	4093719	0.010953
scaffold_799	582399	0.377677
contig_2140	408818	0.30736
contig_2125	7108075	0.240431
contig_2712	1367703	0.009349
contig_2327	3263235	0.001561
contig_6457	1525969	0
scaffold_2590	8305651	0.005109
contig_2185	572348	0
scaffold_2815	10570808	0.007328
scaffold_2815	21709324	0.002182
contig_2676	449505	0.00229488
contig_2039	2243949	0
scaffold_2703	1131532	0.219273
scaffold_2752	12098620	0.008403
scaffold_824	18940588	0.0619802
contig_571	1936687	0.00387
contig_1552	3824296	0.021115
contig_1866	8888692	0.081472
contig_4547	3495732	0.005004
scaffold_2942	4029282	0.006736
scaffold_2054	14124544	0
contig_1955	2585304	0.0042
scaffold_799	31917307	0
scaffold_799	33787147	0.028127
contig_3476	13178665	0.007015
scaffold_2813	11486340	0
contig_1797	9530470	0.047578
scaffold_5729	1606368	0.003207
contig_2326	7863661	0.032143
scaffold_1953	9900986	0.001441
contig_2585	2650092	0.00600047
contig_3129	17328116	0
contig_1522	4102542	0.062508
scaffold_2679	32814219	0
scaffold_10540	9784552	0.00231385
scaffold_2540	22493757	0
scaffold_10540	1026699	0
scaffold_2169	1072221	0.080732
contig_1788	2366803	0.032477
scaffold_3149	3798841	0
contig_571	3484437	0
scaffold_2590	751924	0.162456
contig_2797	3877690	0.00197651
scaffold_7566	6723150	0.002431
contig_10676	461382	0.00368948
scaffold_2540	14964075	0.010297
scaffold_2590	19389127	0.006541
contig_2580	11011993	0.001587
contig_3447	6689407	0.00326
contig_5498	2140566	0
scaffold_7300	9098982	0.00199
contig_3476	119113	0.00701164
contig_2580	11582721	0.005333
contig_2744	17736482	0
contig_2594	2416972	0
contig_1459	2760239	0
scaffold_10648	5682887	0.005206
contig_2326	14675427	0
contig_1459	7427326	0
contig_3447	8184310	0
contig_697	1543394	0.013677
contig_4547	3495312	0.005004
contig_10541	2672393	0
contig_2565	2590685	0
contig_1866	7794241	0
scaffold_2942	7599120	0.026327
scaffold_2815	14597283	0.006201
contig_3030	3048217	0.015193
scaffold_2476	4793549	0.051791
scaffold_10648	9710459	0
scaffold_2813	3757541	0
scaffold_6671	13448294	0.007655
contig_4667	5799995	0.008072
contig_3122	7043785	0.006369
contig_3129	7228707	0.003634
scaffold_5432	1094983	0.005674
contig_2584	4567854	0.096165
contig_3476	9340193	0
contig_231	5342114	0
contig_1459	2773322	0
scaffold_2590	12044138	0.012834
contig_571	4107908	0.035116
contig_2796	3323268	0.00172
contig_3892	1720430	0.001842
scaffold_2540	8457913	0.012764
contig_678	3793675	0.009156
scaffold_3010	3210279	0.006185
scaffold_2815	25804072	0.008018
scaffold_799	37996179	0.004086
scaffold_1474	310136	0
contig_1114	18060900	0
contig_1459	3828979	0.006339
contig_1842	11868385	0.013691
contig_4075	2288996	0.010028
contig_1872	16825896	0.015482
contig_8588	3120749	0.005075
contig_231	8941454	0.010256
scaffold_2679	11825674	0
contig_4547	12940837	0
scaffold_2703	11809394	0.140146
contig_1327	4303425	0
scaffold_3149	2077497	0
contig_2594	5159418	0.004213
contig_935	7212993	0.067634
contig_1378	1458669	0.013226
scaffold_10540	2197468	0.14828
contig_1965	1061020	0
scaffold_2054	18115552	0.010013
scaffold_799	4904303	0.010256
scaffold_2768	16960484	0.002362
scaffold_799	14695964	0.02042
contig_1811	1743189	0
contig_2211	8033016	0
scaffold_6595	16154344	0
scaffold_10717	23588398	0
contig_3772	4357893	0.08332
scaffold_2679	9951982	0.036205
contig_2039	4971921	0
scaffold_1369	1414721	0.037552
contig_1783	414845	0.0490302
contig_1955	5674653	0.01291
contig_2584	276550	0.132689
contig_2567	1470177	0.004968
contig_3309	4314683	0.003606
contig_466	227226	0.0193007
contig_2766	6259369	0
contig_3035	3557050	0.059701
contig_3447	5617040	0.013865
contig_1866	12608906	0
contig_2020	10857455	0.006339
contig_1842	3058211	0.006109
scaffold_10140	1531265	0
scaffold_824	15590549	0.003739
contig_466	5984029	0.0135144
contig_1782	5985853	0.010217
contig_10490	2713606	0
contig_571	5018929	0.005995
contig_3016	345360	0.00407282
contig_3528	3894888	0
scaffold_10717	20218446	0.004756
scaffold_10648	2305696	0.009493
scaffold_1360	5322419	0.011013
contig_1114	2947353	0.012312
scaffold_2579	1727912	0.163086
contig_3772	5931990	0
contig_2946	4327102	0
contig_2061	3893328	0.233546
contig_2796	4212877	0.012477
contig_4017	790492	0.003353
contig_957	9927258	0.003527
scaffold_2054	7921012	0
scaffold_7300	2183441	0
scaffold_471	9479309	0.005558
scaffold_2590	7884143	0.002335
contig_3129	9943605	0.00257
contig_1114	10541111	0.011266
contig_935	4383410	0
scaffold_10540	4036899	0.217036
contig_2580	2717178	0.001747
scaffold_471	4814165	0.024787
contig_7560	2898693	0.001663
scaffold_1845	5452413	0.004166
scaffold_1045	2370737	0.036297
contig_3229	342424	0.00819065
contig_2580	5945214	0.002748
contig_2037	864506	0.008161
contig_1783	819602	0.010014
scaffold_471	17987546	0.07352
contig_1866	11263269	0.002711
scaffold_5729	2851131	0.138849
contig_957	7356939	0.003217
scaffold_2225	4594444	0.007555
scaffold_3888	2758206	0.041171
scaffold_1625	20128461	0.001076
contig_957	14364556	0
contig_1872	14793059	0.007947
scaffold_2815	29869334	0
contig_2998	3928770	0.003058
contig_2676	7662694	0
contig_3447	7234132	0
scaffold_1474	1923561	0.015981
contig_1586	546718	0.445103
contig_1913	3467786	0.004027
scaffold_7300	4275870	0.001277
scaffold_10540	7849904	0
scaffold_2815	19296033	0.036102
contig_1872	8584510	0
scaffold_5719	14240536	0.048665
contig_2251	2781596	0.033253
contig_2676	8485073	0.001639
scaffold_1045	15515777	0.022843
contig_1219	1257218	0.111858
contig_2099	1269464	0.006885
scaffold_7300	10809059	0.017527
contig_231	11790540	0.0939896
contig_1114	6259892	0.004594
contig_1459	706090	0
scaffold_2225	7298192	0.05037
scaffold_2752	15572002	0.006536
contig_1842	15505140	0.00181
scaffold_3717	752437	0.067681
contig_1955	10520369	0.005548
contig_2580	11565316	0.005333
scaffold_1956	1935495	0.064911
scaffold_1625	5128879	0.014118
scaffold_2679	10056591	0.036205
scaffold_471	35185454	0.095718
contig_2544	2524800	0.014633
contig_3476	555684	0.008993
scaffold_2801	904600	0.034033
scaffold_1792	5812618	0.003491
scaffold_2815	10059273	0.007497
scaffold_10648	25161511	0.002345
scaffold_1845	714759	0.000987
scaffold_11	4784748	0.013696
scaffold_11	3034814	0.002999
contig_935	30739764	0.015447
scaffold_2768	11606932	0.00446
contig_1866	7775261	0
scaffold_6671	6276215	0.011961
contig_2676	416330	0.00237796
scaffold_1380	19549452	0.167161
contig_7560	4767177	0
contig_1872	3179511	0.003488
contig_10148	6598348	0.0635363
scaffold_1380	22323637	0.011828
contig_5597	1696652	0.005367
scaffold_2493	139949	0.70968
contig_3129	13552914	0.009194
scaffold_824	9019922	0.000981
scaffold_2540	15653966	0.008134
scaffold_10546	12619183	0.003694
scaffold_1604	3343424	0.273563
scaffold_2939	2159307	0.029592
contig_2584	2148058	0.001274
scaffold_2169	19941334	0.004577
contig_3155	3792452	0.024287
contig_2099	9761	0.148246
scaffold_2768	18949832	0.008432
scaffold_2314	210468	0
contig_4547	16666415	0.004622
scaffold_7300	10924609	0.0209148
contig_935	4238827	0
scaffold_3149	3163615	0.054551
contig_935	43455483	0.038001
scaffold_1045	9556948	0.010378
scaffold_2813	626703	0.007363
scaffold_6913	661466	0.181362
contig_2567	241555	0.0148728
scaffold_6595	2623649	0
contig_2920	564592	0.131449
scaffold_799	25234314	0.020453
contig_2867	1376216	0
scaffold_10648	30238187	0
contig_7560	3106843	0.005972
contig_3740	1957320	0.055926
scaffold_10328	7409325	0.441917
scaffold_2942	13974488	0.001349
contig_2844	3888052	0.001688
contig_935	43601132	0.051823
scaffold_2815	28268083	0.057449
contig_2601	34401	0.199195
contig_2604	3095030	0.00331102
contig_1392	2926788	0.093139
scaffold_824	12031855	0.018803
scaffold_799	30259422	0.004399
contig_1788	304642	0.125568
contig_2251	453792	0.00231602
scaffold_1800	2684123	0.056293
scaffold_3010	38106366	0.315126
contig_231	1249115	0
scaffold_799	9868441	0
contig_935	10361211	0.001938
contig_2475	793935	0.006744
contig_2382	3405945	0
contig_3476	3918542	0.043507
scaffold_2351	2980684	0.003071
scaffold_10717	25922290	0
scaffold_3149	7588817	0
scaffold_7566	19779096	0.390942
contig_966	1064509	0.005237
scaffold_2703	11568012	0.101694
scaffold_10648	26330967	0.026577
scaffold_799	13220814	0.017546
contig_1842	14505881	0.003539
contig_1842	20089611	0
contig_1327	3903694	0.002963
contig_2481	1289061	0
scaffold_2768	677372	0.047976
scaffold_2679	41245554	0.123755
contig_2052	6836762	0.003067
contig_1378	2585514	0.001446
scaffold_3010	33863597	0.036959
contig_1375	636372	0.004407
scaffold_2939	4964834	0.002214
scaffold_5719	2119648	0.001935
scaffold_2406	10240275	0
contig_7560	10350904	0
scaffold_1474	8860045	0.002728
scaffold_10648	26492546	0.034268
scaffold_2540	25515085	0.004245
contig_957	6362882	0
contig_1872	14229895	0.002736
contig_1460	2290931	0
scaffold_10905	8558885	0.003896
contig_1460	6107254	0.001249
scaffold_2752	13325958	0
contig_5597	1713293	0.005367
contig_1523	2340256	0.076045
contig_6457	1436056	0
contig_2544	2950326	0.008812
contig_2211	10803683	0.192374
scaffold_10177	428115	0.0171326
contig_2245	2365685	0.007009
contig_4075	1297637	0
contig_1392	17511068	0.0106196
scaffold_10648	25372570	0.007832
contig_935	27968725	0
contig_2326	9715717	0.002108
scaffold_1956	10629971	0.071738
scaffold_2406	3926978	0.003366
contig_935	10781669	0.01736
contig_2052	11021648	0.01283
scaffold_2590	12430960	0
scaffold_5432	675368	0.001482
contig_1866	11529393	0
scaffold_10540	452588	0.001392
contig_7560	1667532	0.003782
scaffold_709	2108054	0.019321
scaffold_7566	8560830	0.026951
contig_2140	287854	0.35455
contig_2099	2292730	0
scaffold_2815	21852322	0.002724
contig_1783	4564380	0.035997
scaffold_2942	12806402	0.045027
contig_3155	1068856	0.005878
contig_3035	3291654	0.019728
scaffold_2768	601662	0.044235
contig_2123	1531105	0
scaffold_1776	5834175	0.003202
contig_10033	465071	0
contig_3129	14502581	0.001364
scaffold_1360	7337253	0.01103
contig_4017	374469	0.00383433
contig_8588	2530329	0.003586
contig_3476	9404165	0
contig_1857	1710171	0.0375646
scaffold_1625	12117778	0
contig_1334	814644	0.026326
scaffold_10328	663832	0.357933
contig_1866	3441379	0.006939
scaffold_2493	1988655	0.226866
contig_1955	2171761	0.00666
scaffold_10540	4946468	0.01089
contig_2797	836305	0.008098
contig_966	4762798	0
scaffold_2540	23261217	0.001684
scaffold_1845	14808614	0.003814
contig_2211	7582343	0.022326
contig_1373	4102647	0.375748
contig_2481	7649016	0.001752
scaffold_10648	17132515	0.005194
scaffold_1527	799551	0.00566
scaffold_1380	28499807	0.010307
contig_1842	27709140	0.12153
contig_2276	1510656	0.012917
contig_1797	3627567	0.002091
contig_2326	6651707	0.01214
scaffold_5719	14773884	0.048141
scaffold_10905	9562725	0.017179
contig_2211	2246423	0.043981
scaffold_1956	5952027	0.014674
contig_2587	3276930	0.012881
scaffold_824	18694365	0.05455
contig_2326	8409669	0
scaffold_2169	18510629	0.143552
contig_3528	3309002	0
contig_1872	19642637	0.001887
scaffold_799	18505756	0.100406
scaffold_2132	640828	0.00379
scaffold_3010	18604426	0.005365
scaffold_10177	566532	0.015901
[truncated: 8,001 more rows]
