# Supplementary material for: Chromosomal inversion polymorphisms shape the genomic landscape of deer mice
Source: Nat Ecol Evol. 2022 Oct 17;6(12):1965–79. doi: 10.1038/s41559-022-01890-0 (PMC9715431; doi:10.1038/s41559-022-01890-0)
Supplement: Supplementary file 7 — Statistical source data. [file 41559_2022_1890_MOESM7_ESM.xlsx]

## Sheet: Fig4
sample_ID	population	inv3.0	inv6.0	inv7.0	inv7.1	inv7.2	inv7.3	inv9.0	inv9.1	inv10.0	inv11.0	inv13.0	inv14.0	inv15.0	inv15.1	inv15.2	inv18.0	inv19.0	inv20.0	inv21.0	inv22.0	inv23.0
FSB11	a	0|1	0|0	0|0	0|0	1|1	0|0	1|1	1|1	0|0	NA	0|0	0|0	0|0	0|0	NA	0|0	0|0	0|0	0|0	1|1	0|0
FSB25	a	0|1	0|0	0|0	0|0	1|1	0|0	1|1	1|1	0|0	NA	0|0	0|1	0|0	0|0	NA	0|0	0|0	0|0	0|0	0|1	0|0
FSB37	a	0|1	0|0	0|0	0|0	0|1	0|0	1|1	1|1	0|0	NA	0|0	0|0	1|1	0|0	NA	0|0	0|0	0|0	0|0	1|1	0|0
FSB42	a	1|1	0|0	0|0	0|0	0|1	0|0	0|1	1|1	0|0	NA	0|0	0|0	1|1	0|0	NA	0|0	0|0	0|0	0|0	1|1	0|0
FSB43	a	1|1	0|0	0|0	0|0	0|1	0|0	0|1	1|1	0|0	NA	0|0	0|0	1|1	0|0	NA	0|0	0|0	0|0	0|0	0|1	0|0
FSB48	a	1|1	0|0	0|0	0|0	0|1	0|0	1|1	1|1	0|0	NA	0|0	0|1	1|1	0|0	NA	0|0	0|0	0|0	0|0	0|1	0|0
FSB6	a	1|1	0|0	0|0	0|0	1|1	0|0	1|1	1|1	0|0	NA	0|0	0|0	1|1	0|0	NA	0|0	0|0	0|0	0|0	1|1	0|0
FSB7	a	1|1	0|0	0|0	0|0	0|1	0|0	1|1	1|1	0|0	NA	0|0	0|0	0|0	0|0	NA	0|0	0|0	0|0	0|0	0|0	0|0
FSB51	a	0|0	0|0	0|0	0|0	1|1	0|0	1|1	1|1	0|0	NA	0|0	0|1	0|1	0|0	NA	0|0	0|0	0|0	0|1	0|0	0|0
FSB52	a	0|1	0|0	0|0	0|0	1|1	0|0	1|1	1|1	0|0	NA	0|0	0|1	0|0	0|0	NA	0|0	0|0	0|0	0|1	0|1	0|0
FSB53	a	0|1	0|0	0|0	0|0	0|1	0|0	1|1	1|1	0|0	NA	0|0	0|1	0|0	0|0	NA	0|0	0|0	0|0	0|1	0|1	0|0
476_3_1	b	0|0	0|1	1|1	0|0	0|0	0|0	0|0	1|1	0|0	NA	1|1	1|1	0|1	0|0	NA	0|0	0|1	0|0	0|1	1|1	1|1
477_1_4	b	0|0	1|1	1|1	0|0	0|0	0|0	0|0	1|1	0|0	NA	0|1	1|1	0|1	0|0	NA	0|0	0|0	1|1	1|1	1|1	1|1
479_2_1	b	0|0	1|1	1|1	0|0	0|0	0|0	0|0	0|1	0|0	NA	1|1	1|1	0|0	0|0	NA	0|0	0|1	0|1	1|1	1|1	1|1
04_SW_F_ERH21	c	1|1	0|0	0|0	0|0	1|1	0|0	1|1	1|1	0|0	NA	0|0	0|0	0|1	0|0	1|1	0|0	0|0	0|0	0|0	0|0	0|0
05_SW_M_ERH27	c	1|1	0|0	0|0	0|0	1|1	0|0	1|1	1|1	0|0	NA	0|0	0|0	1|1	0|0	1|1	0|0	0|0	0|0	0|0	0|0	0|0
06_SW_M_ERH36	c	1|1	0|0	0|0	0|0	1|1	0|0	1|1	1|1	0|0	NA	0|0	0|0	1|1	0|0	1|1	0|0	0|0	0|0	0|0	0|0	0|0
08_SW_M_ERH52	c	1|1	0|0	0|0	0|0	1|1	0|0	1|1	1|1	0|0	NA	0|0	0|0	1|1	0|0	1|1	0|0	0|0	0|0	0|0	0|0	0|0
10_SW_M_ERH19	c	1|1	0|0	0|0	0|0	1|1	0|0	1|1	0|1	0|0	NA	0|0	0|0	1|1	0|0	1|1	0|0	0|0	0|0	0|0	0|0	0|0
18_SW_F_ERH48	c	1|1	0|0	0|0	0|0	1|1	0|0	1|1	1|1	0|0	NA	0|0	0|0	1|1	0|0	1|1	0|0	0|0	0|0	0|0	0|0	0|0
19_SW_M_ERH26	c	1|1	0|0	0|0	0|0	1|1	0|0	1|1	1|1	0|0	NA	0|0	0|0	0|0	0|0	1|1	0|0	0|0	0|0	0|0	0|0	0|0
20_SW_F_ERH14	c	1|1	0|0	0|0	0|0	1|1	0|0	1|1	1|1	0|0	NA	0|0	0|0	1|1	0|0	1|1	0|0	0|0	0|0	0|0	0|0	0|0
22_SW_M_ERH25	c	1|1	0|0	0|0	0|0	1|1	0|0	1|1	1|1	0|0	NA	0|0	0|0	1|1	0|0	1|1	0|0	0|0	0|0	0|0	0|0	0|0
31_SW_F_ERH38	c	1|1	0|0	0|0	0|0	1|1	0|0	1|1	1|1	0|0	NA	0|0	0|0	1|1	0|0	1|1	0|0	0|0	0|0	0|0	0|0	0|0
34_SW_F_ERH42	c	1|1	0|0	0|0	0|0	1|1	0|0	1|1	1|1	0|0	NA	0|0	0|0	1|1	0|0	1|1	0|0	0|0	0|0	0|0	0|0	0|0
38_SW_F_ERH12	c	1|1	0|0	0|0	0|0	1|1	0|0	1|1	1|1	0|0	NA	0|0	0|0	1|1	0|0	1|1	0|0	0|0	0|0	0|0	0|0	0|0
48_SW_M_ERH43	c	1|1	0|0	0|0	0|0	1|1	0|0	1|1	1|1	0|0	NA	0|0	0|0	1|1	0|0	1|1	0|0	0|0	0|0	0|0	0|0	0|0
ERH46	c	1|1	0|0	0|0	0|0	1|1	0|0	1|1	1|1	0|0	NA	0|0	0|0	1|1	0|0	1|1	0|0	0|0	0|0	0|0	0|0	0|0
ERH53	c	1|1	0|0	0|0	0|0	1|1	0|0	1|1	1|1	0|0	NA	0|0	0|0	1|1	0|0	1|1	0|0	0|0	0|0	0|0	0|0	0|0
SRR8782118	d	1|1	0|0	0|0	0|0	0|0	0|0	NA	1|1	0|0	NA	0|0	1|1	0|0	0|0	NA	1|1	0|0	NA	0|0	0|0	0|0
SRR8782119	d	1|1	0|0	0|0	0|0	0|0	0|0	NA	1|1	0|0	NA	0|0	0|0	0|0	0|0	NA	1|1	0|0	NA	0|0	0|0	0|0
SRR8782120	d	1|1	0|0	0|0	0|0	0|0	0|0	NA	1|1	0|0	NA	0|0	0|1	0|0	0|0	NA	1|1	0|0	NA	0|0	0|0	0|0
SRR8782121	d	1|1	0|0	0|0	0|0	0|0	0|0	NA	1|1	0|0	NA	0|0	0|1	0|0	0|0	NA	1|1	0|0	NA	0|0	0|0	0|0
SRR8782123	d	1|1	0|0	0|0	0|0	0|0	0|0	NA	1|1	0|0	NA	0|0	0|1	0|0	0|0	NA	1|1	0|0	NA	0|0	0|0	0|0
SRR8782191	d	1|1	0|0	0|0	0|0	0|0	0|0	NA	1|1	0|0	NA	0|0	0|1	0|0	0|0	NA	0|1	0|0	NA	0|0	0|0	0|0
SRR8782192	d	0|0	0|0	0|0	0|0	0|0	0|0	NA	1|1	0|0	NA	0|0	1|1	0|0	0|0	NA	1|1	0|0	NA	0|0	0|0	0|0
SRR8782195	d	1|1	0|0	0|0	0|0	0|0	0|0	NA	1|1	0|0	NA	0|1	0|1	0|0	0|0	NA	1|1	0|1	NA	0|1	0|1	0|1
SRR8782196	d	1|1	0|0	0|0	0|0	0|0	0|0	NA	1|1	0|0	NA	0|0	0|1	0|0	0|0	NA	1|1	0|0	NA	0|0	0|0	0|0
SRR8782197	d	0|0	0|0	0|0	0|0	0|0	0|0	NA	1|1	0|0	NA	0|0	0|1	0|1	0|0	NA	1|1	0|0	NA	0|0	0|0	0|0
SRR8782200	d	1|1	0|0	0|0	0|0	0|0	0|0	NA	1|1	0|0	NA	0|0	0|1	0|1	0|0	NA	1|1	0|0	NA	0|1	0|0	0|0
SRR8782201	d	1|1	0|0	0|1	0|0	0|1	0|0	NA	1|1	0|0	NA	1|1	0|0	0|1	0|0	NA	0|0	0|0	NA	0|0	0|1	1|1
SRR8782202	d	0|0	0|0	0|0	0|0	0|0	0|0	NA	1|1	0|0	NA	0|0	0|1	0|0	0|0	NA	1|1	0|0	NA	0|0	0|0	0|0
SRR8782205	d	0|0	0|0	0|0	0|0	0|1	0|0	NA	1|1	0|0	NA	0|0	1|1	0|0	0|0	NA	1|1	0|0	NA	0|0	0|0	0|0
SRR8782207	d	0|0	0|0	0|0	0|0	0|0	0|0	NA	1|1	0|0	NA	0|0	1|1	0|0	0|0	NA	1|1	0|0	NA	0|0	0|1	0|0
07_BK_M_ERH108	e	0|1	1|1	0|0	0|0	0|0	0|0	0|1	0|1	0|0	NA	1|1	1|1	0|0	0|0	0|0	0|1	0|0	1|1	0|1	1|1	0|1
27_BK_F_ERH87	e	0|0	0|0	0|0	0|0	0|0	0|0	0|0	0|1	0|0	NA	1|1	1|1	0|0	0|0	0|0	0|1	1|1	1|1	0|1	1|1	0|1
28_BK_F_ERH99	e	0|0	0|0	0|0	0|0	0|0	0|0	0|0	0|1	0|0	NA	1|1	1|1	0|0	0|0	0|0	0|1	0|1	0|1	0|1	0|1	0|0
29_BK_M_ERH95	e	0|1	0|1	0|0	0|0	0|0	0|0	0|1	0|0	0|0	NA	1|1	1|1	0|0	0|0	0|1	0|1	0|1	1|1	1|1	1|1	0|0
35_BK_M_ERH97	e	0|1	0|0	0|0	0|0	0|0	0|0	0|0	0|1	0|0	NA	1|1	1|1	0|0	0|0	0|1	0|1	0|1	0|1	1|1	1|1	1|1
36_BK_M_ERH100	e	0|1	0|1	0|0	0|0	0|0	0|0	0|0	1|1	0|0	NA	0|1	1|1	0|0	0|0	0|0	1|1	0|1	0|1	0|1	0|1	1|1
37_BK_M_ERH110	e	1|1	0|0	1|1	0|0	0|0	0|0	0|1	1|1	0|0	NA	0|1	1|1	0|0	0|0	0|0	1|1	0|1	0|1	1|1	0|1	1|1
39_BK_F_ERH83	e	0|1	0|0	0|0	0|0	0|0	0|0	0|1	0|1	0|0	NA	1|1	1|1	0|0	0|0	0|1	0|1	1|1	0|1	0|1	1|1	1|1
40_BK_F_ERH88	e	0|0	0|1	0|0	0|0	0|0	0|0	0|0	0|1	0|0	NA	1|1	1|1	0|0	0|0	0|0	0|1	0|1	0|0	0|1	1|1	0|1
41_BK_M_ERH89	e	0|1	0|1	0|1	0|0	0|0	0|0	0|1	1|1	0|0	NA	0|1	1|1	0|0	0|0	1|1	0|1	0|0	1|1	1|1	1|1	0|1
42_BK_F_ERH90	e	0|0	0|0	0|0	0|0	0|0	0|0	0|1	1|1	0|0	NA	1|1	1|1	0|0	0|0	0|0	0|1	0|1	0|1	0|0	1|1	1|1
43_BK_F_ERH96	e	0|1	0|1	0|1	0|0	0|0	0|0	0|1	1|1	0|0	NA	1|1	1|1	0|0	0|0	0|0	0|1	0|1	0|1	1|1	1|1	1|1
44_BK_F_ERH107	e	0|0	0|1	0|0	0|0	0|0	0|0	0|1	1|1	0|0	NA	0|1	1|1	0|0	0|0	0|0	0|1	0|1	0|1	0|0	1|1	0|1
ERH93	e	0|0	0|0	0|0	0|0	0|0	0|0	0|1	1|1	0|0	NA	1|1	1|1	0|0	0|0	0|0	0|0	0|1	0|0	1|1	1|1	1|1
ERH94	e	0|0	0|0	0|0	0|0	0|0	0|0	0|1	1|1	0|0	NA	1|1	1|1	0|0	0|0	0|0	0|1	1|1	0|1	0|1	1|1	1|1
MSB280706	f	0|0	0|1	0|1	0|0	0|0	0|0	0|1	0|0	0|0	NA	0|1	1|1	0|0	0|0	NA	0|1	0|1	0|1	0|1	1|1	0|0
MSB280708	f	0|0	1|1	1|1	0|0	0|0	0|0	0|0	0|0	0|0	NA	0|0	1|1	1|1	0|0	NA	0|1	0|1	0|1	1|1	1|1	0|1
MSB280720	f	0|0	0|1	0|1	0|0	0|0	0|0	0|0	0|0	0|0	NA	1|1	1|1	1|1	0|0	NA	0|0	0|1	0|1	1|1	1|1	0|1
MSB280729	f	0|0	0|0	1|1	0|0	0|0	0|0	0|0	0|0	0|0	NA	0|1	1|1	0|0	0|0	NA	0|0	0|0	0|0	1|1	1|1	0|1
MSB280948	f	0|0	0|0	0|0	0|0	0|0	0|0	0|0	0|0	0|0	NA	0|1	1|1	0|0	0|0	NA	0|1	0|1	1|1	1|1	1|1	0|1
MSB280961	f	0|0	0|0	0|1	0|0	0|0	0|0	0|1	0|0	0|0	NA	0|1	1|1	1|1	0|0	NA	0|1	0|1	0|1	0|0	1|1	0|1
MSB280963	f	0|0	0|0	0|1	0|0	0|0	0|0	0|0	0|0	0|0	NA	1|1	1|1	1|1	0|0	NA	1|1	0|1	0|0	1|1	1|1	0|1
MSB280964	f	0|0	0|1	0|0	0|0	0|0	0|0	0|0	0|0	0|0	NA	1|1	1|1	0|0	0|0	NA	0|1	1|1	0|1	1|1	1|1	1|1
MSB280968	f	0|0	0|0	1|1	0|0	0|0	0|0	0|0	0|0	0|0	NA	0|1	1|1	0|0	0|0	NA	0|1	0|1	0|0	0|0	1|1	0|1
MSB280977	f	0|0	0|1	0|1	0|0	0|0	0|0	0|0	0|0	0|0	NA	1|1	1|1	1|1	0|0	NA	0|1	0|0	0|1	1|1	1|1	1|1
MSB_280721	f	0|0	0|1	0|1	0|0	0|0	0|0	0|1	0|0	0|0	NA	1|1	1|1	0|1	0|0	NA	0|1	0|0	0|1	0|1	1|1	0|1
MSB_280893	f	0|0	0|1	0|1	0|0	0|0	0|0	0|0	0|0	0|0	NA	1|1	1|1	0|1	0|0	NA	0|0	0|0	0|1	1|1	1|1	0|1
MSB_280973	f	0|0	0|0	1|1	0|0	0|0	0|0	0|0	0|0	0|0	NA	1|1	1|1	0|1	0|0	NA	0|0	0|0	0|0	0|1	1|1	1|1
SRR8782108	g	0|0	1|1	1|1	0|0	0|0	0|0	NA	0|0	0|0	NA	1|1	1|1	0|0	0|0	NA	0|0	0|1	NA	0|1	1|1	1|1
SRR8782109	g	0|0	0|1	0|1	0|0	0|0	0|0	NA	0|0	0|0	NA	1|1	1|1	0|0	0|0	NA	0|0	1|1	NA	0|1	1|1	1|1
SRR8782110	g	0|0	1|1	1|1	0|0	0|0	0|0	NA	0|0	0|0	NA	0|1	1|1	0|1	0|0	NA	0|0	0|0	NA	1|1	1|1	1|1
SRR8782111	g	0|0	0|1	1|1	0|0	0|0	0|0	NA	0|0	0|0	NA	1|1	1|1	0|0	0|0	NA	0|0	0|1	NA	1|1	1|1	1|1
SRR8782112	g	0|0	1|1	1|1	0|0	0|0	0|0	NA	0|0	0|0	NA	1|1	1|1	0|0	0|0	NA	0|0	1|1	NA	0|0	0|1	1|1
SRR8782113	g	0|0	1|1	1|1	0|0	0|0	0|0	NA	0|0	0|0	NA	1|1	1|1	0|1	0|0	NA	0|1	0|0	NA	0|1	1|1	1|1
SRR8782114	g	0|0	1|1	1|1	0|0	0|0	0|0	NA	0|0	0|0	NA	1|1	1|1	0|0	0|0	NA	0|0	1|1	NA	0|1	0|1	1|1
SRR8782115	g	0|0	1|1	1|1	0|0	0|0	0|0	NA	0|0	0|0	NA	1|1	1|1	0|0	0|0	NA	0|0	0|1	NA	0|1	1|1	1|1
SRR8782116	g	0|0	0|1	1|1	0|0	0|0	0|0	NA	0|0	0|0	NA	1|1	1|1	0|1	0|0	NA	0|0	1|1	NA	0|0	1|1	1|1
SRR8782157	g	0|0	1|1	1|1	0|0	0|0	0|0	NA	0|1	0|0	NA	1|1	1|1	0|0	0|0	NA	0|0	0|1	NA	0|1	1|1	1|1
SRR8782158	g	0|0	1|1	1|1	0|0	0|0	0|0	NA	0|0	0|0	NA	1|1	1|1	0|0	0|0	NA	0|0	1|1	NA	0|1	0|1	1|1
SRR8782159	g	0|0	1|1	1|1	0|0	0|0	0|0	NA	0|0	0|0	NA	1|1	1|1	0|0	0|0	NA	0|0	1|1	NA	0|0	1|1	1|1
SRR8782160	g	0|0	1|1	1|1	0|0	0|0	0|0	NA	0|0	0|0	NA	1|1	1|1	0|1	0|0	NA	0|0	1|1	NA	1|1	1|1	1|1
SRR8782161	g	0|0	1|1	1|1	0|0	0|0	0|0	NA	0|1	0|0	NA	1|1	1|1	0|0	0|0	NA	0|0	0|1	NA	0|0	1|1	1|1
SRR8782162	g	0|0	1|1	1|1	0|0	0|0	0|0	NA	0|1	0|0	NA	1|1	1|1	0|1	0|0	NA	0|0	1|1	NA	0|0	0|1	1|1
SRR8782165	g	0|0	1|1	1|1	0|0	0|0	0|0	NA	0|0	0|0	NA	1|1	1|1	0|1	0|0	NA	0|0	1|1	NA	1|1	1|1	1|1
SRR8782166	g	0|0	0|1	1|1	0|0	0|0	0|0	NA	0|0	0|0	NA	1|1	1|1	0|1	0|0	NA	0|0	1|1	NA	1|1	1|1	1|1
SRR8782167	g	0|0	1|1	1|1	0|0	0|0	0|0	NA	0|0	0|0	NA	1|1	1|1	0|0	0|0	NA	0|0	1|1	NA	1|1	1|1	1|1
SRR8782169	g	0|0	1|1	1|1	0|0	0|0	0|0	NA	0|1	0|0	NA	0|1	1|1	0|1	0|0	NA	0|0	0|0	NA	0|1	1|1	1|1
SRR8782170	g	0|0	1|1	1|1	0|0	0|0	0|0	NA	0|0	0|0	NA	1|1	1|1	0|0	0|0	NA	0|0	1|1	NA	0|1	1|1	1|1
SRR8782171	g	0|0	1|1	1|1	0|0	0|0	0|0	NA	0|0	0|0	NA	1|1	1|1	0|0	0|0	NA	0|0	1|1	NA	1|1	1|1	1|1
SRR8782172	g	0|0	1|1	0|1	0|0	0|0	0|0	NA	0|0	0|0	NA	1|1	1|1	0|0	0|0	NA	0|0	0|1	NA	0|1	1|1	1|1
SRR8782173	g	0|0	1|1	1|1	0|0	0|0	0|0	NA	0|0	0|0	NA	1|1	1|1	0|0	0|0	NA	0|0	0|1	NA	1|1	1|1	1|1
SRR8782174	g	0|0	1|1	0|1	0|0	0|0	0|0	NA	0|0	0|0	NA	1|1	1|1	0|0	0|0	NA	0|0	1|1	NA	1|1	1|1	1|1
SRR8782175	g	0|0	1|1	0|1	0|0	0|0	0|0	NA	0|0	0|0	NA	1|1	1|1	0|0	0|0	NA	0|0	1|1	NA	0|0	1|1	1|1
SRR8782176	g	0|0	1|1	1|1	0|0	0|0	0|0	NA	0|1	0|0	NA	1|1	1|1	0|0	0|0	NA	0|0	0|0	NA	1|1	1|1	1|1
SRR8782177	g	0|0	0|1	1|1	0|0	0|0	0|0	NA	0|0	0|0	NA	1|1	1|1	0|0	0|0	NA	0|0	1|1	NA	1|1	1|1	1|1
SRR8782178	g	0|0	0|1	1|1	0|0	0|0	0|0	NA	0|0	0|0	NA	1|1	1|1	0|0	0|0	NA	0|0	0|1	NA	0|0	1|1	1|1
SRR8782179	g	0|0	1|1	1|1	0|0	0|0	0|0	NA	0|0	0|0	NA	1|1	1|1	0|0	0|0	NA	0|0	0|1	NA	0|1	1|1	1|1
SRR8782180	g	0|0	1|1	1|1	0|0	0|0	0|0	NA	0|0	0|0	NA	1|1	1|1	0|1	0|0	NA	0|0	0|1	NA	1|1	1|1	1|1
SRR8782181	g	0|0	1|1	1|1	0|0	0|0	0|0	NA	0|0	0|0	NA	1|1	1|1	0|0	0|0	NA	0|0	0|1	NA	0|0	1|1	1|1
SRR8782182	g	0|0	0|1	1|1	0|0	0|0	0|0	NA	0|0	0|0	NA	1|1	1|1	0|0	0|0	NA	0|0	0|1	NA	0|0	1|1	1|1
SRR8782183	g	0|0	1|1	1|1	0|0	0|0	0|0	NA	0|0	0|0	NA	1|1	1|1	0|0	0|0	NA	0|0	0|1	NA	1|1	0|1	1|1
SRR8782184	g	0|0	1|1	1|1	0|0	0|0	0|0	NA	0|0	0|0	NA	0|1	1|1	0|0	0|0	NA	0|0	0|1	NA	0|1	1|1	1|1
SRR8782185	g	0|0	1|1	1|1	0|0	0|0	0|0	NA	0|0	0|0	NA	1|1	1|1	0|0	0|0	NA	0|0	1|1	NA	1|1	1|1	1|1
SRR8782186	g	0|0	1|1	1|1	0|0	0|0	0|0	NA	0|0	0|0	NA	1|1	1|1	1|1	0|0	NA	0|0	0|1	NA	1|1	1|1	1|1
SRR8782187	g	0|0	1|1	1|1	0|0	0|0	0|0	NA	0|0	0|0	NA	1|1	1|1	0|1	0|0	NA	0|0	0|0	NA	0|1	1|1	1|1
SRR8782188	g	0|0	1|1	0|1	0|0	0|0	0|0	NA	0|0	0|0	NA	1|1	1|1	0|0	0|0	NA	0|0	1|1	NA	0|1	1|1	1|1
SRR8782189	g	0|0	1|1	0|1	0|0	0|0	0|0	NA	0|0	0|0	NA	1|1	1|1	0|0	0|0	NA	0|0	0|1	NA	1|1	1|1	1|1
SRR8782190	g	0|0	1|1	0|1	0|0	0|0	0|0	NA	0|0	0|0	NA	1|1	1|1	0|0	0|0	NA	0|0	1|1	NA	0|1	0|1	1|1
SRR8782193	g	0|0	0|1	1|1	0|0	0|0	0|0	NA	0|0	0|0	NA	1|1	1|1	0|0	0|0	NA	0|0	0|0	NA	0|1	1|1	1|1
SRR8782194	g	0|1	1|1	1|1	0|0	0|0	0|0	NA	0|0	0|0	NA	0|1	1|1	0|0	0|0	NA	0|0	0|0	NA	1|1	1|1	1|1
SRR8782199	g	1|1	1|1	1|1	0|0	0|0	0|0	NA	0|0	0|0	NA	1|1	1|1	0|1	0|0	NA	0|0	0|1	NA	1|1	1|1	1|1
SRR8782203	g	0|0	1|1	0|1	0|0	0|0	0|0	NA	0|0	0|0	NA	1|1	1|1	0|1	0|0	NA	0|0	0|1	NA	0|1	1|1	1|1
SRR8782204	g	0|1	1|1	1|1	0|0	0|0	0|0	NA	0|0	0|0	NA	1|1	1|1	0|0	0|0	NA	0|0	0|0	NA	0|1	1|1	1|1
SRR8782206	g	1|1	1|1	1|1	0|0	0|0	0|0	NA	0|0	0|0	NA	1|1	1|1	0|0	0|0	NA	0|0	1|1	NA	1|1	1|1	1|1
SRR8782117	h	0|0	0|0	0|0	0|0	0|0	1|1	NA	0|0	0|0	NA	1|1	1|1	0|0	1|1	NA	1|1	0|0	NA	0|1	0|0	1|1
SRR8782122	h	0|0	0|1	0|0	0|0	0|0	1|1	NA	0|0	0|0	NA	1|1	1|1	0|0	1|1	NA	1|1	0|0	NA	0|0	0|0	1|1
SRR8782124	h	0|0	0|0	0|0	0|0	0|0	0|1	NA	0|0	0|0	NA	1|1	1|1	0|0	1|1	NA	1|1	0|0	NA	0|0	0|0	1|1
SRR8782125	h	0|0	0|0	0|0	0|0	0|0	1|1	NA	0|0	0|0	NA	1|1	1|1	0|0	1|1	NA	1|1	0|0	NA	0|0	0|0	1|1
SRR8782126	h	0|0	0|0	0|0	0|0	0|0	1|1	NA	0|0	0|0	NA	1|1	1|1	0|0	1|1	NA	1|1	0|0	NA	0|0	0|0	1|1
SRR8782127	h	0|0	0|1	0|0	0|0	0|0	0|1	NA	0|0	0|0	NA	1|1	1|1	0|0	1|1	NA	1|1	0|0	NA	0|0	0|0	1|1
SRR8782128	h	0|0	0|0	0|0	0|0	0|0	1|1	NA	0|0	0|0	NA	1|1	1|1	0|0	0|1	NA	1|1	0|0	NA	0|0	0|0	1|1
SRR8782129	h	0|0	0|0	0|0	0|0	0|0	1|1	NA	0|0	0|0	NA	1|1	1|1	0|0	1|1	NA	1|1	0|0	NA	0|0	0|0	1|1
SRR8782130	h	0|0	0|0	0|0	0|0	0|0	1|1	NA	0|0	0|0	NA	1|1	1|1	0|0	1|1	NA	1|1	0|0	NA	0|0	0|0	1|1
SRR8782131	h	0|0	0|1	0|0	0|0	0|0	1|1	NA	0|0	0|0	NA	1|1	1|1	0|0	1|1	NA	1|1	0|0	NA	0|1	0|0	1|1
SRR8782132	h	0|0	0|0	0|0	0|0	0|0	1|1	NA	0|0	0|0	NA	1|1	1|1	0|0	1|1	NA	1|1	0|0	NA	0|0	0|0	1|1
SRR8782133	h	0|0	0|0	0|0	0|0	0|0	1|1	NA	0|0	0|0	NA	1|1	1|1	0|0	1|1	NA	1|1	0|0	NA	0|0	0|0	1|1
SRR8782134	h	0|0	0|1	0|0	0|0	0|0	1|1	NA	0|0	0|0	NA	1|1	1|1	0|0	1|1	NA	1|1	0|0	NA	0|1	0|0	1|1
SRR8782135	h	0|0	0|0	0|0	0|0	0|0	1|1	NA	0|0	0|0	NA	1|1	1|1	0|0	1|1	NA	1|1	0|0	NA	0|0	0|0	1|1
SRR8782136	h	0|0	0|1	0|0	0|0	0|0	1|1	NA	0|0	0|0	NA	1|1	1|1	0|0	1|1	NA	1|1	0|0	NA	0|0	0|0	1|1
SRR8782137	h	0|0	0|0	0|0	0|0	0|0	1|1	NA	0|0	0|0	NA	1|1	1|1	0|0	1|1	NA	1|1	0|0	NA	0|0	0|0	1|1
SRR8782139	h	0|0	0|0	0|0	0|0	0|0	1|1	NA	0|0	0|0	NA	1|1	1|1	0|0	1|1	NA	1|1	0|0	NA	0|0	0|0	1|1
SRR8782141	h	0|0	0|0	0|1	0|0	0|0	1|1	NA	0|0	0|0	NA	1|1	1|1	0|0	1|1	NA	1|1	0|0	NA	0|0	0|0	1|1
SRR8782142	h	0|0	0|0	0|0	0|0	0|0	1|1	NA	0|0	0|0	NA	1|1	1|1	0|0	1|1	NA	1|1	0|0	NA	0|0	0|0	1|1
SRR8782143	h	0|0	0|1	0|0	0|0	0|0	1|1	NA	0|0	0|0	NA	1|1	1|1	0|0	1|1	NA	1|1	0|0	NA	0|0	0|0	1|1
SRR8782144	h	0|0	0|0	0|0	0|0	0|0	1|1	NA	0|0	0|0	NA	1|1	1|1	0|0	1|1	NA	1|1	0|0	NA	0|0	0|0	1|1
SRR8782145	h	0|0	0|0	0|0	0|0	0|0	1|1	NA	0|0	0|0	NA	1|1	1|1	0|0	1|1	NA	1|1	0|0	NA	0|0	0|0	1|1
SRR8782146	h	0|0	0|1	0|0	0|0	0|0	1|1	NA	0|0	0|0	NA	1|1	1|1	0|0	1|1	NA	1|1	0|0	NA	0|1	0|0	1|1
SRR8782147	h	0|0	0|0	0|0	0|0	0|0	1|1	NA	0|0	0|0	NA	1|1	1|1	0|0	1|1	NA	1|1	0|0	NA	0|0	0|0	1|1
SRR8782148	h	0|0	0|1	0|0	0|0	0|0	1|1	NA	0|0	0|0	NA	1|1	1|1	0|0	1|1	NA	1|1	0|0	NA	0|0	0|0	1|1
SRR8782149	h	0|0	0|0	0|0	0|0	0|0	1|1	NA	0|0	0|0	NA	1|1	1|1	0|0	1|1	NA	1|1	0|0	NA	0|0	0|0	1|1
SRR8782150	h	0|0	0|0	0|0	0|0	0|0	1|1	NA	0|0	0|0	NA	1|1	1|1	0|0	1|1	NA	1|1	0|0	NA	0|0	0|0	1|1
SRR8782151	h	0|0	0|0	0|0	0|0	0|0	1|1	NA	0|0	0|0	NA	1|1	1|1	0|0	1|1	NA	1|1	0|0	NA	0|0	0|0	1|1
SRR8782152	h	0|0	0|0	0|0	0|0	0|0	1|1	NA	0|0	0|0	NA	1|1	1|1	0|0	1|1	NA	1|1	0|0	NA	0|0	0|0	1|1
SRR8782153	h	0|0	0|0	0|0	0|0	0|0	1|1	NA	0|0	0|0	NA	1|1	1|1	0|0	1|1	NA	1|1	0|0	NA	0|0	0|0	1|1
SRR8782154	h	0|0	0|1	0|0	0|0	0|0	1|1	NA	0|0	0|0	NA	1|1	1|1	0|0	1|1	NA	1|1	0|0	NA	0|1	0|0	1|1
SRR8782155	h	0|0	0|0	0|0	0|0	0|0	1|1	NA	0|0	0|0	NA	1|1	1|1	0|0	1|1	NA	1|1	0|0	NA	0|0	0|0	1|1
SRR8782156	h	0|0	0|1	0|0	0|0	0|0	1|1	NA	0|0	0|0	NA	1|1	1|1	0|0	1|1	NA	1|1	0|0	NA	0|0	0|0	1|1
SRR8782163	h	0|0	0|1	0|0	0|0	0|0	1|1	NA	0|0	0|0	NA	1|1	1|1	0|0	1|1	NA	1|1	0|0	NA	0|0	0|0	1|1
SRR8782164	h	0|0	0|0	0|0	0|0	0|0	1|1	NA	0|0	0|0	NA	1|1	1|1	0|0	1|1	NA	1|1	0|0	NA	0|1	0|0	1|1
JJK_4190	i	0|0	0|0	0|0	0|0	0|0	1|1	NA	0|0	0|0	NA	1|1	1|1	0|0	0|1	NA	1|1	0|0	0|0	0|0	0|0	1|1
JJK_4191	i	0|0	0|0	0|0	0|0	0|0	1|1	NA	0|0	0|0	NA	1|1	1|1	0|0	1|1	NA	1|1	0|0	0|0	0|1	0|0	1|1
JJK_4192	i	0|0	0|0	0|0	0|0	0|0	1|1	NA	0|0	0|0	NA	1|1	1|1	0|0	1|1	NA	1|1	0|0	0|0	0|0	0|0	1|1
MZ10760	j	0|0	0|0	0|0	0|0	0|0	1|1	NA	0|0	0|0	0|0	1|1	1|1	0|0	1|1	NA	1|1	0|0	0|0	0|1	0|0	1|1
MZ10762	j	0|0	0|0	0|0	0|0	0|0	1|1	NA	0|0	0|0	0|0	1|1	1|1	0|0	1|1	NA	1|1	0|0	0|0	1|1	0|0	1|1
MZ10764	j	0|0	0|0	0|0	0|0	0|0	1|1	NA	0|0	0|0	0|0	1|1	1|1	0|0	0|1	NA	1|1	0|0	0|0	0|1	0|0	1|1
MZ10770	j	0|0	0|0	0|0	0|0	0|0	1|1	NA	0|0	0|0	0|0	1|1	1|1	0|0	0|1	NA	1|1	0|0	0|0	0|0	0|0	1|1
MZ10772	j	0|0	0|0	0|0	0|0	0|0	1|1	NA	0|0	0|0	0|0	1|1	1|1	0|0	1|1	NA	1|1	0|0	0|0	0|0	0|0	1|1
MZ10774	j	0|0	0|0	0|0	0|0	0|0	1|1	NA	0|0	0|0	0|0	1|1	1|1	0|0	1|1	NA	1|1	0|0	0|0	0|0	0|0	1|1
MZ10804	j	0|0	0|0	0|0	0|0	0|0	1|1	NA	0|0	0|0	0|0	1|1	1|1	0|0	1|1	NA	1|1	0|0	0|0	0|0	0|0	1|1
MZ10808	j	0|0	0|0	0|0	0|0	0|0	1|1	NA	0|0	0|0	0|0	1|1	1|1	0|0	0|1	NA	1|1	0|0	0|0	0|0	0|0	1|1
MZ10812	j	0|0	0|0	0|0	0|0	0|0	1|1	NA	0|0	0|0	0|0	1|1	1|1	0|0	1|1	NA	1|1	0|0	0|0	0|1	0|0	1|1
MZ10813	j	0|0	0|0	0|0	0|0	0|0	1|1	NA	0|0	0|0	0|0	1|1	1|1	0|0	1|1	NA	1|1	0|0	0|0	0|0	0|0	1|1
MZ10814	j	0|0	0|0	0|0	0|0	0|0	1|1	NA	0|0	0|0	0|0	1|1	1|1	0|0	0|1	NA	1|1	0|0	0|0	0|0	0|0	1|1
MZ10815	j	0|0	0|0	0|0	0|0	0|0	1|1	NA	0|0	0|0	0|0	1|1	1|1	0|0	0|1	NA	1|1	0|0	0|0	0|1	0|0	1|1
MZ10884	j	0|0	0|0	0|0	0|0	0|0	1|1	NA	0|0	0|0	0|0	1|1	1|1	0|0	0|1	NA	1|1	0|0	0|0	0|1	0|0	1|1
MZ10885	j	0|0	0|0	0|0	0|0	0|0	1|1	NA	0|0	0|0	0|0	1|1	1|1	0|0	0|1	NA	1|1	0|0	0|0	1|1	0|0	1|1
MZ11010	j	0|0	0|0	0|0	0|0	0|0	1|1	NA	0|0	0|0	0|0	1|1	1|1	0|0	0|1	NA	1|1	0|0	0|0	0|0	0|0	1|1
MZ11011	j	0|0	0|0	0|0	0|0	0|0	1|1	NA	0|0	0|0	0|0	1|1	1|1	0|0	0|0	NA	1|1	0|0	0|0	0|0	0|0	1|1
MZ11012	j	0|0	0|0	0|0	0|0	0|0	1|1	NA	0|0	0|0	0|0	1|1	1|1	0|0	0|1	NA	1|1	0|0	0|0	0|0	0|0	1|1
EPK001	k	0|0	0|0	0|0	0|0	0|0	1|1	NA	0|0	1|1	NA	0|0	1|1	0|0	0|0	NA	0|0	0|0	0|0	0|0	1|1	1|1
EPK002	k	0|0	0|0	0|0	0|0	0|0	1|1	NA	0|0	1|1	NA	0|0	1|1	0|0	0|0	NA	0|0	0|0	0|0	0|0	1|1	1|1
EPK003	k	0|0	0|0	0|0	0|0	0|0	1|1	NA	0|0	1|1	NA	0|0	1|1	0|0	0|0	NA	0|0	0|0	0|0	0|0	1|1	1|1
EPK004	k	0|0	0|0	0|0	0|0	0|0	1|1	NA	0|0	1|1	NA	0|0	1|1	0|0	0|0	NA	0|0	0|0	0|0	0|0	1|1	1|1
EPK005	k	0|0	0|0	0|0	0|0	0|0	1|1	NA	0|0	1|1	NA	0|0	1|1	0|0	0|0	NA	0|0	0|0	0|0	0|0	1|1	1|1
EPK006	k	0|0	0|0	0|0	0|0	0|0	1|1	NA	0|0	1|1	NA	0|0	1|1	0|0	0|0	NA	0|0	0|0	0|0	0|0	1|1	1|1
EPK007	k	0|0	0|0	0|0	0|0	0|0	1|1	NA	0|0	1|1	NA	0|0	1|1	0|0	0|0	NA	0|0	0|0	0|0	0|0	1|1	1|1
EPK008	k	0|0	0|0	0|0	0|0	0|0	1|1	NA	0|0	1|1	NA	0|0	1|1	0|0	0|0	NA	0|0	0|0	0|0	0|0	1|1	1|1
EPK010	k	0|0	0|0	0|0	0|0	0|0	1|1	NA	0|0	1|1	NA	0|0	1|1	0|0	0|0	NA	0|0	0|0	0|0	0|0	1|1	1|1
EPK011	k	0|0	0|0	0|0	0|0	0|0	1|1	NA	0|0	1|1	NA	0|0	1|1	0|0	0|0	NA	0|0	0|0	0|0	0|0	1|1	1|1
EPK012	k	0|0	0|0	0|0	0|0	0|0	1|1	NA	0|0	1|1	NA	0|0	1|1	0|0	0|0	NA	0|0	0|0	0|0	0|0	1|1	1|1
EPK014	k	0|0	0|0	0|0	0|0	0|0	1|1	NA	0|0	1|1	NA	0|0	1|1	0|0	0|0	NA	0|0	0|0	0|0	0|0	1|1	1|1
EPK017	k	0|0	0|0	0|0	0|0	0|0	1|1	NA	0|0	1|1	NA	0|0	1|1	0|0	0|0	NA	0|0	0|0	0|0	0|0	1|1	1|1
EPK018	k	0|0	0|0	0|0	0|0	0|0	1|1	NA	0|0	1|1	NA	0|0	1|1	0|0	0|0	NA	0|0	0|0	0|0	0|0	1|1	1|1
EPK019	k	0|0	0|0	0|0	0|0	0|0	1|1	NA	0|0	1|1	NA	0|0	1|1	0|0	0|0	NA	0|0	0|0	0|0	0|0	1|1	1|1
01_NB_F_EPK04	l	0|0	0|0	0|0	0|0	0|0	1|1	NA	0|0	1|1	1|1	0|0	1|1	0|0	0|0	NA	0|0	0|0	0|0	0|0	1|1	0|1
02_NB_F_EPK14	l	0|0	0|0	0|0	0|0	0|0	1|1	NA	0|0	1|1	1|1	0|0	1|1	0|0	0|0	NA	0|0	0|0	0|0	0|0	1|1	0|1
09_NB_M_EPK07	l	0|0	0|0	0|0	0|0	0|0	1|1	NA	0|0	1|1	1|1	0|0	1|1	0|0	0|0	NA	0|0	0|0	0|0	0|0	1|1	1|1
12_NB_M_EPK11	l	0|0	0|0	0|0	0|0	0|0	1|1	NA	0|0	1|1	1|1	0|0	1|1	0|0	0|0	NA	0|0	0|0	0|0	0|0	1|1	1|1
13_NB_M_EPK17	l	0|0	0|0	0|0	0|0	0|0	1|1	NA	0|0	1|1	1|1	0|0	1|1	0|0	0|0	NA	0|0	0|0	0|0	0|0	0|0	1|1
15_NB_F_EPK08	l	0|0	0|0	0|0	0|0	0|0	1|1	NA	0|0	1|1	1|1	0|0	1|1	0|0	0|0	NA	0|0	0|0	0|0	0|0	1|1	1|1
16_NB_F_EPK02	l	0|0	0|0	0|0	0|0	0|0	1|1	NA	0|0	1|1	1|1	0|0	1|1	0|0	0|0	NA	0|0	0|0	0|0	0|0	1|1	0|1
17_NB_M_EPK03	l	0|0	0|0	0|0	0|0	0|0	1|1	NA	0|0	1|1	1|1	0|0	1|1	0|0	0|0	NA	0|0	0|0	0|0	0|0	1|1	0|0
23_NB_M_EPK01	l	0|0	0|0	0|0	0|0	0|0	1|1	NA	0|0	1|1	1|1	0|0	1|1	0|0	0|0	NA	0|0	0|0	0|0	0|0	1|1	0|1
24_NB_M_EPK15	l	0|0	0|0	0|0	0|0	0|0	1|1	NA	0|0	1|1	1|1	0|0	1|1	0|0	0|0	NA	0|0	0|0	0|0	0|0	1|1	0|1
25_NB_F_EPK10	l	0|0	0|0	0|0	0|0	0|0	1|1	NA	0|0	1|1	1|1	0|0	1|1	0|0	0|0	NA	0|0	0|0	0|0	0|0	1|1	0|1
26_NB_F_EPK18	l	0|0	0|0	0|0	0|0	0|0	1|1	NA	0|0	1|1	1|1	0|0	1|1	0|0	0|0	NA	0|0	0|0	0|0	0|0	1|1	1|1
30_NB_M_EPK09	l	0|0	0|0	0|0	0|0	0|0	1|1	NA	0|0	1|1	1|1	0|0	1|1	0|0	0|0	NA	0|0	0|0	0|0	0|0	1|1	0|1
45_NB_F_EPK16	l	0|0	0|0	0|0	0|0	0|0	1|1	NA	0|0	1|1	1|1	0|0	1|1	0|0	0|0	NA	0|0	0|0	0|0	0|0	1|1	0|0
49_NB_M_NUB13	l	0|0	0|0	0|0	0|0	0|0	1|1	NA	0|0	1|1	1|1	0|0	1|1	0|0	0|0	NA	0|0	0|0	0|0	0|0	1|1	0|1
68144	m	0|0	0|0	0|0	0|0	0|0	1|1	NA	0|0	1|1	1|1	0|0	1|1	0|0	0|0	NA	0|0	0|0	0|0	0|0	1|1	0|0
68146	m	0|0	0|0	0|0	1|1	0|0	1|1	NA	0|0	1|1	1|1	0|0	1|1	0|0	0|0	NA	0|0	0|0	0|0	0|0	1|1	0|1
68147	m	0|0	0|0	0|0	0|0	0|0	1|1	NA	0|0	1|1	1|1	0|0	1|1	0|0	0|0	NA	0|0	0|0	0|0	0|0	1|1	0|0
68148	m	0|0	0|0	0|0	0|0	0|0	1|1	NA	0|0	1|1	1|1	0|0	1|1	0|0	0|0	NA	0|0	0|0	0|0	0|0	1|1	0|0
68149	m	0|0	0|0	0|0	0|0	0|0	1|1	NA	0|0	1|1	1|1	0|0	1|1	0|0	0|0	NA	0|0	0|0	0|0	0|0	1|1	0|1
68150	m	0|0	0|0	0|0	0|0	0|0	1|1	NA	0|0	1|1	1|1	0|0	1|1	0|0	0|0	NA	0|0	0|0	0|0	0|0	1|1	0|0
68151	m	0|0	0|0	0|0	0|0	0|0	1|1	NA	0|0	1|1	1|1	0|0	1|1	0|0	0|0	NA	0|0	0|0	0|0	0|0	1|1	0|1
68152	m	0|0	0|0	0|0	0|0	0|0	1|1	NA	0|0	1|1	1|1	0|0	1|1	0|0	0|0	NA	0|0	0|0	0|0	0|0	1|1	0|0
68153	m	0|0	0|0	0|0	0|1	0|0	1|1	NA	0|0	1|1	1|1	0|0	1|1	0|0	0|0	NA	0|0	0|0	0|0	0|0	1|1	0|1
68154	m	0|0	0|0	0|0	0|1	0|0	1|1	NA	0|0	1|1	1|1	0|0	1|1	0|0	0|0	NA	0|0	0|0	0|0	0|0	1|1	0|0
68159	m	0|0	0|0	0|0	0|0	0|0	1|1	NA	0|0	1|1	1|1	0|0	1|1	0|0	0|0	NA	0|0	0|0	0|0	0|0	1|1	0|0
68160	m	0|0	0|0	0|0	0|0	0|0	1|1	NA	0|0	1|1	1|1	0|0	1|1	0|0	0|0	NA	0|0	0|0	0|0	0|0	1|1	0|0
68161	m	0|0	0|0	0|0	0|0	0|0	1|1	NA	0|0	1|1	1|1	0|0	1|1	0|0	0|0	NA	0|0	0|0	0|0	0|0	1|1	0|0
68162	m	0|0	0|0	0|0	0|0	0|0	1|1	NA	0|0	1|1	1|1	0|0	1|1	0|0	0|0	NA	0|0	0|0	0|0	0|0	1|1	0|0
68163	m	0|0	0|0	0|0	0|0	0|0	1|1	NA	0|0	1|1	1|1	0|0	1|1	0|0	0|0	NA	0|0	0|0	0|0	0|0	1|1	1|1
