# Supplementary material for: Chromosomal inversion polymorphisms shape the genomic landscape of deer mice
Source: Nat Ecol Evol. 2022 Oct 17;6(12):1965–79. doi: 10.1038/s41559-022-01890-0 (PMC9715431; doi:10.1038/s41559-022-01890-0)
Supplement: Supplementary file 8 — Statistical source data. [file 41559_2022_1890_MOESM8_ESM.xlsx]

## Sheet: Fig5a
breakpoint	distance_from_nearest_TSS
inv15.0_bp1	91156
inv15.0_bp2	12847
inv23.0_bp1	31251
inv23.0_bp2	146989
inv3.0_bp1	13210
inv3.0_bp2	32064
inv7.2_bp1	13927
inv9.0_bp1	8675
inv9.0_bp2	132519
inv13.0_bp1	38867
inv13.0_bp2	135205
inv14.0_bp1	245069
inv14.0_bp2	187262
inv18.0_bp1	1118
inv18.0_bp2	5676
inv20.0_bp2	91836
inv22.0_bp1	59859
inv22.0_bp2	4422
inv9.1_bp1	108151
inv9.1_bp2	2605
inv7.3_bp1	61986
inv7.3_bp2	28906
inv15.2_bp1	58723
inv15.2_bp2	105093

## Sheet: Fig5b_inversions
inversion	haplotype	pN	pS	piN	piS
inv10.0	inv	117	267	0.213428	0.205789
inv10.0	inv	48	58	0.20751	0.270874
inv10.0	inv	10	11	0.204302	0.119682
inv10.0	inv	56	77	0.19044	0.219616
inv10.0	inv	26	8	0.174867	0.153259
inv10.0	inv	4	10	0.149034	0.23986
inv10.0	inv	13	3	0.179037	0.0657009
inv10.0	inv	33	25	0.154801	0.234363
inv10.0	inv	2	35	0.0575066	0.202659
inv10.0	inv	10	6	0.162511	0.259072
inv10.0	inv	4	47	0.171752	0.19474
inv10.0	inv	82	146	0.210015	0.215618
inv10.0	inv	7	4	0.198671	0.0637621
inv10.0	inv	17	60	0.113386	0.19332
inv10.0	inv	29	105	0.194726	0.203913
inv10.0	inv	93	159	0.198925	0.188715
inv10.0	inv	30	35	0.217779	0.229199
inv10.0	inv	4	26	0.071554	0.200294
inv10.0	inv	1	3	0.0579456	0.191103
inv10.0	inv	2	34	0.125329	0.221014
inv10.0	inv	62	125	0.230543	0.203628
inv10.0	inv	7	5	0.172081	0.170852
inv10.0	inv	2	6	0.203468	0.159277
inv10.0	inv	32	59	0.200052	0.216098
inv10.0	inv	10	22	0.142493	0.167831
inv10.0	inv	184	384	0.193126	0.194231
inv10.0	inv	118	301	0.213263	0.202494
inv10.0	inv	39	366	0.150897	0.190131
inv10.0	inv	61	216	0.228134	0.200428
inv10.0	inv	133	146	0.206173	0.228574
inv10.0	ref	23	93	0.234244	0.181243
inv10.0	ref	93	139	0.211575	0.223047
inv10.0	ref	23	11	0.245963	0.286455
inv10.0	ref	10	11	0.204302	0.119682
inv10.0	ref	6	1	0.217515	0.0579456
inv10.0	ref	1	4	0.0856014	0.0637621
inv10.0	ref	1	15	0.0294118	0.207521
inv10.0	ref	15	92	0.222769	0.20843
inv10.0	ref	47	33	0.233024	0.190239
inv10.0	ref	7	3	0.172081	0.0835528
inv10.0	ref	33	42	0.212334	0.212373
inv10.0	ref	52	96	0.1684	0.217442
inv10.0	ref	23	36	0.159026	0.234843
inv10.0	ref	4	10	0.149034	0.23986
inv10.0	ref	34	65	0.200253	0.210853
inv10.0	ref	46	28	0.16165	0.216292
inv10.0	ref	2	35	0.0575066	0.202659
inv10.0	ref	10	19	0.142493	0.170094
inv10.0	ref	94	217	0.175588	0.19386
inv10.0	ref	135	233	0.207027	0.198906
inv10.0	ref	83	264	0.215318	0.199
inv10.0	ref	61	423	0.164992	0.196105
inv10.0	ref	95	279	0.232757	0.190254
inv10.0	ref	33	74	0.186168	0.266207
inv10.0	ref	130	128	0.206234	0.220575
inv10.0	ref	13	56	0.120889	0.194085
inv10.0	ref	25	56	0.182915	0.181589
inv10.0	ref	38	113	0.192447	0.210536
inv10.0	ref	13	13	0.175593	0.120348
inv10.0	ref	49	83	0.210308	0.192173
inv10.0	ref	12	10	0.168569	0.229412
inv10.0	ref	18	25	0.250585	0.229113
inv10.0	ref	4	26	0.071554	0.200294
inv10.0	ref	1	3	0.0579456	0.191103
inv10.0	ref	1	23	0.112379	0.222449
inv10.0	ref	1	5	0.138279	0.16655
inv11.0	inv	135	240	0.222463	0.2079
inv11.0	inv	14	14	0.195127	0.173617
inv11.0	inv	33	42	0.212334	0.212373
inv11.0	inv	26	81	0.161934	0.236822
inv11.0	inv	19	84	0.142438	0.200144
inv11.0	inv	26	73	0.186111	0.192629
inv11.0	inv	93	159	0.198925	0.190068
inv11.0	inv	30	35	0.217779	0.229199
inv11.0	inv	4	26	0.071554	0.200294
inv11.0	inv	1	3	0.0579456	0.191103
inv11.0	inv	2	31	0.125329	0.2298
inv11.0	inv	54	107	0.240204	0.205111
inv11.0	inv	8	21	0.165331	0.185585
inv11.0	inv	7	5	0.172081	0.170852
inv11.0	inv	26	25	0.174867	0.128709
inv11.0	inv	19	36	0.153921	0.260023
inv11.0	inv	8	14	0.166155	0.193622
inv11.0	inv	80	93	0.178056	0.212491
inv11.0	inv	2	35	0.0575066	0.202659
inv11.0	inv	51	107	0.169163	0.204783
inv11.0	inv	191	367	0.198477	0.196724
inv11.0	inv	205	770	0.200034	0.196353
inv11.0	inv	56	240	0.217014	0.197765
inv11.0	inv	138	153	0.211481	0.231254
inv11.0	inv	7	5	0.198671	0.0625988
inv11.0	inv	1	35	0.0294118	0.243309
inv11.0	ref	105	209	0.215118	0.199674
inv11.0	ref	57	71	0.210896	0.204151
inv11.0	ref	27	74	0.159383	0.196189
inv11.0	ref	26	56	0.178108	0.181589
inv11.0	ref	49	364	0.153267	0.189331
inv11.0	ref	53	212	0.224974	0.194224
inv11.0	ref	11	34	0.236651	0.30384
inv11.0	ref	97	83	0.19517	0.224309
inv11.0	ref	43	79	0.226535	0.207622
inv11.0	ref	14	44	0.173993	0.19836
inv11.0	ref	52	80	0.234872	0.219875
inv11.0	ref	17	35	0.153024	0.208579
inv11.0	ref	7	4	0.198671	0.0637621
inv11.0	ref	5	24	0.356716	0.214168
inv11.0	ref	34	41	0.193126	0.20085
inv11.0	ref	57	171	0.177587	0.225251
inv11.0	ref	62	104	0.203029	0.183199
inv11.0	ref	53	111	0.183643	0.218589
inv11.0	ref	38	49	0.20691	0.219034
inv11.0	ref	4	26	0.071554	0.200294
inv11.0	ref	46	28	0.16165	0.216292
inv11.0	ref	12	45	0.132938	0.198254
inv11.0	ref	48	113	0.181007	0.207172
inv11.0	ref	102	367	0.201062	0.196622
inv11.0	ref	152	211	0.21472	0.200585
inv11.0	ref	65	168	0.206355	0.196706
inv13.0	inv	7	3	0.198671	0.038923
inv13.0	inv	35	85	0.195372	0.212968
inv13.0	inv	5	48	0.238543	0.194396
inv13.0	inv	64	96	0.220533	0.220552
inv13.0	inv	43	60	0.166231	0.1753
inv13.0	inv	10	26	0.121905	0.204076
inv13.0	inv	3	30	0.117501	0.185426
inv13.0	inv	20	44	0.20755	0.184253
inv13.0	inv	5	12	0.0843723	0.171825
inv13.0	inv	38	113	0.192447	0.210536
inv13.0	inv	62	91	0.203029	0.178752
inv13.0	inv	10	44	0.142493	0.187864
inv13.0	inv	171	354	0.204419	0.199635
inv13.0	inv	92	164	0.220812	0.207229
inv13.0	inv	135	219	0.198933	0.197191
inv13.0	inv	83	243	0.215318	0.200531
inv13.0	inv	75	376	0.17204	0.188993
inv13.0	inv	34	240	0.202939	0.212743
inv13.0	inv	50	111	0.195926	0.203905
inv13.0	inv	6	13	0.325139	0.298406
inv13.0	inv	61	94	0.224312	0.243406
inv13.0	inv	96	116	0.181862	0.211994
inv13.0	inv	58	127	0.233917	0.202395
inv13.0	inv	8	8	0.165331	0.268492
inv13.0	inv	13	3	0.179037	0.0657009
inv13.0	inv	33	27	0.154801	0.239359
inv13.0	inv	7	3	0.172081	0.0835528
inv13.0	inv	2	35	0.0575066	0.202659
inv13.0	inv	10	6	0.162511	0.259072
inv13.0	ref	123	282	0.195422	0.192965
inv13.0	ref	228	783	0.192865	0.194607
inv13.0	ref	86	280	0.231823	0.213757
inv13.0	ref	108	90	0.198151	0.209267
inv13.0	ref	26	29	0.174867	0.152978
inv13.0	ref	34	65	0.200253	0.210853
inv13.0	ref	150	253	0.218815	0.205659
inv13.0	ref	58	123	0.192403	0.228474
inv13.0	ref	27	46	0.157546	0.235934
inv13.0	ref	46	28	0.16165	0.216292
inv13.0	ref	2	35	0.0575066	0.202659
inv13.0	ref	10	6	0.162511	0.259072
inv13.0	ref	73	167	0.224963	0.211568
inv13.0	ref	13	29	0.114304	0.199328
inv13.0	ref	7	25	0.198671	0.228639
inv13.0	ref	20	83	0.136787	0.20053
inv13.0	ref	57	157	0.188616	0.199345
inv13.0	ref	62	116	0.203029	0.183627
inv13.0	ref	30	37	0.217779	0.221342
inv13.0	ref	4	26	0.071554	0.200294
inv13.0	ref	1	6	0.0579456	0.191981
inv13.0	ref	9	72	0.277339	0.209589
inv13.0	ref	55	84	0.21906	0.20594
inv13.0	ref	7	3	0.172081	0.0835528
inv14.0	inv	135	202	0.207027	0.206558
inv14.0	inv	83	272	0.215318	0.196099
inv14.0	inv	38	280	0.147625	0.181649
inv14.0	inv	32	251	0.253279	0.201339
inv14.0	inv	6	1	0.217515	0.0579456
inv14.0	inv	1	4	0.0856014	0.0637621
inv14.0	inv	10	19	0.142493	0.170094
inv14.0	inv	84	214	0.177145	0.191273
inv14.0	inv	25	44	0.172924	0.215281
inv14.0	inv	27	44	0.246431	0.249322
inv14.0	inv	111	109	0.20298	0.223961
inv14.0	inv	128	238	0.21959	0.207338
inv14.0	inv	21	15	0.221748	0.179017
inv14.0	inv	36	59	0.211187	0.211783
inv14.0	inv	22	64	0.161665	0.243861
inv14.0	inv	23	36	0.159026	0.234843
inv14.0	inv	4	10	0.149034	0.23986
inv14.0	inv	29	25	0.174972	0.227726
inv14.0	inv	17	3	0.138925	0.121013
inv14.0	inv	2	32	0.0575066	0.209669
inv14.0	inv	10	6	0.162511	0.259072
inv14.0	inv	3	34	0.219198	0.206321
inv14.0	inv	47	97	0.229905	0.222957
inv14.0	inv	31	54	0.187813	0.194136
inv14.0	inv	5	8	0.124583	0.188488
inv14.0	inv	1	15	0.0294118	0.207521
inv14.0	inv	10	31	0.121905	0.188748
inv14.0	inv	9	59	0.165252	0.195696
inv14.0	inv	19	22	0.180953	0.165476
inv14.0	inv	38	113	0.192447	0.210536
inv14.0	inv	62	91	0.203029	0.178752
inv14.0	inv	12	12	0.168569	0.205151
inv14.0	inv	18	25	0.250585	0.229113
inv14.0	inv	4	26	0.071554	0.200294
inv14.0	inv	1	17	0.0579456	0.220085
inv14.0	inv	2	20	0.125329	0.217318
inv14.0	inv	54	117	0.240204	0.199193
inv14.0	inv	8	8	0.165331	0.268492
inv14.0	inv	7	3	0.172081	0.0835528
inv14.0	inv	26	25	0.174867	0.128709
inv14.0	inv	5	50	0.167603	0.190386
inv14.0	inv	29	15	0.205882	0.279075
inv14.0	ref	50	107	0.207261	0.189234
inv14.0	ref	30	35	0.217779	0.229199
inv14.0	ref	139	242	0.221016	0.209567
inv14.0	ref	10	11	0.204302	0.119682
inv14.0	ref	58	123	0.192403	0.228474
inv14.0	ref	19	32	0.153921	0.254445
inv14.0	ref	8	14	0.166155	0.193622
inv14.0	ref	46	28	0.16165	0.216292
inv14.0	ref	2	35	0.0575066	0.202659
inv14.0	ref	10	6	0.162511	0.259072
inv14.0	ref	50	117	0.229263	0.220624
inv14.0	ref	36	62	0.179031	0.193407
inv14.0	ref	7	4	0.198671	0.0637621
inv14.0	ref	1	19	0.0294118	0.214061
inv14.0	ref	13	56	0.120889	0.194085
inv14.0	ref	25	56	0.182915	0.181589
inv14.0	ref	7	50	0.200113	0.225996
inv14.0	ref	43	70	0.189232	0.19223
inv14.0	ref	4	26	0.071554	0.200294
inv14.0	ref	1	3	0.0579456	0.191103
inv14.0	ref	1	24	0.112379	0.22196
inv14.0	ref	1	10	0.138279	0.218745
inv14.0	ref	15	92	0.222769	0.20843
inv14.0	ref	47	33	0.233024	0.190239
inv14.0	ref	7	3	0.172081	0.0835528
inv14.0	ref	26	29	0.174867	0.152978
inv14.0	ref	34	65	0.200253	0.210853
inv14.0	ref	27	64	0.159562	0.196801
inv14.0	ref	139	320	0.197747	0.192824
inv14.0	ref	146	323	0.207741	0.201018
inv14.0	ref	39	338	0.150897	0.189011
inv14.0	ref	56	237	0.217014	0.198246
inv14.0	ref	27	44	0.246431	0.249322
inv14.0	ref	111	109	0.20298	0.223961
inv15.0	inv	26	25	0.174867	0.128709
inv15.0	inv	149	254	0.219894	0.20601
inv15.0	inv	33	42	0.212334	0.212373
inv15.0	inv	26	81	0.161934	0.236822
inv15.0	inv	27	46	0.157546	0.235934
inv15.0	inv	46	28	0.16165	0.216292
inv15.0	inv	2	35	0.0575066	0.202659
inv15.0	inv	10	6	0.162511	0.259072
inv15.0	inv	4	54	0.171752	0.183933
inv15.0	inv	82	142	0.210015	0.219577
inv15.0	inv	7	18	0.198671	0.223003
inv15.0	inv	1	22	0.0294118	0.218852
inv15.0	inv	38	111	0.161695	0.187429
inv15.0	inv	38	114	0.192447	0.210734
inv15.0	inv	62	116	0.203029	0.183627
inv15.0	inv	30	37	0.217779	0.221342
inv15.0	inv	4	26	0.071554	0.200294
inv15.0	inv	1	3	0.0579456	0.191103
inv15.0	inv	9	71	0.277339	0.204429
inv15.0	inv	55	88	0.21906	0.209698
inv15.0	inv	7	3	0.172081	0.0835528
inv15.0	inv	1	4	0.34899	0.18986
inv15.0	inv	33	61	0.195746	0.21223
inv15.0	inv	10	19	0.142493	0.170094
inv15.0	inv	243	536	0.199514	0.19785
inv15.0	inv	98	511	0.184726	0.190887
inv15.0	inv	61	223	0.228134	0.203071
inv15.0	inv	133	146	0.206173	0.228574
inv15.0	ref	1	19	0.0294118	0.214061
inv15.0	ref	10	26	0.121905	0.204076
inv15.0	ref	9	63	0.165252	0.190567
inv15.0	ref	19	23	0.180953	0.162003
inv15.0	ref	55	199	0.159941	0.178229
inv15.0	ref	22	315	0.231443	0.198152
inv15.0	ref	39	98	0.200468	0.19235
inv15.0	ref	136	126	0.211809	0.239538
inv15.0	ref	2	27	0.189201	0.192599
inv15.0	ref	139	244	0.221016	0.209295
inv15.0	ref	10	11	0.204302	0.119682
inv15.0	ref	33	42	0.212334	0.212373
inv15.0	ref	26	81	0.161934	0.236822
inv15.0	ref	23	36	0.159026	0.234843
inv15.0	ref	4	10	0.149034	0.23986
inv15.0	ref	13	3	0.179037	0.0657009
inv15.0	ref	33	25	0.154801	0.234363
inv15.0	ref	2	35	0.0575066	0.202659
inv15.0	ref	10	6	0.162511	0.259072
inv15.0	ref	3	34	0.219198	0.206321
inv15.0	ref	47	97	0.229905	0.222957
inv15.0	ref	36	62	0.179031	0.193407
inv15.0	ref	7	5	0.198671	0.0625988
inv15.0	ref	38	113	0.192447	0.210536
inv15.0	ref	13	40	0.175593	0.139662
inv15.0	ref	49	76	0.210308	0.206766
inv15.0	ref	23	33	0.192026	0.229428
inv15.0	ref	7	4	0.302396	0.154631
inv15.0	ref	4	26	0.071554	0.200294
inv15.0	ref	1	3	0.0579456	0.191103
inv15.0	ref	1	27	0.112379	0.220873
inv15.0	ref	16	77	0.217488	0.196293
inv15.0	ref	47	55	0.233024	0.216178
inv15.0	ref	7	3	0.172081	0.0835528
inv15.0	ref	26	25	0.174867	0.128709
inv15.0	ref	34	65	0.200253	0.210853
inv15.0	ref	4	15	0.119293	0.172783
inv15.0	ref	90	227	0.175866	0.188888
inv15.0	ref	100	161	0.20655	0.199319
inv15.0	ref	97	267	0.221609	0.208998
inv15.1	inv	154	268	0.212039	0.201782
inv15.1	inv	21	15	0.221748	0.179017
inv15.1	inv	6	24	0.306921	0.214168
inv15.1	inv	44	95	0.18094	0.226621
inv15.1	inv	9	4	0.157155	0.358319
inv15.1	inv	34	65	0.200253	0.210853
inv15.1	inv	23	36	0.159026	0.234843
inv15.1	inv	4	10	0.149034	0.23986
inv15.1	inv	13	3	0.179037	0.0657009
inv15.1	inv	43	44	0.151939	0.206611
inv15.1	inv	81	204	0.177235	0.191553
inv15.1	inv	155	345	0.207358	0.203458
inv15.1	inv	73	191	0.207825	0.197489
inv15.1	inv	34	322	0.148014	0.187142
inv15.1	inv	51	221	0.215204	0.186798
inv15.1	inv	42	65	0.225145	0.276173
inv15.1	inv	111	123	0.20298	0.221468
inv15.1	inv	4	40	0.171752	0.17759
inv15.1	inv	61	99	0.234186	0.230851
inv15.1	inv	21	40	0.139805	0.196159
inv15.1	inv	6	1	0.217515	0.0579456
inv15.1	inv	1	4	0.0856014	0.0637621
inv15.1	inv	1	21	0.0294118	0.205109
inv15.1	inv	10	26	0.121905	0.204076
inv15.1	inv	9	57	0.165252	0.197773
inv15.1	inv	19	29	0.180953	0.15375
inv15.1	inv	30	64	0.16336	0.217584
inv15.1	inv	20	56	0.231848	0.193403
inv15.1	inv	50	72	0.207261	0.174776
inv15.1	inv	14	18	0.208673	0.200419
inv15.1	inv	16	19	0.225746	0.241163
inv15.1	inv	4	26	0.071554	0.200294
inv15.1	inv	1	3	0.0579456	0.191103
inv15.1	inv	1	24	0.112379	0.22196
inv15.1	inv	1	10	0.138279	0.218745
inv15.1	inv	54	112	0.240204	0.203362
inv15.1	inv	8	13	0.165331	0.205916
inv15.1	inv	7	3	0.172081	0.0835528
inv15.1	ref	149	254	0.219894	0.20601
inv15.1	ref	6	24	0.306921	0.214168
inv15.1	ref	53	99	0.176901	0.231942
inv15.1	ref	27	46	0.157546	0.235934
inv15.1	ref	46	28	0.16165	0.216292
inv15.1	ref	2	35	0.0575066	0.202659
inv15.1	ref	10	20	0.162511	0.219162
inv15.1	ref	86	179	0.208235	0.211197
inv15.1	ref	8	40	0.177513	0.22072
inv15.1	ref	38	112	0.161695	0.187837
inv15.1	ref	100	209	0.199008	0.197634
inv15.1	ref	30	57	0.217779	0.210095
inv15.1	ref	4	26	0.071554	0.200294
inv15.1	ref	3	37	0.102868	0.218589
inv15.1	ref	62	125	0.230543	0.203628
inv15.1	ref	7	5	0.172081	0.170852
inv15.1	ref	26	29	0.174867	0.152978
inv15.1	ref	34	65	0.200253	0.210853
inv15.1	ref	96	260	0.170755	0.192667
inv15.1	ref	216	447	0.211725	0.199406
inv15.1	ref	95	575	0.189871	0.192817
inv15.1	ref	138	153	0.211481	0.231254
inv15.2	inv	252	477	0.219909	0.207278
inv15.2	inv	52	76	0.159933	0.246292
inv15.2	inv	74	92	0.163479	0.191148
inv15.2	inv	121	243	0.210417	0.211871
inv15.2	inv	47	126	0.147825	0.204245
inv15.2	inv	484	1482	0.198729	0.196753
inv15.2	inv	203	295	0.203847	0.208134
inv15.2	inv	3	37	0.102868	0.218589
inv15.2	ref	244	438	0.219601	0.206513
inv15.2	ref	56	113	0.160981	0.236378
inv15.2	ref	74	92	0.163479	0.191148
inv15.2	ref	113	229	0.210093	0.212195
inv15.2	ref	115	282	0.17194	0.194503
inv15.2	ref	593	1552	0.201755	0.199473
inv15.2	ref	34	83	0.200576	0.207025
inv15.2	ref	7	39	0.206384	0.218309
inv18.0	inv	167	592	0.203548	0.196182
inv18.0	inv	84	234	0.216669	0.196909
inv18.0	inv	19	36	0.262419	0.258987
inv18.0	inv	159	245	0.201769	0.22089
inv18.0	inv	20	32	0.168196	0.273582
inv18.0	inv	19	74	0.142438	0.195163
inv18.0	inv	38	70	0.167437	0.210542
inv18.0	inv	39	98	0.161939	0.208445
inv18.0	inv	46	98	0.19904	0.164251
inv18.0	inv	49	74	0.210308	0.211174
inv18.0	inv	46	32	0.16165	0.197226
inv18.0	inv	30	35	0.217779	0.229199
inv18.0	inv	40	126	0.180246	0.206398
inv18.0	inv	1	3	0.0579456	0.191103
inv18.0	inv	1	24	0.112379	0.22196
inv18.0	inv	65	120	0.226683	0.210817
inv18.0	inv	8	36	0.165331	0.189957
inv18.0	inv	32	93	0.17514	0.211589
inv18.0	inv	149	335	0.191982	0.195319
inv18.0	inv	134	169	0.208598	0.199357
inv18.0	inv	90	296	0.211955	0.200852
inv18.0	ref	149	254	0.219894	0.20601
inv18.0	ref	59	123	0.190124	0.228474
inv18.0	ref	27	46	0.157546	0.235934
inv18.0	ref	46	28	0.16165	0.216292
inv18.0	ref	12	41	0.14501	0.210915
inv18.0	ref	50	131	0.229263	0.21864
inv18.0	ref	36	65	0.179031	0.191855
inv18.0	ref	7	25	0.198671	0.228639
inv18.0	ref	39	127	0.158304	0.190162
inv18.0	ref	100	231	0.199008	0.195926
inv18.0	ref	34	61	0.200576	0.216878
inv18.0	ref	18	128	0.202785	0.209802
inv18.0	ref	47	34	0.233024	0.196664
inv18.0	ref	7	5	0.172081	0.170852
inv18.0	ref	26	29	0.174867	0.152978
inv18.0	ref	34	65	0.200253	0.210853
inv18.0	ref	122	281	0.196322	0.193446
inv18.0	ref	229	785	0.192397	0.194223
inv18.0	ref	75	245	0.228516	0.207886
inv18.0	ref	119	124	0.203348	0.223587
inv19.0	inv	135	240	0.222463	0.2079
inv19.0	inv	14	14	0.195127	0.173617
inv19.0	inv	42	104	0.205088	0.215633
inv19.0	inv	17	19	0.153153	0.298762
inv19.0	inv	34	65	0.200253	0.210853
inv19.0	inv	97	261	0.169592	0.192151
inv19.0	inv	221	463	0.211682	0.200816
inv19.0	inv	74	537	0.190921	0.186197
inv19.0	inv	153	174	0.209064	0.243466
inv19.0	inv	27	46	0.157546	0.235934
inv19.0	inv	46	28	0.16165	0.216292
inv19.0	inv	2	35	0.0575066	0.202659
inv19.0	inv	10	6	0.162511	0.259072
inv19.0	inv	86	174	0.208235	0.215457
inv19.0	inv	7	4	0.198671	0.0637621
inv19.0	inv	1	36	0.0294118	0.23816
inv19.0	inv	10	45	0.121905	0.196508
inv19.0	inv	28	67	0.175906	0.182014
inv19.0	inv	51	126	0.188151	0.201231
inv19.0	inv	49	105	0.210308	0.189561
inv19.0	inv	30	35	0.217779	0.229199
inv19.0	inv	4	26	0.071554	0.200294
inv19.0	inv	1	3	0.0579456	0.191103
inv19.0	inv	6	36	0.231124	0.220576
inv19.0	inv	58	123	0.226855	0.203473
inv19.0	inv	7	3	0.172081	0.0835528
inv19.0	inv	26	25	0.174867	0.128709
inv19.0	ref	116	232	0.21607	0.206289
inv19.0	ref	33	19	0.233339	0.220669
inv19.0	ref	3	8	0.19842	0.25642
inv19.0	ref	12	12	0.168569	0.205151
inv19.0	ref	18	25	0.250585	0.229113
inv19.0	ref	4	26	0.071554	0.200294
inv19.0	ref	1	3	0.0579456	0.191103
inv19.0	ref	1	23	0.112379	0.222449
inv19.0	ref	1	11	0.138279	0.218014
inv19.0	ref	62	125	0.230543	0.203628
inv19.0	ref	7	3	0.172081	0.0835528
inv19.0	ref	73	140	0.188413	0.207529
inv19.0	ref	9	4	0.157155	0.358319
inv19.0	ref	18	32	0.156229	0.254445
inv19.0	ref	9	14	0.160179	0.193622
inv19.0	ref	34	65	0.200253	0.210853
inv19.0	ref	46	28	0.16165	0.216292
inv19.0	ref	2	35	0.0575066	0.202659
inv19.0	ref	15	39	0.122125	0.183022
inv19.0	ref	117	248	0.202945	0.196673
inv19.0	ref	125	258	0.198086	0.200865
inv19.0	ref	93	252	0.19166	0.194826
inv19.0	ref	33	455	0.207891	0.19078
inv19.0	ref	112	210	0.222783	0.215987
inv19.0	ref	142	144	0.199322	0.231669
inv19.0	ref	4	31	0.15079	0.186836
inv19.0	ref	7	3	0.198671	0.038923
inv19.0	ref	1	15	0.0294118	0.207521
inv19.0	ref	13	56	0.120889	0.194085
inv19.0	ref	25	56	0.182915	0.181589
inv19.0	ref	38	113	0.192447	0.210536
inv19.0	ref	13	13	0.175593	0.120348
inv19.0	ref	49	83	0.210308	0.192173
inv20.0	inv	1	3	0.0579456	0.191103
inv20.0	inv	1	23	0.112379	0.222449
inv20.0	inv	5	16	0.254873	0.230246
inv20.0	inv	58	120	0.226855	0.201397
inv20.0	inv	183	419	0.201068	0.201274
inv20.0	inv	63	484	0.184094	0.191231
inv20.0	inv	170	221	0.212477	0.220961
inv20.0	inv	7	30	0.125925	0.179997
inv20.0	inv	149	253	0.219894	0.205659
inv20.0	inv	3	19	0.19842	0.21554
inv20.0	inv	56	104	0.189679	0.230837
inv20.0	inv	23	36	0.159026	0.234843
inv20.0	inv	4	10	0.149034	0.23986
inv20.0	inv	13	3	0.179037	0.0657009
inv20.0	inv	33	25	0.154801	0.234363
inv20.0	inv	2	35	0.0575066	0.202659
inv20.0	inv	10	6	0.162511	0.259072
inv20.0	inv	4	53	0.171752	0.184795
inv20.0	inv	82	139	0.210015	0.220868
inv20.0	inv	6	1	0.217515	0.0579456
inv20.0	inv	1	18	0.0856014	0.247976
inv20.0	inv	1	21	0.0294118	0.205109
inv20.0	inv	10	45	0.121905	0.196508
inv20.0	inv	28	67	0.175906	0.182014
inv20.0	inv	51	126	0.188151	0.201231
inv20.0	inv	49	105	0.210308	0.189561
inv20.0	inv	30	35	0.217779	0.229199
inv20.0	inv	4	26	0.071554	0.200294
inv20.0	inv	7	5	0.172081	0.170852
inv20.0	inv	26	29	0.174867	0.152978
inv20.0	inv	34	65	0.200253	0.210853
inv20.0	inv	10	25	0.142493	0.155575
inv20.0	inv	95	249	0.166776	0.194913
inv20.0	inv	17	7	0.393095	0.276496
inv20.0	ref	8	8	0.165331	0.268492
inv20.0	ref	7	4	0.198671	0.0637621
inv20.0	ref	1	3	0.0579456	0.191103
inv20.0	ref	1	26	0.112379	0.216604
inv20.0	ref	1	8	0.138279	0.235349
inv20.0	ref	54	117	0.240204	0.199193
inv20.0	ref	7	3	0.172081	0.0835528
inv20.0	ref	135	239	0.222463	0.207535
inv20.0	ref	14	14	0.195127	0.173617
inv20.0	ref	15	3	0.224085	0.161253
inv20.0	ref	50	108	0.180773	0.198412
inv20.0	ref	20	41	0.168196	0.259181
inv20.0	ref	19	32	0.153921	0.254445
inv20.0	ref	8	14	0.166155	0.193622
inv20.0	ref	2	6	0.203468	0.159277
inv20.0	ref	32	59	0.200052	0.216098
inv20.0	ref	13	3	0.179037	0.0657009
inv20.0	ref	33	25	0.154801	0.234363
inv20.0	ref	2	35	0.0575066	0.202659
inv20.0	ref	10	25	0.142493	0.155575
inv20.0	ref	112	256	0.201128	0.197144
inv20.0	ref	140	276	0.196592	0.20308
inv20.0	ref	60	160	0.204602	0.19505
inv20.0	ref	39	364	0.150897	0.189446
inv20.0	ref	60	261	0.213996	0.195441
inv20.0	ref	88	142	0.235469	0.232793
inv20.0	ref	132	150	0.194579	0.220173
inv20.0	ref	1	21	0.0294118	0.205109
inv20.0	ref	10	26	0.121905	0.204076
inv20.0	ref	9	48	0.165252	0.190335
inv20.0	ref	19	38	0.180953	0.173571
inv20.0	ref	7	45	0.200113	0.218584
inv20.0	ref	31	68	0.190716	0.205211
inv20.0	ref	13	40	0.175593	0.139662
inv20.0	ref	49	74	0.210308	0.211174
inv20.0	ref	12	10	0.168569	0.229412
inv20.0	ref	18	25	0.250585	0.229113
inv20.0	ref	4	26	0.071554	0.200294
inv21.0	inv	120	233	0.21411	0.20553
inv21.0	inv	29	21	0.243832	0.211338
inv21.0	inv	48	119	0.201831	0.224109
inv21.0	inv	11	4	0.139037	0.358319
inv21.0	inv	27	46	0.157546	0.235934
inv21.0	inv	46	28	0.16165	0.216292
inv21.0	inv	2	35	0.0575066	0.202659
inv21.0	inv	10	6	0.162511	0.259072
inv21.0	inv	3	24	0.219198	0.194377
inv21.0	inv	78	161	0.213176	0.214038
inv21.0	inv	5	11	0.124583	0.180661
inv21.0	inv	6	1	0.217515	0.0579456
inv21.0	inv	2	39	0.0575066	0.224894
inv21.0	inv	10	45	0.121905	0.196508
inv21.0	inv	35	117	0.180748	0.20081
inv21.0	inv	93	159	0.198925	0.188715
inv21.0	inv	30	35	0.217779	0.229199
inv21.0	inv	4	26	0.071554	0.200294
inv21.0	inv	2	32	0.0851624	0.22672
inv21.0	inv	63	130	0.229079	0.202202
inv21.0	inv	7	3	0.172081	0.0835528
inv21.0	inv	26	29	0.174867	0.152978
inv21.0	inv	34	65	0.200253	0.210853
inv21.0	inv	6	15	0.131621	0.172783
inv21.0	inv	130	327	0.196066	0.195725
inv21.0	inv	207	448	0.196643	0.196333
inv21.0	inv	64	492	0.20593	0.194201
inv21.0	inv	138	153	0.211481	0.231254
inv21.0	ref	149	254	0.219894	0.20601
inv21.0	ref	50	119	0.196058	0.224109
inv21.0	ref	9	4	0.157155	0.358319
inv21.0	ref	23	36	0.159026	0.234843
inv21.0	ref	4	10	0.149034	0.23986
inv21.0	ref	46	28	0.16165	0.216292
inv21.0	ref	2	35	0.0575066	0.202659
inv21.0	ref	10	6	0.162511	0.259072
inv21.0	ref	50	109	0.229263	0.2249
inv21.0	ref	36	62	0.179031	0.193407
inv21.0	ref	7	5	0.198671	0.0625988
inv21.0	ref	1	35	0.0294118	0.243309
inv21.0	ref	10	31	0.121905	0.188748
inv21.0	ref	28	81	0.175906	0.187488
inv21.0	ref	50	120	0.190755	0.206299
inv21.0	ref	50	111	0.207261	0.184712
inv21.0	ref	30	35	0.217779	0.229199
inv21.0	ref	4	26	0.071554	0.200294
inv21.0	ref	1	3	0.0579456	0.191103
inv21.0	ref	1	29	0.112379	0.230405
inv21.0	ref	55	122	0.238351	0.197855
inv21.0	ref	8	8	0.165331	0.268492
inv21.0	ref	7	5	0.172081	0.170852
inv21.0	ref	26	25	0.174867	0.128709
inv21.0	ref	34	65	0.200253	0.210853
inv21.0	ref	122	281	0.196322	0.193446
inv21.0	ref	190	426	0.200915	0.199224
inv21.0	ref	64	491	0.191979	0.191544
inv21.0	ref	58	128	0.213875	0.217124
inv21.0	ref	111	109	0.20298	0.223961
inv22.0	inv	149	254	0.219894	0.20601
inv22.0	inv	66	128	0.18821	0.226223
inv22.0	inv	27	46	0.157546	0.235934
inv22.0	inv	72	53	0.166423	0.17498
inv22.0	inv	2	39	0.0575066	0.21312
inv22.0	inv	48	125	0.190015	0.201538
inv22.0	inv	84	149	0.209316	0.21503
inv22.0	inv	344	815	0.195735	0.198063
inv22.0	inv	295	885	0.199171	0.200928
inv22.0	inv	80	146	0.211205	0.195377
inv22.0	inv	6	52	0.0760901	0.209563
inv22.0	inv	63	136	0.229079	0.204791
inv22.0	ref	185	346	0.213862	0.20667
inv22.0	ref	181	245	0.213478	0.217312
inv22.0	ref	51	71	0.226575	0.178393
inv22.0	ref	86	116	0.179002	0.220187
inv22.0	ref	109	225	0.186108	0.197784
inv22.0	ref	65	226	0.221294	0.203687
inv22.0	ref	222	414	0.193812	0.209688
inv22.0	ref	118	332	0.197285	0.200806
inv22.0	ref	50	134	0.165926	0.180772
inv22.0	ref	35	323	0.154572	0.194493
inv22.0	ref	86	283	0.204576	0.200728
inv22.0	ref	48	111	0.180924	0.201303
inv23.0	inv	142	325	0.20425	0.204156
inv23.0	inv	68	88	0.220317	0.192129
inv23.0	inv	49	74	0.210308	0.211174
inv23.0	inv	1	5	0.0579456	0.0786655
inv23.0	inv	46	76	0.202628	0.210931
inv23.0	inv	46	130	0.196931	0.226906
inv23.0	inv	56	101	0.217876	0.221099
inv23.0	inv	127	332	0.174798	0.195459
inv23.0	inv	187	358	0.203676	0.203451
inv23.0	inv	175	764	0.194376	0.189468
inv23.0	inv	121	211	0.206336	0.229007
inv23.0	inv	137	147	0.201775	0.223403
inv23.0	inv	10	31	0.121905	0.188748
inv23.0	inv	15	104	0.146795	0.196799
inv23.0	inv	56	82	0.193779	0.199662
inv23.0	ref	211	382	0.223023	0.204636
inv23.0	ref	66	128	0.18821	0.226223
inv23.0	ref	27	46	0.157546	0.235934
inv23.0	ref	46	28	0.16165	0.216292
inv23.0	ref	28	64	0.166484	0.180147
inv23.0	ref	10	6	0.162511	0.259072
inv23.0	ref	111	240	0.214733	0.211046
inv23.0	ref	9	21	0.0979417	0.19842
inv23.0	ref	17	24	0.165625	0.147699
inv23.0	ref	272	679	0.196349	0.20205
inv23.0	ref	102	280	0.182014	0.180788
inv23.0	ref	121	632	0.205861	0.198753
inv23.0	ref	179	203	0.207349	0.214956
inv23.0	ref	34	61	0.200576	0.216878
inv23.0	ref	3	34	0.102868	0.226385
inv3.0	inv	65	129	0.193078	0.224503
inv3.0	inv	113	243	0.16733	0.202703
inv3.0	inv	190	461	0.204159	0.199585
inv3.0	inv	216	792	0.18086	0.195319
inv3.0	inv	45	124	0.217325	0.199209
inv3.0	inv	202	306	0.207362	0.208965
inv3.0	inv	56	64	0.197855	0.194661
inv3.0	inv	22	119	0.136064	0.198302
inv3.0	inv	327	591	0.217307	0.209658
inv3.0	ref	130	225	0.184629	0.207997
inv3.0	ref	182	256	0.205943	0.210142
inv3.0	ref	70	105	0.187577	0.197299
inv3.0	ref	56	175	0.162839	0.21864
inv3.0	ref	42	161	0.175896	0.210133
inv3.0	ref	214	456	0.215085	0.191047
inv3.0	ref	255	523	0.196597	0.203896
inv3.0	ref	91	470	0.183528	0.198361
inv3.0	ref	196	458	0.21496	0.203357
inv6.0	inv	149	254	0.219894	0.20601
inv6.0	inv	33	42	0.212334	0.212373
inv6.0	inv	26	81	0.161934	0.236822
inv6.0	inv	23	36	0.159026	0.234843
inv6.0	inv	7	3	0.172081	0.0835528
inv6.0	inv	4	10	0.149034	0.23986
inv6.0	inv	46	28	0.16165	0.216292
inv6.0	inv	2	35	0.0575066	0.202659
inv6.0	inv	10	6	0.162511	0.259072
inv6.0	inv	50	121	0.229263	0.219161
inv6.0	inv	36	62	0.179031	0.193407
inv6.0	inv	7	4	0.198671	0.0637621
inv6.0	inv	11	41	0.113497	0.205336
inv6.0	inv	28	86	0.175906	0.182928
inv6.0	inv	32	110	0.161682	0.208492
inv6.0	inv	68	98	0.216573	0.183163
inv6.0	inv	30	35	0.217779	0.229199
inv6.0	inv	4	26	0.071554	0.200294
inv6.0	inv	2	26	0.0851624	0.218832
inv6.0	inv	16	102	0.217488	0.207501
inv6.0	inv	47	34	0.233024	0.196664
inv6.0	inv	26	29	0.174867	0.152978
inv6.0	inv	34	65	0.200253	0.210853
inv6.0	inv	10	19	0.142493	0.170094
inv6.0	inv	95	255	0.166776	0.192906
inv6.0	inv	207	433	0.216698	0.200474
inv6.0	inv	64	491	0.191979	0.191544
inv6.0	inv	58	128	0.213875	0.217124
inv6.0	inv	111	109	0.20298	0.223961
inv6.0	ref	135	240	0.222463	0.2079
inv6.0	ref	14	14	0.195127	0.173617
inv6.0	ref	38	77	0.205143	0.216674
inv6.0	ref	7	3	0.198671	0.038923
inv6.0	ref	3	12	0.139742	0.183933
inv6.0	ref	24	53	0.162039	0.198121
inv6.0	ref	41	122	0.205765	0.192918
inv6.0	ref	19	29	0.262419	0.26404
inv6.0	ref	115	96	0.205176	0.23346
inv6.0	ref	4	28	0.15079	0.189734
inv6.0	ref	20	46	0.168196	0.248225
inv6.0	ref	23	36	0.159026	0.234843
inv6.0	ref	4	10	0.149034	0.23986
inv6.0	ref	46	28	0.16165	0.216292
inv6.0	ref	2	35	0.0575066	0.202659
inv6.0	ref	10	6	0.162511	0.259072
inv6.0	ref	3	30	0.219198	0.209189
inv6.0	ref	60	116	0.234833	0.216524
inv6.0	ref	23	43	0.13742	0.197705
inv6.0	ref	1	15	0.0294118	0.207521
inv6.0	ref	7	19	0.113822	0.20676
inv6.0	ref	3	29	0.140767	0.189595
inv6.0	ref	11	44	0.152726	0.187256
inv6.0	ref	17	20	0.190905	0.168591
inv6.0	ref	30	58	0.16336	0.216077
inv6.0	ref	20	62	0.231848	0.197152
inv6.0	ref	50	89	0.207261	0.185951
inv6.0	ref	30	35	0.217779	0.229199
inv6.0	ref	4	26	0.071554	0.200294
inv6.0	ref	1	3	0.0579456	0.191103
inv6.0	ref	1	26	0.112379	0.216604
inv6.0	ref	16	80	0.217488	0.194518
inv6.0	ref	47	53	0.233024	0.222166
inv6.0	ref	7	3	0.172081	0.0835528
inv6.0	ref	26	29	0.174867	0.152978
inv6.0	ref	4	16	0.151229	0.18322
inv6.0	ref	30	49	0.20679	0.219876
inv6.0	ref	113	288	0.199298	0.194787
inv6.0	ref	172	354	0.205211	0.198931
inv6.0	ref	39	354	0.150897	0.189163
inv6.0	ref	15	99	0.247761	0.205763
inv7.0	inv	149	255	0.219894	0.20543
inv7.0	inv	41	93	0.20388	0.213241
inv7.0	inv	37	62	0.156289	0.264727
inv7.0	inv	8	14	0.166155	0.193622
inv7.0	inv	46	28	0.16165	0.216292
inv7.0	inv	2	6	0.0575066	0.305531
inv7.0	inv	10	6	0.162511	0.259072
inv7.0	inv	4	60	0.171752	0.197586
inv7.0	inv	82	133	0.210015	0.216375
inv7.0	inv	7	19	0.198671	0.237974
inv7.0	inv	11	69	0.113497	0.199043
inv7.0	inv	58	125	0.169417	0.199312
inv7.0	inv	70	170	0.214286	0.187977
inv7.0	inv	30	35	0.217779	0.229199
inv7.0	inv	6	52	0.0760901	0.209563
inv7.0	inv	63	136	0.229079	0.204791
inv7.0	inv	7	5	0.172081	0.170852
inv7.0	inv	26	29	0.174867	0.152978
inv7.0	inv	34	65	0.200253	0.210853
inv7.0	inv	10	19	0.142493	0.170094
inv7.0	inv	227	484	0.197783	0.195394
inv7.0	inv	118	592	0.197784	0.195047
inv7.0	inv	183	310	0.212052	0.215514
inv7.0	inv	7	30	0.125925	0.179997
inv7.0	ref	1	19	0.0294118	0.214061
inv7.0	ref	10	45	0.121905	0.196508
inv7.0	ref	26	25	0.174867	0.128709
inv7.0	ref	2	7	0.203468	0.144801
inv7.0	ref	148	291	0.212606	0.208278
inv7.0	ref	23	11	0.245963	0.286455
inv7.0	ref	10	11	0.204302	0.119682
inv7.0	ref	33	46	0.216963	0.209318
inv7.0	ref	25	77	0.159982	0.239918
inv7.0	ref	11	22	0.175034	0.184711
inv7.0	ref	94	182	0.167542	0.199828
inv7.0	ref	44	123	0.239335	0.201453
inv7.0	ref	107	182	0.189743	0.196328
inv7.0	ref	62	207	0.22907	0.209044
inv7.0	ref	23	49	0.177845	0.172126
inv7.0	ref	36	289	0.14412	0.183587
inv7.0	ref	68	216	0.1931	0.20408
inv7.0	ref	35	86	0.192374	0.200232
inv7.0	ref	22	34	0.24992	0.2508
inv7.0	ref	118	151	0.201705	0.222279
inv7.0	ref	10	6	0.162511	0.259072
inv7.0	ref	4	36	0.171752	0.187311
inv7.0	ref	61	103	0.234186	0.225385
inv7.0	ref	21	40	0.139805	0.196159
inv7.0	ref	6	1	0.217515	0.0579456
inv7.0	ref	1	4	0.0856014	0.0637621
inv7.0	ref	11	47	0.152726	0.187725
inv7.0	ref	17	20	0.190905	0.168591
inv7.0	ref	38	113	0.192447	0.210536
inv7.0	ref	62	72	0.203029	0.17883
inv7.0	ref	30	35	0.217779	0.229199
inv7.0	ref	4	26	0.071554	0.200294
inv7.0	ref	1	3	0.0579456	0.191103
inv7.0	ref	1	23	0.112379	0.222449
inv7.0	ref	1	11	0.138279	0.218014
inv7.0	ref	55	119	0.239245	0.198161
inv7.0	ref	7	6	0.162172	0.312043
inv7.0	ref	7	3	0.172081	0.0835528
inv7.2	inv	128	254	0.21959	0.212235
inv7.2	inv	21	28	0.221748	0.189123
inv7.2	inv	1	8	0.0294118	0.212138
inv7.2	inv	43	86	0.191304	0.201151
inv7.2	inv	46	135	0.170287	0.192671
inv7.2	inv	34	43	0.172029	0.238765
inv7.2	inv	38	113	0.192447	0.210536
inv7.2	inv	85	115	0.191122	0.191335
inv7.2	inv	4	47	0.149034	0.21596
inv7.2	inv	35	66	0.210611	0.206814
inv7.2	inv	58	42	0.190427	0.22965
inv7.2	inv	21	46	0.126092	0.210787
inv7.2	inv	1	3	0.0579456	0.191103
inv7.2	inv	2	38	0.0575066	0.201885
inv7.2	inv	1	23	0.112379	0.219701
inv7.2	inv	26	96	0.188644	0.192864
inv7.2	inv	141	282	0.194733	0.195331
inv7.2	inv	32	75	0.271702	0.208821
inv7.2	inv	111	190	0.192092	0.19902
inv7.2	inv	75	211	0.210711	0.202402
inv7.2	inv	37	215	0.15636	0.191057
inv7.2	inv	35	264	0.196588	0.197703
inv7.2	inv	106	262	0.221864	0.200075
inv7.2	inv	40	84	0.218777	0.242182
inv7.2	inv	108	96	0.198151	0.213779
inv7.2	inv	7	4	0.198671	0.0637621
inv7.2	ref	220	652	0.209382	0.196452
inv7.2	ref	61	249	0.205321	0.198122
inv7.2	ref	64	108	0.232015	0.241119
inv7.2	ref	135	194	0.190541	0.222335
inv7.2	ref	1	11	0.138279	0.218014
inv7.2	ref	73	149	0.217747	0.211059
inv7.2	ref	16	22	0.165743	0.220848
inv7.2	ref	53	31	0.163028	0.203447
inv7.2	ref	2	35	0.0575066	0.202659
inv7.2	ref	10	6	0.162511	0.259072
inv7.2	ref	48	97	0.181793	0.193288
inv7.2	ref	64	111	0.214511	0.211637
inv7.2	ref	6	1	0.217515	0.0579456
inv7.2	ref	35	82	0.196977	0.215385
inv7.2	ref	1	22	0.0294118	0.218852
inv7.2	ref	10	45	0.121905	0.196508
inv7.2	ref	28	67	0.175906	0.182014
inv7.2	ref	38	113	0.192447	0.210536
inv7.2	ref	119	219	0.189603	0.19054
inv7.2	ref	140	306	0.199978	0.189966
inv7.2	ref	112	289	0.207019	0.207078
inv7.3	inv	120	254	0.21411	0.204244
inv7.3	inv	35	64	0.237765	0.203804
inv7.3	inv	65	120	0.218869	0.222121
inv7.3	inv	19	49	0.147244	0.207271
inv7.3	inv	81	202	0.234828	0.212869
inv7.3	inv	73	110	0.181378	0.217436
inv7.3	inv	6	1	0.217515	0.0579456
inv7.3	inv	24	40	0.155966	0.217735
inv7.3	inv	4	32	0.149034	0.262662
inv7.3	inv	8	18	0.154247	0.18686
inv7.3	inv	10	45	0.121905	0.196508
inv7.3	inv	65	92	0.159202	0.193939
inv7.3	inv	96	200	0.182438	0.189434
inv7.3	inv	111	290	0.193405	0.201595
inv7.3	inv	143	304	0.216958	0.204721
inv7.3	inv	105	267	0.183009	0.185183
inv7.3	inv	21	357	0.1952	0.194489
inv7.3	inv	72	168	0.21393	0.198927
inv7.3	inv	29	35	0.227968	0.263188
inv7.3	inv	145	149	0.198241	0.207668
inv7.3	inv	4	31	0.071554	0.211759
inv7.3	ref	149	254	0.219894	0.20601
inv7.3	ref	85	152	0.185457	0.21407
inv7.3	ref	23	36	0.159026	0.234843
inv7.3	ref	51	78	0.190828	0.208989
inv7.3	ref	33	25	0.154801	0.234363
inv7.3	ref	124	316	0.194083	0.194466
inv7.3	ref	239	795	0.191146	0.194665
inv7.3	ref	155	416	0.227092	0.209764
inv7.3	ref	125	145	0.192369	0.219091
inv7.3	ref	7	5	0.198671	0.0625988
inv7.3	ref	14	91	0.114355	0.213017
inv7.3	ref	55	117	0.172248	0.200615
inv7.3	ref	70	166	0.214286	0.19097
inv7.3	ref	30	39	0.217779	0.212231
inv7.3	ref	4	26	0.071554	0.200294
inv7.3	ref	3	37	0.102868	0.218589
inv7.3	ref	62	125	0.230543	0.203628
inv7.3	ref	7	5	0.172081	0.170852
inv9.0	inv	278	490	0.22074	0.206147
inv9.0	inv	42	106	0.205088	0.217259
inv9.0	inv	60	113	0.162182	0.221169
inv9.0	inv	324	758	0.195826	0.19883
inv9.0	inv	204	772	0.183135	0.195448
inv9.0	inv	200	269	0.208861	0.210716
inv9.0	inv	58	101	0.193016	0.195238
inv9.0	inv	14	32	0.136523	0.211315
inv9.0	inv	7	67	0.176408	0.207029
inv9.0	inv	49	120	0.193528	0.215024
inv9.0	ref	573	1576	0.20632	0.196816
inv9.0	ref	254	393	0.205212	0.229735
inv9.0	ref	54	38	0.162196	0.231782
inv9.0	ref	9	38	0.14662	0.193256
inv9.0	ref	13	39	0.175593	0.210779
inv9.0	ref	109	192	0.199974	0.202515
inv9.0	ref	7	5	0.198671	0.0625988
inv9.0	ref	35	100	0.195372	0.222212
inv9.0	ref	140	321	0.188618	0.192471
inv9.0	ref	42	126	0.166081	0.201827

## Sheet: Fig5b_whole_genome
chromosome	window_position	pN	pS	piN	piS
chr1	37	40	22	0.188312	0.281902
chr1	500037	26	18	0.19967	0.194532
chr1	1000037	18	8	0.342133	0.353578
chr1	1500037	122	60	0.191072	0.325694
chr1	2000037	157	92	0.283644	0.301656
chr1	2500037	43	38	0.23831	0.251907
chr1	3000037	54	24	0.195362	0.247043
chr1	3500037	91	75	0.198922	0.23763
chr1	4000037	12	8	0.141358	0.11944
chr1	4500037	30	28	0.214359	0.248884
chr1	5000037	103	90	0.286162	0.234782
chr1	5500037	20	7	0.16791	0.303443
chr1	7000037	26	19	0.1835	0.258373
chr1	7500037	58	31	0.229745	0.275827
chr1	8000037	119	70	0.239684	0.257245
chr1	8500037	145	64	0.211579	0.213506
chr1	9000037	27	25	0.142555	0.135038
chr1	9500037	14	10	0.216632	0.208361
chr1	10000037	38	19	0.176736	0.211844
chr1	10500037	56	25	0.188139	0.202523
chr1	11000037	242	193	0.204532	0.228849
chr1	11500037	136	60	0.243282	0.221539
chr1	12000037	50	32	0.189721	0.238037
chr1	12500037	24	27	0.291387	0.271592
chr1	13000037	7	6	0.379934	0.242495
chr1	13500037	17	15	0.184335	0.17634
chr1	14000037	17	7	0.233646	0.190707
chr1	14500037	80	66	0.172226	0.138985
chr1	15000037	107	83	0.201536	0.182454
chr1	15500037	122	118	0.182873	0.19975
chr1	16000037	144	65	0.238684	0.259595
chr1	16500037	130	198	0.187548	0.192908
chr1	17000037	33	65	0.192395	0.157746
chr1	17500037	24	56	0.176258	0.133403
chr1	18000037	51	110	0.110988	0.154627
chr1	18500037	35	72	0.172811	0.168863
chr1	19000037	60	61	0.185794	0.180738
chr1	19500037	61	120	0.188534	0.156993
chr1	20000037	77	152	0.15979	0.181781
chr1	20500037	59	75	0.242108	0.167286
chr1	21000037	19	10	0.179531	0.278813
chr1	21500037	3	3	0.0704241	0.150978
chr1	22500037	27	24	0.368198	0.267281
chr1	23000037	120	152	0.202706	0.190992
chr1	23500037	98	65	0.207891	0.266139
chr1	24500037	15	45	0.236975	0.170229
chr1	25000037	27	83	0.146205	0.180239
chr1	25500037	27	32	0.215746	0.198381
chr1	26000037	31	42	0.239095	0.246822
chr1	26500037	55	117	0.153199	0.182758
chr1	27000037	24	36	0.23464	0.176836
chr1	27500037	26	32	0.201116	0.190858
chr1	28000037	36	12	0.314867	0.231255
chr1	28500037	112	93	0.200708	0.188242
chr1	29000037	32	46	0.177773	0.168929
chr1	29500037	59	129	0.189948	0.162368
chr1	30000037	59	165	0.151386	0.160479
chr1	30500037	41	107	0.165987	0.175928
chr1	31000037	5	1	0.147729	0.012987
chr1	34000037	3	5	0.0420451	0.275783
chr1	34500037	7	9	0.17253	0.135567
chr1	35500037	4	13	0.0565741	0.22215
chr1	36000037	28	66	0.166809	0.15437
chr1	36500037	5	25	0.110025	0.189172
chr1	37000037	13	17	0.119606	0.11937
chr1	37500037	31	69	0.140787	0.13594
chr1	38000037	48	133	0.147469	0.153018
chr1	38500037	69	153	0.15245	0.18705
chr1	39000037	117	134	0.187086	0.194945
chr1	39500037	25	81	0.108877	0.173837
chr1	40000037	64	154	0.163879	0.145139
chr1	40500037	63	205	0.153725	0.16576
chr1	41000037	51	76	0.14182	0.172177
chr1	41500037	61	65	0.192024	0.179614
chr1	42000037	20	39	0.19051	0.186073
chr1	42500037	14	6	0.154862	0.141343
chr1	43000037	6	10	0.0923945	0.219854
chr1	43500037	2	18	0.0193956	0.198333
chr1	44000037	6	32	0.0774411	0.132218
chr1	44500037	3	16	0.177857	0.0895244
chr1	45000037	4	14	0.146613	0.209781
chr1	45500037	2	26	0.104448	0.194113
chr1	48000037	33	64	0.190679	0.172181
chr1	48500037	12	5	0.24195	0.206926
chr1	49000037	1	1	0.087344	0.012987
chr1	51000037	52	58	0.176036	0.177074
chr1	51500037	6	4	0.286563	0.220185
chr1	52500037	10	7	0.228045	0.192865
chr1	53500037	158	64	0.289461	0.296919
chr1	55000037	24	16	0.358405	0.346915
chr1	55500037	5	12	0.107478	0.112915
chr1	56000037	4	8	0.215135	0.133626
chr1	56500037	40	43	0.140735	0.183699
chr1	57000037	24	47	0.101297	0.143838
chr1	57500037	15	24	0.177082	0.185443
chr1	58000037	7	14	0.131713	0.149611
chr1	58500037	16	64	0.125021	0.164274
chr1	59000037	16	51	0.0670147	0.157558
chr1	59500037	11	21	0.182628	0.149846
chr1	60000037	16	13	0.151075	0.125064
chr1	60500037	17	23	0.158421	0.107052
chr1	61000037	18	25	0.162635	0.144321
chr1	61500037	2	9	0.0560649	0.0917862
chr1	63000037	17	6	0.166799	0.111337
chr1	66000037	3	37	0.0501938	0.187531
chr1	66500037	1	6	0.0991427	0.302266
chr1	67000037	4	6	0.122252	0.102609
chr1	67500037	13	5	0.0918102	0.167558
chr1	68000037	11	15	0.165228	0.15203
chr1	68500037	97	93	0.175766	0.211287
chr1	69000037	9	6	0.0712635	0.18452
chr1	69500037	1	2	0.0258043	0.218997
chr1	70500037	5	3	0.137476	0.0467702
chr1	71000037	2	5	0.0676089	0.272354
chr1	71500037	37	52	0.144107	0.153877
chr1	72000037	55	111	0.173994	0.184629
chr1	72500037	26	54	0.174032	0.167758
chr1	73000037	80	181	0.151081	0.167222
chr1	73500037	31	62	0.125284	0.170041
chr1	74000037	47	56	0.200501	0.127398
chr1	74500037	15	43	0.144091	0.140907
chr1	75000037	12	23	0.215262	0.129896
chr1	75500037	22	31	0.291656	0.231965
chr1	76000037	17	29	0.218732	0.14728
chr1	76500037	15	57	0.183838	0.131913
chr1	77000037	8	22	0.129096	0.154247
chr1	77500037	25	34	0.18119	0.221061
chr1	78000037	84	34	0.203353	0.218822
chr1	78500037	65	41	0.296097	0.281541
chr1	79000037	20	36	0.185837	0.182627
chr1	79500037	2	10	0.116501	0.251159
chr1	80000037	4	27	0.192471	0.128943
chr1	81000037	18	38	0.19158	0.180284
chr1	81500037	13	19	0.122812	0.217531
chr1	82000037	26	26	0.201563	0.204106
chr1	82500037	6	48	0.0640721	0.190386
chr1	83000037	1	29	0.012987	0.153848
chr1	83500037	35	51	0.160399	0.212176
chr1	84000037	20	47	0.132192	0.192277
chr1	84500037	35	54	0.135477	0.184445
chr1	85000037	14	28	0.183376	0.214243
chr1	85500037	34	46	0.16794	0.159618
chr1	86000037	33	40	0.134081	0.150615
chr1	86500037	29	44	0.188392	0.152568
chr1	87000037	20	43	0.166671	0.117714
chr1	90500037	3	4	0.138358	0.0671844
chr1	91000037	88	79	0.214078	0.202707
chr1	93000037	1	3	0.16637	0.365136
chr1	93500037	64	100	0.127566	0.157655
chr1	94000037	38	107	0.145397	0.176745
chr1	94500037	199	264	0.196434	0.251564
chr1	95000037	79	167	0.19198	0.22871
chr1	95500037	120	161	0.16357	0.174798
chr1	96000037	114	106	0.141095	0.206725
chr1	96500037	76	167	0.154867	0.16954
chr1	97000037	85	62	0.16553	0.209217
chr1	97500037	61	129	0.194517	0.207103
chr1	98000037	8	12	0.139759	0.150921
chr1	98500037	53	86	0.165537	0.200812
chr1	99000037	70	57	0.184779	0.220394
chr1	99500037	5	19	0.0821492	0.242219
chr1	100000037	17	40	0.152669	0.171168
chr1	100500037	8	34	0.137775	0.166996
chr1	101000037	1	4	0.110772	0.09475
chr1	101500037	16	59	0.107514	0.195791
chr1	102500037	5	9	0.176997	0.067972
chr1	103000037	5	23	0.103794	0.136985
chr1	103500037	8	10	0.206774	0.151583
chr1	104000037	2	14	0.0796622	0.229662
chr1	105000037	6	17	0.126149	0.101794
chr1	105500037	3	8	0.0425544	0.156279
chr1	106500037	3	5	0.270803	0.234004
chr1	107000037	16	31	0.15116	0.180854
chr1	108500037	12	13	0.149584	0.149132
chr1	109000037	14	48	0.110972	0.120098
chr1	109500037	59	59	0.126537	0.208045
chr1	110000037	19	21	0.132162	0.164183
chr1	110500037	95	129	0.198256	0.172565
chr1	111000037	40	78	0.156237	0.162739
chr1	111500037	24	43	0.160506	0.167773
chr1	112000037	7	10	0.143864	0.17423
chr1	112500037	7	38	0.0678332	0.151828
chr1	113000037	35	41	0.186732	0.179052
chr1	113500037	16	18	0.17298	0.0777382
chr1	114000037	50	42	0.149677	0.124529
chr1	116000037	21	61	0.0813982	0.171166
chr1	116500037	12	31	0.0685638	0.197029
chr1	117000037	22	97	0.145006	0.132949
chr1	117500037	37	169	0.164002	0.179871
chr1	118000037	74	122	0.19202	0.17079
chr1	118500037	133	254	0.166237	0.157999
chr1	119000037	37	79	0.164105	0.172899
chr1	119500037	12	37	0.161362	0.146119
chr1	120500037	1	19	0.012987	0.122396
chr1	121500037	52	50	0.202167	0.144747
chr1	122000037	47	84	0.11799	0.133655
chr1	122500037	4	7	0.114549	0.108941
chr1	123000037	1	14	0.012987	0.16857
chr1	123500037	15	32	0.171881	0.160226
chr1	124000037	11	44	0.356468	0.182304
chr1	124500037	13	66	0.208817	0.118959
chr1	125000037	15	13	0.20322	0.104549
chr1	125500037	1	19	0.14464	0.196074
chr1	128500037	9	7	0.181092	0.124013
chr1	129500037	5	8	0.236584	0.162094
chr1	130000037	20	46	0.197233	0.176081
chr1	130500037	2	27	0.224854	0.189134
chr1	131000037	74	179	0.179274	0.200413
chr1	131500037	48	67	0.173799	0.16651
chr1	132000037	144	231	0.160381	0.160509
chr1	132500037	49	67	0.162933	0.163966
chr1	133000037	34	32	0.205083	0.152481
chr1	133500037	2	3	0.210848	0.0423846
chr1	134000037	16	43	0.0929675	0.139774
chr1	134500037	80	84	0.168852	0.161414
chr1	135000037	1	16	0.307699	0.14595
chr1	135500037	5	36	0.211171	0.173111
chr1	138000037	52	157	0.160281	0.141215
chr1	138500037	135	222	0.15969	0.155774
chr1	139000037	66	183	0.154745	0.176601
chr1	139500037	42	127	0.0965336	0.175062
chr1	140000037	54	149	0.146485	0.1799
chr1	140500037	36	35	0.195128	0.1405
chr1	141000037	20	26	0.190519	0.18251
chr1	141500037	66	146	0.150052	0.176493
chr1	142000037	23	79	0.267513	0.19653
chr1	142500037	48	85	0.134498	0.156784
chr1	143000037	25	70	0.179441	0.160702
chr1	143500037	44	53	0.116881	0.150146
chr1	144000037	137	90	0.200938	0.236243
chr1	144500037	66	90	0.163314	0.171219
chr1	145000037	37	28	0.123802	0.154465
chr1	145500037	19	43	0.136214	0.187547
chr1	147500037	8	29	0.086665	0.149539
chr1	148000037	2	8	0.0446906	0.117827
chr1	148500037	9	24	0.131558	0.113704
chr1	149000037	54	62	0.146446	0.147004
chr1	149500037	22	42	0.154725	0.173096
chr1	150500037	25	44	0.154795	0.160441
chr1	152500037	6	37	0.30303	0.194869
chr1	153000037	1	14	0.18742	0.164696
chr1	153500037	18	50	0.139325	0.170422
chr1	154500037	2	16	0.0257194	0.170449
chr1	155000037	3	7	0.0844014	0.243261
chr1	155500037	16	25	0.116745	0.120496
chr1	156000037	13	22	0.133416	0.168511
chr1	157000037	14	46	0.108668	0.175548
chr1	157500037	17	46	0.113498	0.14719
chr1	158500037	5	19	0.151787	0.111772
chr1	159000037	29	52	0.157676	0.192704
chr1	160000037	4	9	0.0850946	0.179658
chr1	160500037	19	16	0.12408	0.17663
chr1	161000037	19	43	0.183288	0.176686
chr1	161500037	36	59	0.125732	0.194574
chr1	162000037	30	45	0.160603	0.168458
chr1	162500037	9	8	0.189835	0.113806
chr1	164000037	9	20	0.180922	0.233159
chr1	164500037	9	14	0.12639	0.145834
chr1	165000037	18	37	0.203166	0.2379
chr1	165500037	89	52	0.262909	0.261617
chr1	166000037	10	9	0.213072	0.131068
chr1	167000037	4	6	0.138337	0.116812
chr1	167500037	14	25	0.0772673	0.166047
chr1	168000037	9	28	0.0830999	0.179105
chr1	168500037	13	39	0.160167	0.16813
chr1	169000037	29	68	0.100914	0.143129
chr1	169500037	6	37	0.034151	0.192768
chr1	170000037	51	29	0.214829	0.266036
chr1	170500037	22	24	0.175039	0.141587
chr1	171000037	38	42	0.142145	0.158207
chr1	171500037	47	79	0.164977	0.205091
chr1	172000037	47	55	0.161766	0.11494
chr1	172500037	48	92	0.14671	0.173759
chr1	173000037	17	37	0.22	0.1596
chr1	173500037	29	48	0.171395	0.147467
chr1	174000037	6	16	0.135119	0.154364
chr1	174500037	36	59	0.175167	0.2378
chr1	175000037	25	52	0.122241	0.188519
chr1	175500037	21	33	0.177546	0.184218
chr1	176000037	15	66	0.119701	0.16709
chr1	176500037	13	31	0.137921	0.130527
chr1	177000037	31	97	0.136206	0.156417
chr1	177500037	56	98	0.139224	0.174476
chr1	178000037	23	62	0.153634	0.191925
chr1	178500037	13	40	0.0923064	0.162896
chr1	179000037	12	31	0.263659	0.204955
chr1	180000037	1	9	0.012987	0.252516
chr1	181500037	1	8	0.012987	0.160311
chr1	183000037	7	2	0.16626	0.207453
chr1	184500037	7	6	0.157493	0.0949976
chr1	185000037	19	35	0.164904	0.166413
chr1	185500037	5	13	0.193277	0.15113
chr1	186500037	21	34	0.234106	0.245333
chr1	187000037	5	15	0.190391	0.194652
chr1	188000037	58	63	0.155516	0.175129
chr1	188500037	29	46	0.18562	0.218718
chr1	189000037	4	13	0.21193	0.105013
chr1	189500037	8	6	0.174847	0.293226
chr1	190000037	2	3	0.300738	0.0705373
chr1	190500037	8	17	0.0764472	0.0790305
chr1	191500037	4	9	0.251825	0.0409416
chr1	192000037	12	1	0.158511	0.110772
chr1	192500037	21	28	0.219995	0.154019
chr1	193000037	1	13	0.110772	0.165932
chr2	332	20	20	0.219905	0.223814
chr2	1000332	5	8	0.148358	0.0883944
chr2	3000332	39	47	0.250151	0.22193
chr2	3500332	21	49	0.151317	0.191384
chr2	4000332	19	20	0.14304	0.148527
chr2	4500332	6	30	0.11943	0.193959
chr2	5000332	8	15	0.0804367	0.198019
chr2	5500332	5	5	0.316645	0.078669
chr2	6000332	2	15	0.172184	0.232951
chr2	6500332	12	12	0.193956	0.218219
chr2	7000332	13	23	0.102101	0.248281
chr2	7500332	6	9	0.136392	0.176442
chr2	8000332	1	17	0.227485	0.188289
chr2	9000332	3	35	0.0340096	0.155946
chr2	9500332	23	26	0.214295	0.1475
chr2	10000332	24	23	0.0610482	0.114938
chr2	10500332	4	10	0.179717	0.134199
chr2	12000332	1	4	0.353535	0.197903
chr2	12500332	8	36	0.165935	0.179116
chr2	14000332	6	4	0.079068	0.224132
chr2	15000332	3	7	0.145771	0.127409
chr2	15500332	25	17	0.116815	0.151595
chr2	16000332	6	13	0.0684011	0.11832
chr2	16500332	19	33	0.177923	0.15756
chr2	17000332	2	7	0.113955	0.105982
chr2	20000332	1	1	0.0991427	0.499109
chr2	20500332	32	20	0.226618	0.152733
chr2	21000332	6	18	0.102255	0.137882
chr2	21500332	1	1	0.426874	0.012987
chr2	23000332	5	2	0.0877175	0.0258043
chr2	23500332	6	2	0.204255	0.0445208
chr2	24000332	21	40	0.157429	0.177805
chr2	24500332	1	4	0.0258043	0.0749512
chr2	25000332	37	29	0.204755	0.208878
chr2	25500332	15	1	0.147843	0.0991427
chr2	26000332	1	2	0.0753756	0.156226
chr2	27500332	14	31	0.126384	0.199331
chr2	28000332	22	45	0.178901	0.167973
chr2	28500332	20	35	0.0872507	0.19133
chr2	29000332	15	11	0.181088	0.130441
chr2	29500332	4	4	0.141605	0.111472
chr2	33000332	14	22	0.154049	0.196842
chr2	33500332	1	9	0.0509295	0.196512
chr2	35000332	5	3	0.0541889	0.0784597
chr2	35500332	41	26	0.13223	0.208674
chr2	36000332	8	17	0.349037	0.237376
chr2	37000332	4	3	0.20688	0.365108
chr2	37500332	19	12	0.205786	0.22387
chr2	38000332	17	14	0.201486	0.158682
chr2	39000332	3	3	0.154147	0.0855049
chr2	39500332	5	5	0.1187	0.26098
chr2	40000332	4	1	0.197203	0.110772
chr2	40500332	1	1	0.0384517	0.16637
chr2	43500332	13	10	0.0842295	0.0637722
chr2	46000332	11	5	0.0829379	0.119073
chr2	46500332	12	15	0.13903	0.16607
chr2	47000332	2	2	0.2274	0.466514
chr2	47500332	8	6	0.160608	0.272289
chr2	50000332	1	4	0.0991427	0.170083
chr2	53000332	1	5	0.207792	0.126322
chr2	53500332	27	31	0.208352	0.125552
chr2	56000332	25	63	0.199691	0.152417
chr2	56500332	1	14	0.087344	0.162313
chr2	57000332	7	7	0.0738113	0.0993488
chr2	61000332	14	51	0.127427	0.176655
chr2	61500332	15	44	0.193787	0.145876
chr2	62000332	34	53	0.10995	0.134361
chr2	62500332	133	92	0.166733	0.181077
chr2	63000332	111	122	0.124409	0.177403
chr2	63500332	84	218	0.216235	0.207108
chr2	64000332	14	43	0.178471	0.156032
chr2	64500332	2	3	0.0811901	0.187817
chr2	65000332	35	54	0.16133	0.178448
chr2	65500332	31	29	0.168075	0.131149
chr2	66000332	43	86	0.133767	0.195765
chr2	66500332	13	4	0.185782	0.136682
chr2	67000332	25	24	0.139	0.137195
chr2	67500332	37	44	0.179609	0.196509
chr2	68000332	6	20	0.0666044	0.16839
chr2	68500332	9	33	0.189382	0.192768
chr2	69500332	5	27	0.072218	0.0928394
chr2	70000332	3	10	0.275613	0.138936
chr2	70500332	27	49	0.182786	0.220913
chr2	71000332	5	15	0.0900433	0.164712
chr2	73000332	1	6	0.497835	0.244886
chr2	73500332	27	91	0.16802	0.190189
chr2	74000332	5	13	0.174552	0.269391
chr2	74500332	11	8	0.138544	0.236482
chr2	76000332	6	16	0.172778	0.159775
chr2	77500332	10	30	0.139623	0.128079
chr2	78000332	5	25	0.193294	0.136348
chr2	78500332	18	27	0.115681	0.171774
chr2	79000332	28	51	0.215841	0.194389
chr2	79500332	14	22	0.118187	0.184206
chr2	80000332	35	35	0.132041	0.182349
chr2	80500332	16	34	0.140884	0.175412
chr2	81000332	21	48	0.179595	0.182932
chr2	81500332	33	56	0.180375	0.139757
chr2	82000332	73	90	0.119253	0.141494
chr2	82500332	14	25	0.125875	0.223153
chr2	83000332	11	23	0.147888	0.161982
chr2	84000332	2	22	0.30685	0.149937
chr2	84500332	12	49	0.174285	0.195528
chr2	85500332	8	6	0.220259	0.169142
chr2	87500332	9	10	0.202218	0.148222
chr2	89000332	28	27	0.133181	0.191514
chr2	90500332	10	7	0.18282	0.128112
chr2	92000332	7	16	0.119248	0.137334
chr2	92500332	1	11	0.110772	0.131614
chr2	94000332	5	22	0.112741	0.113669
chr2	96000332	1	1	0.14464	0.0632374
chr2	98500332	8	7	0.0722986	0.129615
chr2	99000332	12	32	0.0664629	0.191566
chr2	100500332	38	43	0.139699	0.165515
chr2	101000332	17	17	0.108969	0.093121
chr2	102000332	1	9	0.0258043	0.108885
chr2	102500332	5	4	0.0616416	0.0623037
chr2	103000332	6	3	0.161277	0.187788
chr2	104000332	13	33	0.12893	0.126012
chr2	104500332	16	45	0.0817789	0.109063
chr2	105500332	7	13	0.08561	0.132358
chr2	106000332	18	33	0.113243	0.184462
chr2	106500332	8	20	0.133605	0.163696
chr2	107000332	18	19	0.167435	0.0936923
chr2	108000332	1	1	0.012987	0.323657
chr2	111500332	2	6	0.0628979	0.156424
chr2	112000332	31	51	0.119772	0.144656
chr2	112500332	3	1	0.17896	0.338936
chr2	113000332	2	8	0.206137	0.139971
chr2	113500332	25	23	0.23362	0.190845
chr2	114500332	10	5	0.213293	0.0694848
chr2	115500332	33	36	0.091066	0.154359
chr2	116000332	6	34	0.198469	0.141791
chr2	116500332	2	17	0.323317	0.202539
chr2	117000332	18	38	0.151624	0.156376
chr2	117500332	1	11	0.012987	0.248397
chr2	118000332	15	52	0.154328	0.180011
chr2	118500332	4	18	0.0779433	0.206552
chr2	119000332	23	20	0.164642	0.199576
chr2	119500332	1	22	0.0509295	0.159911
chr2	120000332	6	30	0.156495	0.201135
chr2	120500332	22	23	0.111563	0.173481
chr2	121500332	1	1	0.012987	0.087344
chr2	122000332	31	40	0.18799	0.17065
chr2	122500332	2	6	0.10865	0.180559
chr2	123500332	17	79	0.0969507	0.159134
chr2	124000332	27	45	0.120338	0.179217
chr2	124500332	30	49	0.130224	0.184404
chr2	125000332	42	46	0.138884	0.209923
chr2	125500332	16	49	0.121881	0.165888
chr2	126000332	35	47	0.092694	0.103309
chr2	126500332	15	32	0.239516	0.165224
chr2	127000332	3	1	0.292505	0.282489
chr2	127500332	3	5	0.164248	0.216467
chr2	128000332	2	3	0.14048	0.042328
chr2	129000332	53	32	0.159757	0.195073
chr2	129500332	16	14	0.207872	0.157057
chr2	130000332	8	7	0.162571	0.114446
chr2	130500332	72	81	0.157827	0.17338
chr2	131000332	63	95	0.122574	0.155324
chr2	131500332	39	40	0.221648	0.190852
chr2	132000332	36	77	0.140921	0.145837
chr2	132500332	28	58	0.131534	0.183431
chr2	133000332	55	67	0.121837	0.14176
chr2	133500332	63	141	0.165377	0.189977
chr2	134000332	38	83	0.248728	0.232906
chr2	134500332	63	65	0.172798	0.166396
chr2	135000332	4	6	0.153001	0.0893246
chr2	135500332	10	12	0.189857	0.101152
chr2	136000332	8	24	0.162391	0.184846
chr2	136500332	20	38	0.0731432	0.170212
chr2	137000332	8	29	0.194911	0.118979
chr2	137500332	37	92	0.14879	0.137693
chr2	138000332	33	13	0.177175	0.243632
chr2	139000332	18	88	0.0955446	0.14112
chr2	140000332	15	22	0.139247	0.200284
chr2	140500332	110	128	0.143816	0.154441
chr2	141000332	13	27	0.260361	0.172792
chr2	141500332	47	45	0.14108	0.150272
chr2	142500332	1	24	0.0384517	0.169542
chr2	143000332	46	71	0.132649	0.156387
chr2	143500332	39	50	0.117584	0.146417
chr2	144000332	63	76	0.151017	0.15273
chr2	144500332	37	67	0.18158	0.185817
chr2	145000332	6	15	0.20932	0.0417508
chr2	145500332	6	17	0.147073	0.163219
chr2	146000332	15	57	0.106477	0.143612
chr2	146500332	14	50	0.118854	0.128127
chr2	147000332	19	57	0.181541	0.184905
chr2	147500332	22	83	0.0996211	0.145964
chr2	148000332	32	70	0.12596	0.144307
chr2	148500332	62	93	0.165508	0.168414
chr2	149000332	26	53	0.123941	0.159792
chr2	149500332	3	19	0.343689	0.145922
chr2	150000332	41	31	0.194157	0.14099
chr2	150500332	69	73	0.110821	0.160143
chr2	151000332	37	51	0.130072	0.157806
chr2	151500332	14	30	0.137018	0.126169
chr2	152000332	3	47	0.212829	0.147546
chr2	152500332	5	44	0.15323	0.149615
chr2	153000332	26	73	0.0953393	0.14943
chr2	153500332	19	35	0.15554	0.175367
chr2	154000332	36	104	0.170963	0.166432
chr2	154500332	5	41	0.171972	0.160469
chr2	155000332	1	4	0.0258043	0.159982
chr2	155500332	14	74	0.162362	0.15001
chr2	156000332	59	116	0.128368	0.173909
chr2	156500332	40	109	0.171774	0.16698
chr2	158000332	7	17	0.0981969	0.121447
chr2	158500332	11	5	0.175251	0.0770563
chr2	159000332	49	70	0.152894	0.182335
chr2	159500332	34	30	0.123297	0.176804
chr2	160000332	46	54	0.137229	0.131269
chr2	160500332	3	4	0.114789	0.184322
chr2	161000332	2	2	0.0796622	0.110008
chr2	161500332	51	108	0.162059	0.175806
chr2	162000332	2	9	0.185298	0.0773845
chr2	163000332	30	34	0.0910308	0.144582
chr2	163500332	17	30	0.140435	0.18304
chr2	164000332	19	31	0.158927	0.164201
chr2	164500332	8	40	0.0691367	0.130233
chr2	165000332	12	56	0.0812749	0.11904
chr2	165500332	9	58	0.10898	0.160418
chr2	166000332	26	72	0.117686	0.204087
chr2	166500332	24	40	0.245105	0.209352
chr2	167000332	40	40	0.307264	0.241807
chr2	168000332	44	58	0.156377	0.170059
chr2	168500332	13	28	0.131176	0.155486
chr3	500250	37	39	0.155298	0.184608
chr3	1000250	19	72	0.142795	0.199661
chr3	1500250	13	31	0.101578	0.146017
chr3	2500250	43	48	0.156217	0.160055
chr3	3500250	4	5	0.176471	0.0755284
chr3	4000250	34	30	0.15695	0.16083
chr3	4500250	62	73	0.175593	0.196261
chr3	5000250	35	45	0.217161	0.203101
chr3	5500250	12	13	0.14123	0.217057
chr3	6000250	2	9	0.329429	0.183195
chr3	6500250	7	9	0.261232	0.228683
chr3	7000250	14	27	0.193156	0.152895
chr3	8000250	19	29	0.147338	0.159617
chr3	8500250	11	7	0.0869273	0.0430718
chr3	9000250	1	1	0.14464	0.299465
chr3	9500250	29	37	0.159834	0.166328
chr3	10000250	16	15	0.118549	0.172023
chr3	10500250	5	4	0.0332569	0.118369
chr3	11000250	4	3	0.207049	0.230456
chr3	13000250	3	5	0.160201	0.150615
chr3	13500250	9	18	0.226693	0.204482
chr3	14000250	24	28	0.157503	0.24685
chr3	14500250	7	15	0.148763	0.182633
chr3	15500250	9	8	0.272888	0.230498
chr3	17500250	2	1	0.0624735	0.416348
chr3	18000250	10	19	0.155717	0.163993
chr3	18500250	3	19	0.112667	0.1607
chr3	19000250	7	20	0.255436	0.200204
chr3	19500250	9	6	0.135067	0.0703675
chr3	22500250	11	11	0.154208	0.176177
chr3	23000250	19	20	0.164498	0.188779
chr3	23500250	15	25	0.143134	0.186636
chr3	24000250	5	17	0.171581	0.239164
chr3	24500250	24	24	0.249508	0.188004
chr3	25000250	27	34	0.132369	0.175964
chr3	25500250	1	1	0.0258043	0.15559
chr3	26000250	1	4	0.0258043	0.0831423
chr3	27500250	3	5	0.121042	0.0733384
chr3	28500250	3	5	0.177065	0.107733
chr3	29000250	21	32	0.187315	0.107859
chr3	29500250	13	12	0.146631	0.224507
chr3	30000250	27	14	0.175021	0.116192
chr3	31000250	1	6	0.012987	0.300116
chr3	31500250	12	38	0.0882848	0.179437
chr3	32000250	26	63	0.151871	0.161574
chr3	32500250	29	32	0.158677	0.182041
chr3	33000250	17	17	0.174189	0.177539
chr3	36000250	3	11	0.0913052	0.186448
chr3	37000250	5	10	0.140922	0.232595
chr3	37500250	3	17	0.0215318	0.215926
chr3	38000250	30	67	0.182138	0.197383
chr3	39000250	1	14	0.087344	0.125008
chr3	39500250	8	5	0.0823466	0.167354
chr3	40000250	1	11	0.18742	0.1539
chr3	41000250	1	4	0.0258043	0.100904
chr3	41500250	3	11	0.038282	0.159486
chr3	42000250	6	19	0.131738	0.221463
chr3	42500250	13	43	0.0838377	0.160791
chr3	43000250	9	27	0.119081	0.0940372
chr3	43500250	11	22	0.161362	0.0824594
chr3	44000250	3	1	0.141273	0.0991427
chr3	44500250	26	19	0.17062	0.266147
chr3	45000250	1	4	0.16637	0.163611
chr3	46500250	1	2	0.012987	0.10865
chr3	47000250	4	10	0.271539	0.193634
chr3	47500250	23	31	0.14616	0.176972
chr3	48000250	17	33	0.145144	0.149689
chr3	48500250	4	40	0.0783889	0.129671
chr3	49500250	3	4	0.261042	0.0440964
chr3	51000250	39	40	0.243153	0.195404
chr3	51500250	32	41	0.185203	0.147358
chr3	52000250	39	34	0.123959	0.160413
chr3	52500250	19	20	0.132618	0.12872
chr3	53000250	33	23	0.108544	0.187753
chr3	53500250	36	38	0.138601	0.183605
chr3	54000250	56	93	0.174191	0.163382
chr3	54500250	21	19	0.279886	0.158248
chr3	55000250	33	55	0.154167	0.170216
chr3	55500250	79	125	0.17675	0.156099
chr3	56000250	59	62	0.14546	0.177126
chr3	58000250	3	2	0.183884	0.104957
chr3	60000250	62	51	0.130518	0.161393
chr3	60500250	47	64	0.155127	0.182418
chr3	61000250	122	167	0.14507	0.162775
chr3	61500250	30	124	0.157129	0.131593
chr3	62000250	7	23	0.165327	0.163255
chr3	62500250	13	35	0.0870045	0.15858
chr3	63000250	6	7	0.213211	0.114046
chr3	63500250	2	2	0.11039	0.0509295
chr3	64000250	3	3	0.187109	0.15044
chr3	64500250	2	8	0.0257194	0.121382
chr3	65000250	4	11	0.0562346	0.180244
chr3	65500250	2	2	0.032128	0.0381122
chr3	66000250	17	29	0.160518	0.209168
chr3	66500250	17	7	0.17357	0.130925
chr3	67000250	13	25	0.0980653	0.120482
chr3	67500250	16	17	0.226185	0.182632
chr3	68000250	5	5	0.196452	0.165962
chr3	68500250	13	38	0.168949	0.165128
chr3	69000250	13	3	0.17335	0.102227
chr3	69500250	11	13	0.124175	0.125319
chr3	70000250	2	8	0.144003	0.129913
chr3	70500250	2	11	0.126645	0.124993
chr3	71000250	2	12	0.175197	0.173146
chr3	72000250	11	17	0.174063	0.131812
chr3	72500250	4	12	0.0669298	0.178635
chr3	73000250	17	47	0.207602	0.170514
chr3	73500250	23	47	0.115281	0.210028
chr3	74000250	9	18	0.128408	0.190575
chr3	74500250	33	14	0.094986	0.143724
chr3	75000250	28	25	0.154695	0.13004
chr3	75500250	8	17	0.151749	0.151026
chr3	76500250	13	5	0.155439	0.116034
chr3	77000250	8	39	0.159643	0.16147
chr3	77500250	40	43	0.212737	0.248469
chr3	78000250	107	53	0.19827	0.239911
chr3	78500250	22	5	0.159178	0.182226
chr3	79000250	4	1	0.100713	0.499109
chr3	82000250	1	8	0.0258043	0.197681
chr3	82500250	10	9	0.0916051	0.222175
chr3	83000250	12	22	0.128753	0.205253
chr3	83500250	1	13	0.110772	0.114089
chr3	84000250	3	6	0.30535	0.0749229
chr3	84500250	36	18	0.175723	0.120222
chr3	85000250	15	19	0.226483	0.136585
chr3	85500250	21	43	0.167004	0.1715
chr3	86000250	23	36	0.187439	0.135399
chr3	86500250	41	70	0.0924246	0.142935
chr3	87000250	39	65	0.13495	0.150928
chr3	87500250	1	50	0.0509295	0.177471
chr3	88000250	7	23	0.208107	0.227393
chr3	89000250	2	1	0.262796	0.450216
chr3	89500250	14	8	0.19529	0.171654
chr3	91500250	1	6	0.0509295	0.199686
chr3	94000250	2	1	0.0906969	0.14464
chr3	96000250	35	25	0.167427	0.178022
chr3	96500250	2	6	0.165563	0.17483
chr3	101500250	55	49	0.16864	0.166169
chr3	102000250	29	33	0.257463	0.204646
chr3	102500250	15	31	0.241377	0.186646
chr3	103000250	32	40	0.166786	0.232457
chr3	103500250	7	40	0.149017	0.147313
chr3	104000250	25	36	0.163389	0.168577
chr3	104500250	30	79	0.142486	0.184284
chr3	105000250	3	14	0.194409	0.19971
chr3	105500250	33	37	0.133121	0.200524
chr3	106000250	24	43	0.159901	0.203842
chr3	106500250	18	29	0.148889	0.167655
chr3	107000250	9	30	0.211942	0.18203
chr3	108000250	1	12	0.421696	0.202904
chr3	108500250	1	1	0.13352	0.0753756
chr3	109000250	8	20	0.0564787	0.104261
chr3	109500250	9	4	0.0804591	0.164545
chr3	110500250	8	7	0.158062	0.183091
chr3	111000250	27	17	0.203196	0.162305
chr3	111500250	37	78	0.101221	0.169914
chr3	112000250	1	1	0.0384517	0.0258043
chr3	114000250	1	4	0.012987	0.188885
chr3	115000250	16	14	0.179654	0.102211
chr3	115500250	1	8	0.012987	0.0988244
chr3	116500250	4	11	0.181882	0.152981
chr3	118000250	6	16	0.0957615	0.180073
chr3	118500250	5	6	0.161039	0.146111
chr3	119500250	1	2	0.488923	0.224854
chr3	120500250	9	35	0.152185	0.179572
chr3	121000250	6	9	0.147497	0.107376
chr3	121500250	7	9	0.0831969	0.174858
chr3	122000250	2	43	0.256218	0.14235
chr3	122500250	22	16	0.186001	0.111546
chr3	125000250	3	2	0.158221	0.283253
chr3	126000250	4	15	0.279879	0.243409
chr3	126500250	9	19	0.0723481	0.132613
chr3	127000250	62	148	0.163059	0.169251
chr3	127500250	11	16	0.146685	0.171638
chr3	128000250	2	6	0.0446906	0.159805
chr3	128500250	2	14	0.0896783	0.200377
chr3	129000250	13	24	0.0892506	0.227191
chr3	129500250	67	93	0.142725	0.139893
chr3	130000250	32	51	0.113684	0.230845
chr3	130500250	8	19	0.145542	0.232658
chr3	131500250	20	9	0.230023	0.107254
chr3	132000250	25	63	0.125354	0.159506
chr3	132500250	18	33	0.101397	0.132995
chr3	133000250	21	49	0.0978412	0.153383
chr3	133500250	7	10	0.101289	0.257211
chr3	134000250	15	25	0.0925388	0.115736
chr3	134500250	19	22	0.144175	0.143544
chr3	135000250	51	77	0.15541	0.164284
chr3	135500250	23	96	0.164358	0.156589
chr3	136000250	60	69	0.243031	0.18389
chr3	136500250	16	33	0.189898	0.173206
chr3	137000250	11	19	0.147881	0.12689
chr3	137500250	45	117	0.317772	0.176697
chr3	138000250	79	209	0.167946	0.163092
chr3	138500250	47	102	0.120408	0.174869
chr3	139500250	3	3	0.189175	0.180828
chr3	140000250	19	52	0.148964	0.136351
chr3	140500250	4	11	0.129658	0.134014
chr3	141000250	3	8	0.0589084	0.179102
chr3	141500250	91	115	0.184417	0.188002
chr3	142000250	10	11	0.142059	0.213719
chr3	142500250	44	42	0.157893	0.175385
chr3	143000250	56	33	0.219321	0.215833
chr3	143500250	9	9	0.14662	0.152355
chr3	144000250	55	37	0.207559	0.196471
chr3	144500250	40	27	0.281625	0.198241
chr3	145000250	9	27	0.214696	0.148202
chr3	145500250	18	43	0.193103	0.146436
chr3	146000250	25	40	0.149658	0.174062
chr3	146500250	5	6	0.11308	0.0876411
chr3	147000250	2	11	0.0509295	0.180406
chr3	147500250	20	64	0.128351	0.170224
chr3	148000250	10	23	0.213327	0.206028
chr3	148500250	40	48	0.151511	0.170918
chr3	149000250	21	10	0.140856	0.269018
chr3	149500250	1	4	0.13352	0.197479
chr3	150500250	14	22	0.14293	0.189589
chr3	151000250	2	4	0.262541	0.0767125
chr3	151500250	19	18	0.13042	0.157353
chr3	152000250	10	4	0.203175	0.156481
chr3	152500250	9	15	0.24398	0.164559
chr3	153000250	16	57	0.114098	0.188658
chr3	153500250	10	44	0.0979204	0.214845
chr3	154000250	3	7	0.0574371	0.0728291
chr3	154500250	2	2	0.012987	0.231262
chr3	156000250	27	26	0.213816	0.19409
chr3	156500250	4	6	0.179484	0.209009
chr3	157000250	7	38	0.207137	0.179636
chr3	157500250	18	39	0.150398	0.183979
chr3	158000250	33	26	0.138608	0.137976
chr3	158500250	6	2	0.119359	0.0257194
chr3	159000250	5	11	0.350463	0.32922
chr3	159500250	1	1	0.426874	0.0632374
chr3	160000250	25	24	0.285439	0.232033
chr3	160500250	24	25	0.130174	0.120384
chr3	161000250	1	2	0.0632374	0.230074
chr4	2274	2	3	0.251125	0.323487
chr4	502274	4	5	0.163611	0.246414
chr4	1502274	3	1	0.29092	0.0258043
chr4	2002274	9	15	0.104207	0.144204
chr4	2502274	81	60	0.253943	0.26454
chr4	3002274	13	22	0.235392	0.1138
chr4	3502274	2	14	0.282574	0.189342
chr4	4002274	39	58	0.181666	0.234788
chr4	4502274	34	72	0.152009	0.14655
chr4	5002274	1	2	0.110772	0.0258043
chr4	6002274	2	15	0.0509295	0.130849
chr4	6502274	36	126	0.129106	0.169397
chr4	7002274	50	116	0.176963	0.160655
chr4	7502274	22	33	0.122466	0.182484
chr4	8002274	26	72	0.0968966	0.121545
chr4	8502274	28	59	0.160367	0.17397
chr4	9002274	40	93	0.129942	0.157298
chr4	9502274	57	141	0.164227	0.155142
chr4	10002274	3	9	0.0383952	0.235143
chr4	10502274	28	29	0.107246	0.208416
chr4	11002274	36	72	0.138929	0.152679
chr4	12002274	33	49	0.200729	0.150788
chr4	12502274	58	95	0.13808	0.186786
chr4	13002274	14	17	0.275177	0.178613
chr4	13502274	117	201	0.153944	0.159468
chr4	14002274	14	33	0.147883	0.153768
chr4	14502274	116	180	0.153811	0.159212
chr4	15002274	74	156	0.160506	0.156376
chr4	15502274	1	31	0.0258043	0.157703
chr4	16002274	17	23	0.0979294	0.15477
chr4	16502274	4	4	0.0653807	0.170911
chr4	17002274	2	2	0.240769	0.132968
chr4	18502274	11	20	0.0840953	0.192611
chr4	19502274	1	7	0.012987	0.123492
chr4	20002274	2	3	0.0906969	0.102029
chr4	20502274	4	3	0.376241	0.335059
chr4	21502274	24	13	0.344534	0.223815
chr4	22502274	3	2	0.172425	0.0319582
chr4	23002274	1	6	0.0258043	0.0901027
chr4	26502274	3	8	0.053674	0.100649
chr4	27002274	2	10	0.0257194	0.0658518
chr4	28502274	3	6	0.0257477	0.12871
chr4	29002274	1	7	0.207792	0.196988
chr4	29502274	29	88	0.155677	0.15598
chr4	30002274	10	85	0.0920465	0.167881
chr4	30502274	26	28	0.0987934	0.142033
chr4	32502274	5	2	0.161395	0.0505899
chr4	34502274	5	10	0.0670062	0.177328
chr4	35002274	12	29	0.104313	0.136991
chr4	35502274	4	20	0.104087	0.169455
chr4	36002274	10	13	0.109303	0.115675
chr4	36502274	5	17	0.167354	0.146053
chr4	37002274	17	50	0.163583	0.186991
chr4	37502274	44	77	0.141268	0.157729
chr4	38002274	13	7	0.18268	0.15257
chr4	39502274	13	36	0.0728944	0.129318
chr4	40002274	3	15	0.0300201	0.135789
chr4	42002274	25	44	0.160649	0.159338
chr4	42502274	2	60	0.0383669	0.166654
chr4	43002274	17	57	0.12606	0.152756
chr4	43502274	6	32	0.137057	0.181407
chr4	44502274	39	32	0.124945	0.129769
chr4	45002274	1	8	0.087344	0.114676
chr4	45502274	5	4	0.215941	0.0589721
chr4	46002274	28	111	0.165554	0.158175
chr4	46502274	32	70	0.14013	0.167691
chr4	47002274	12	17	0.250651	0.218897
chr4	47502274	4	18	0.180439	0.156221
chr4	48002274	7	18	0.110323	0.171085
chr4	48502274	8	25	0.177468	0.144354
chr4	49002274	5	20	0.0257024	0.17917
chr4	49502274	17	26	0.163598	0.166298
chr4	50002274	14	3	0.0511356	0.0583425
chr4	50502274	6	33	0.115086	0.152181
chr4	51002274	13	11	0.117876	0.179094
chr4	51502274	10	16	0.0915797	0.205352
chr4	52002274	1	5	0.0991427	0.344538
chr4	52502274	3	11	0.167784	0.173801
chr4	53002274	19	68	0.273987	0.221673
chr4	53502274	16	54	0.106565	0.175757
chr4	54002274	158	686	0.127767	0.188678
chr4	54502274	1	6	0.13352	0.0657273
chr4	56502274	20	74	0.192934	0.157206
chr4	57002274	4	9	0.0817206	0.124249
chr4	57502274	12	33	0.119493	0.149365
chr4	58502274	2	1	0.115355	0.0258043
chr4	59002274	8	6	0.143419	0.0837931
chr4	59502274	89	129	0.115427	0.152141
chr4	60002274	101	179	0.181206	0.21318
chr4	60502274	70	98	0.165881	0.210979
chr4	61002274	2	1	0.085222	0.012987
chr4	61502274	22	47	0.117863	0.192058
chr4	62002274	56	111	0.126592	0.197227
chr4	62502274	93	168	0.159756	0.209147
chr4	63002274	35	99	0.0866286	0.166579
chr4	63502274	42	74	0.126477	0.15596
chr4	64002274	252	230	0.308244	0.335506
chr4	64502274	137	126	0.224207	0.192835
chr4	65002274	54	71	0.14143	0.164505
chr4	65502274	92	111	0.216169	0.219388
chr4	66002274	103	125	0.219325	0.201844
chr4	66502274	12	55	0.250552	0.155008
chr4	67002274	20	106	0.11395	0.173946
chr4	67502274	67	102	0.1594	0.150075
chr4	68002274	20	76	0.109851	0.126848
chr4	68502274	16	19	0.136549	0.137577
chr4	69002274	3	13	0.0508729	0.0923456
chr4	69502274	14	21	0.11427	0.0905332
chr4	70002274	38	28	0.106364	0.131437
chr4	70502274	1	7	0.0258043	0.0957353
chr4	73002274	3	8	0.0257477	0.176364
chr4	76502274	19	42	0.126779	0.195953
chr4	77002274	4	10	0.201702	0.186809
chr4	77502274	13	32	0.11988	0.187813
chr4	78002274	5	24	0.151396	0.170401
chr4	78502274	18	67	0.172156	0.180587
chr4	79002274	47	49	0.178412	0.168578
chr4	79502274	32	36	0.182993	0.172705
chr4	80002274	23	31	0.176906	0.213022
chr4	80502274	2	3	0.231262	0.214187
chr4	81002274	2	4	0.145319	0.0954291
chr4	82002274	5	19	0.154554	0.272129
chr4	82502274	10	3	0.142815	0.19472
chr4	84002274	14	15	0.16429	0.0718671
chr4	85002274	10	25	0.0984467	0.143947
chr4	85502274	75	93	0.193119	0.203771
chr4	86002274	7	79	0.123298	0.181611
chr4	86502274	11	17	0.0982707	0.148429
chr4	87002274	3	14	0.0498543	0.135612
chr4	87502274	16	37	0.15134	0.145248
chr4	88002274	5	1	0.214905	0.217723
chr4	90502274	2	11	0.238902	0.16336
chr4	91502274	12	69	0.109774	0.172356
chr4	92002274	23	86	0.119736	0.181948
chr4	92502274	37	84	0.12856	0.137485
chr4	93002274	58	67	0.138099	0.131599
chr4	93502274	45	111	0.167432	0.173741
chr4	94002274	102	120	0.165694	0.168835
chr4	94502274	41	89	0.150716	0.122552
chr4	95002274	51	98	0.156803	0.178779
chr4	95502274	44	51	0.141214	0.146702
chr4	96002274	50	115	0.212758	0.164584
chr4	96502274	2	15	0.0193956	0.213536
chr4	98002274	1	17	0.012987	0.0857562
chr4	98502274	8	29	0.11492	0.160606
chr4	99002274	39	83	0.197622	0.177471
chr4	99502274	28	40	0.114552	0.153281
chr4	100002274	13	53	0.152318	0.16106
chr4	100502274	27	89	0.10803	0.17589
chr4	101002274	42	104	0.193916	0.189419
chr4	101502274	18	21	0.131865	0.205998
chr4	102002274	2	5	0.152024	0.085171
chr4	102502274	69	93	0.195438	0.165719
chr4	103002274	89	81	0.193535	0.154766
chr4	103502274	8	3	0.0984848	0.0963699
chr4	104002274	22	63	0.166914	0.14288
chr4	104502274	34	51	0.0897182	0.129596
chr4	105002274	40	92	0.213927	0.166492
chr4	105502274	4	11	0.145679	0.168206
chr4	106002274	6	29	0.31323	0.176956
chr4	106502274	8	13	0.156184	0.173454
chr4	107002274	14	42	0.187317	0.182552
chr4	108502274	8	17	0.102899	0.124493
chr4	109002274	1	4	0.217723	0.132883
chr4	110002274	4	29	0.0630677	0.113251
chr4	110502274	7	15	0.222162	0.116153
chr4	111002274	20	27	0.0663781	0.150465
chr4	112002274	4	2	0.323508	0.469612
chr4	113502274	22	13	0.168607	0.170672
chr4	114002274	26	25	0.201886	0.138603
chr4	114502274	4	9	0.228143	0.218742
chr4	116502274	20	23	0.107962	0.123393
chr4	117002274	1	6	0.012987	0.100303
chr4	117502274	5	5	0.124455	0.163891
chr4	118002274	26	44	0.131682	0.167164
chr4	118502274	26	43	0.149863	0.207289
chr4	119002274	3	3	0.0342359	0.0939932
chr4	119502274	2	21	0.012987	0.120549
chr4	120002274	11	16	0.202846	0.208768
chr4	120502274	7	23	0.0465398	0.135539
chr4	121002274	35	33	0.179606	0.190859
chr4	122502274	27	45	0.0970961	0.160211
chr4	123002274	4	3	0.206731	0.186119
chr4	123502274	4	3	0.0476403	0.140367
chr4	124502274	2	24	0.0624735	0.12141
chr4	125002274	39	54	0.141697	0.158345
chr4	125502274	15	16	0.135031	0.150099
chr4	126002274	29	44	0.154267	0.138756
chr4	126502274	24	31	0.184513	0.142446
chr4	127002274	70	72	0.178739	0.173186
chr4	127502274	14	38	0.187202	0.219459
chr4	128502274	13	17	0.186199	0.168022
chr4	129002274	22	34	0.0929308	0.156983
chr4	129502274	6	30	0.179258	0.134335
chr4	130002274	14	135	0.121564	0.14948
chr4	130502274	32	76	0.185908	0.173959
chr4	131002274	30	35	0.162394	0.14472
chr4	131502274	28	66	0.185113	0.142564
chr4	132002274	11	21	0.137332	0.150367
chr4	132502274	7	45	0.0971783	0.155867
chr4	133002274	43	69	0.158756	0.137919
chr4	133502274	8	16	0.054537	0.155399
chr4	135002274	4	2	0.333715	0.0915457
chr4	135502274	25	45	0.152435	0.189501
chr4	136002274	6	8	0.181974	0.144247
chr4	137502274	8	25	0.179951	0.140528
chr4	138002274	24	42	0.175544	0.169925
chr4	138502274	12	26	0.156184	0.171381
chr4	139002274	35	46	0.249035	0.240693
chr4	139502274	67	94	0.181432	0.17478
chr4	140002274	38	49	0.145178	0.14024
chr4	140502274	2	12	0.250318	0.159827
chr4	141002274	2	21	0.0746117	0.177178
chr4	141502274	16	63	0.179134	0.145412
chr4	142002274	38	45	0.18986	0.180005
chr4	142502274	39	22	0.183886	0.151118
chr4	143002274	21	22	0.162287	0.194566
chr4	143502274	13	25	0.154081	0.179414
chr4	144002274	1	5	0.0509295	0.209031
chr4	145002274	4	19	0.123207	0.16716
chr4	145502274	21	23	0.120052	0.197141
chr4	146002274	8	4	0.125032	0.112618
chr4	147502274	29	43	0.14958	0.140913
chr4	148502274	17	28	0.178413	0.164363
chr4	149502274	5	5	0.26665	0.138732
chr4	150002274	4	13	0.146125	0.320673
chr4	151002274	8	14	0.171866	0.22141
chr4	151502274	1	1	0.012987	0.17698
chr4	152002274	1	2	0.0384517	0.166285
chr4	152502274	27	55	0.158548	0.180386
chr4	153002274	10	20	0.143978	0.122961
chr4	153502274	17	33	0.135427	0.14919
chr4	154002274	27	19	0.252038	0.212921
chr4	154502274	2	5	0.341609	0.249911
chr5	322	14	21	0.232347	0.25417
chr5	500322	39	19	0.356008	0.207546
chr5	2000322	1	4	0.13352	0.148778
chr5	5000322	1	1	0.087344	0.15559
chr5	5500322	2	2	0.301884	0.206137
chr5	8500322	2	22	0.0193956	0.198509
chr5	9000322	9	61	0.102066	0.134813
chr5	9500322	20	75	0.106184	0.152378
chr5	10000322	31	77	0.188291	0.180219
chr5	10500322	8	23	0.282043	0.227703
chr5	11000322	7	4	0.149284	0.121997
chr5	11500322	20	38	0.172948	0.149375
chr5	12000322	11	15	0.131491	0.0756868
chr5	12500322	5	3	0.101435	0.0774411
chr5	13000322	5	15	0.183872	0.186979
chr5	13500322	11	31	0.163268	0.142148
chr5	15500322	4	15	0.0742509	0.136349
chr5	16000322	10	29	0.0688057	0.138481
chr5	16500322	3	22	0.0215318	0.109132
chr5	17000322	1	7	0.217723	0.0807475
chr5	18000322	11	39	0.0879691	0.143819
chr5	18500322	2	19	0.0896783	0.237327
chr5	19000322	4	13	0.0414014	0.145051
chr5	19500322	72	36	0.299119	0.305077
chr5	20000322	35	34	0.19222	0.150464
chr5	20500322	18	28	0.12905	0.196842
chr5	21000322	46	71	0.186359	0.182975
chr5	21500322	114	71	0.247465	0.286459
chr5	22000322	2	8	0.0258043	0.247411
chr5	22500322	24	12	0.208652	0.230901
chr5	23000322	1	4	0.0384517	0.0910152
chr5	24000322	25	37	0.0750802	0.12842
chr5	24500322	5	1	0.252729	0.0258043
chr5	25000322	5	13	0.0597572	0.153402
chr5	25500322	2	15	0.0631525	0.177551
chr5	26000322	7	9	0.141839	0.138745
chr5	26500322	8	9	0.151908	0.241217
chr5	27000322	1	2	0.197691	0.252695
chr5	27500322	13	6	0.332915	0.179272
chr5	28000322	6	14	0.198922	0.146428
chr5	29500322	12	2	0.173401	0.0691367
chr5	30000322	9	18	0.240679	0.231781
chr5	32500322	34	23	0.218924	0.237737
chr5	33000322	15	21	0.236341	0.29472
chr5	33500322	47	103	0.188632	0.196751
chr5	34000322	37	93	0.172231	0.178653
chr5	34500322	26	54	0.167085	0.214875
chr5	35000322	25	64	0.121929	0.201797
chr5	35500322	7	39	0.164757	0.167112
chr5	37000322	7	11	0.115222	0.163738
chr5	37500322	3	27	0.173104	0.0696759
chr5	38000322	49	104	0.167948	0.166185
chr5	38500322	20	38	0.195989	0.17752
chr5	39000322	14	90	0.125359	0.167681
chr5	39500322	17	56	0.140091	0.160819
chr5	40000322	19	74	0.13109	0.175558
chr5	40500322	18	29	0.0813032	0.177281
chr5	41000322	2	6	0.249809	0.226905
chr5	41500322	1	7	0.0258043	0.133447
chr5	42000322	8	37	0.135992	0.209905
chr5	42500322	11	12	0.0924447	0.0875067
chr5	43000322	13	10	0.136994	0.200238
chr5	44000322	6	3	0.0814164	0.0545228
chr5	45000322	5	4	0.143638	0.0956837
chr5	45500322	60	76	0.16139	0.198391
chr5	46000322	9	46	0.102048	0.163183
chr5	46500322	12	11	0.150412	0.134624
chr5	47500322	1	3	0.012987	0.186939
chr5	48000322	24	97	0.111302	0.155065
chr5	48500322	19	35	0.148835	0.174252
chr5	49000322	14	34	0.101956	0.121307
chr5	49500322	13	15	0.0936057	0.130883
chr5	50000322	8	11	0.085413	0.094806
chr5	50500322	55	51	0.122305	0.128209
chr5	51000322	31	54	0.174039	0.142216
chr5	51500322	26	46	0.136076	0.113126
chr5	52000322	85	110	0.174635	0.152032
chr5	52500322	33	52	0.207255	0.195138
chr5	53000322	19	25	0.178253	0.134997
chr5	53500322	52	114	0.129952	0.153863
chr5	54000322	19	12	0.131161	0.145644
chr5	54500322	31	57	0.135116	0.170615
chr5	55000322	10	21	0.100144	0.214369
chr5	55500322	21	21	0.113852	0.159498
chr5	56000322	18	10	0.19787	0.213182
chr5	56500322	1	8	0.0258043	0.10535
chr5	57500322	10	32	0.244377	0.182038
chr5	58000322	22	12	0.294523	0.228334
chr5	59000322	4	2	0.223326	0.209532
chr5	60000322	12	19	0.142129	0.234159
chr5	60500322	17	24	0.0940997	0.150231
chr5	61000322	3	9	0.0423846	0.188986
chr5	61500322	15	24	0.136304	0.192294
chr5	62000322	27	23	0.141018	0.208678
chr5	62500322	9	18	0.229192	0.181832
chr5	63000322	5	14	0.0333248	0.141087
chr5	63500322	49	31	0.220369	0.196292
chr5	64000322	11	41	0.177273	0.166183
chr5	65000322	15	32	0.111524	0.137934
chr5	65500322	15	41	0.165928	0.165283
chr5	66500322	11	24	0.117037	0.148739
chr5	67000322	9	15	0.114789	0.137029
chr5	67500322	6	24	0.155505	0.181051
chr5	68000322	13	12	0.164672	0.127967
chr5	68500322	11	19	0.073732	0.130741
chr5	69500322	5	14	0.104898	0.188172
chr5	70000322	15	15	0.107755	0.167807
chr5	70500322	2	8	0.0624735	0.096819
chr5	71000322	11	36	0.148892	0.17805
chr5	71500322	31	13	0.196689	0.215536
chr5	72000322	41	55	0.144066	0.181403
chr5	72500322	2	6	0.104957	0.306977
chr5	73000322	17	25	0.147506	0.174444
chr5	73500322	47	60	0.153486	0.16065
chr5	74000322	9	6	0.150846	0.16412
chr5	75000322	26	56	0.171338	0.199089
chr5	76000322	18	42	0.143131	0.153575
chr5	76500322	7	12	0.158694	0.113127
chr5	77000322	1	2	0.0753756	0.0676089
chr5	80000322	29	72	0.0959962	0.184399
chr5	80500322	2	10	0.0257194	0.150276
chr5	81000322	3	9	0.224457	0.174952
chr5	81500322	25	42	0.174111	0.185577
chr5	82000322	28	59	0.23396	0.191056
chr5	82500322	8	16	0.159685	0.163818
chr5	84500322	5	38	0.172583	0.180748
chr5	86500322	27	27	0.109134	0.144297
chr5	87500322	2	4	0.0381122	0.280218
chr5	89000322	178	100	0.207078	0.220772
chr5	89500322	35	97	0.199428	0.1909
chr5	90000322	23	59	0.10783	0.193204
chr5	90500322	31	74	0.112494	0.16888
chr5	91000322	25	50	0.119888	0.170454
chr5	91500322	5	24	0.0522706	0.171176
chr5	92500322	3	15	0.0257477	0.174869
chr5	94000322	5	6	0.222732	0.109597
chr5	94500322	6	13	0.154147	0.168087
chr5	95500322	19	35	0.193291	0.172159
chr5	96000322	25	42	0.189152	0.143221
chr5	97000322	3	3	0.0502504	0.0821945
chr5	97500322	20	31	0.287221	0.237345
chr5	98000322	116	144	0.181383	0.202986
chr5	98500322	126	99	0.190056	0.21319
chr5	99000322	71	47	0.21344	0.199884
chr5	99500322	44	69	0.214722	0.161707
chr5	100000322	39	33	0.188428	0.192349
chr5	100500322	12	28	0.116706	0.178099
chr5	101000322	27	62	0.0996771	0.18913
chr5	103000322	14	8	0.309136	0.177489
chr5	103500322	6	6	0.181776	0.226353
chr5	104500322	31	12	0.149746	0.176096
chr5	105500322	2	21	0.143366	0.138124
chr5	107000322	4	3	0.0472159	0.198908
chr5	108000322	1	4	0.0384517	0.192386
chr5	108500322	46	52	0.174884	0.200688
chr5	109000322	18	49	0.106683	0.164968
chr5	109500322	14	37	0.181588	0.153697
chr5	110000322	9	18	0.283649	0.220459
chr5	110500322	13	19	0.136713	0.138229
chr5	111000322	2	5	0.0319582	0.153179
chr5	111500322	4	7	0.138189	0.229001
chr5	112000322	2	9	0.0258043	0.209264
chr5	112500322	9	19	0.202435	0.167326
chr5	113000322	31	105	0.164078	0.200427
chr5	113500322	8	23	0.151027	0.177962
chr5	114000322	8	11	0.214678	0.267364
chr5	115000322	18	10	0.161366	0.134522
chr5	116000322	54	81	0.170005	0.199824
chr5	117000322	27	40	0.153232	0.144447
chr5	118000322	23	24	0.15294	0.115797
chr5	118500322	7	15	0.162429	0.111258
chr5	120000322	1	11	0.14464	0.150674
chr5	120500322	2	10	0.133435	0.103591
chr5	121000322	16	5	0.159245	0.0741533
chr5	121500322	1	1	0.17698	0.246499
chr5	122000322	33	41	0.183889	0.128243
chr5	122500322	8	16	0.18377	0.195665
chr5	123500322	5	3	0.0738817	0.175254
chr5	124000322	25	29	0.183506	0.149179
chr5	124500322	43	34	0.144383	0.140168
chr5	125000322	52	66	0.144418	0.171616
chr5	125500322	61	24	0.162516	0.142033
chr5	126000322	9	13	0.121561	0.11416
chr5	126500322	27	35	0.133231	0.163214
chr5	127000322	3	1	0.173415	0.441389
chr5	127500322	4	20	0.0473432	0.178109
chr5	128000322	16	19	0.14578	0.201922
chr5	129000322	5	7	0.0818097	0.198285
chr5	129500322	33	48	0.154275	0.170366
chr5	130000322	8	36	0.0759167	0.161173
chr5	130500322	40	87	0.141213	0.130117
chr5	131000322	13	16	0.0676448	0.0932964
chr5	131500322	23	51	0.110993	0.216021
chr5	132000322	18	18	0.139457	0.0767997
chr5	132500322	2	10	0.231602	0.149656
chr5	133000322	9	7	0.139339	0.220537
chr5	133500322	77	61	0.188849	0.171237
chr5	134000322	5	7	0.0358543	0.131507
chr5	134500322	7	11	0.151903	0.138227
chr5	135000322	58	54	0.210045	0.165599
chr5	135500322	25	7	0.191505	0.233342
chr5	136000322	5	24	0.119175	0.158398
chr5	136500322	7	8	0.140371	0.0989729
chr5	137000322	5	3	0.080859	0.191495
chr5	137500322	11	12	0.255049	0.142419
chr5	138000322	5	7	0.17664	0.3186
chr5	138500322	6	18	0.0401352	0.179743
chr5	139000322	3	5	0.103613	0.0829132
chr6	43800147	11	4	0.161585	0.274871
chr6	44300147	18	8	0.166205	0.192142
chr6	44800147	42	34	0.198011	0.162273
chr6	45800147	15	35	0.0814702	0.116648
chr6	46300147	5	14	0.158645	0.221907
chr6	47300147	47	40	0.143446	0.166815
chr6	47800147	2	8	0.105339	0.100724
chr6	48300147	13	21	0.151639	0.153888
chr6	49300147	3	3	0.155476	0.202897
chr6	51300147	14	9	0.194326	0.140386
chr6	51800147	10	6	0.322664	0.150511
chr6	53300147	57	37	0.116768	0.146154
chr6	53800147	31	20	0.130434	0.185714
chr6	54300147	1	6	0.0258043	0.171958
chr6	54800147	3	12	0.0341227	0.103259
chr6	56800147	1	19	0.0384517	0.233083
chr6	57300147	24	67	0.114906	0.162613
chr6	57800147	3	10	0.0812325	0.141058
chr6	58300147	2	14	0.242806	0.101204
chr6	59300147	2	15	0.115355	0.1872
chr6	59800147	14	44	0.155189	0.185217
chr6	60300147	6	17	0.174674	0.0907493
chr6	60800147	69	144	0.173844	0.173084
chr6	61300147	32	49	0.138963	0.10822
chr6	61800147	11	32	0.102098	0.149963
chr6	62300147	23	36	0.216435	0.20771
chr6	63300147	13	26	0.100893	0.126762
chr6	63800147	17	34	0.137275	0.140054
chr6	64300147	7	25	0.122546	0.141628
chr6	64800147	40	42	0.203936	0.143144
chr6	65300147	25	74	0.17974	0.149413
chr6	65800147	102	131	0.132784	0.160681
chr6	66300147	100	159	0.197482	0.172734
chr6	66800147	56	198	0.120638	0.182316
chr6	67300147	48	102	0.148283	0.168918
chr6	67800147	57	169	0.162429	0.164979
chr6	68300147	8	56	0.105912	0.146794
chr6	68800147	21	3	0.164054	0.111649
chr6	69300147	70	51	0.149967	0.151129
chr6	69800147	55	39	0.269698	0.160881
chr6	70300147	48	91	0.168115	0.1589
chr6	70800147	60	159	0.133043	0.173478
chr6	71300147	57	98	0.169546	0.172135
chr6	71800147	95	124	0.176171	0.167863
chr6	72300147	84	115	0.140876	0.186304
chr6	72800147	11	28	0.139423	0.163277
chr6	73300147	55	86	0.189492	0.171298
chr6	73800147	19	50	0.14053	0.166473
chr6	74300147	21	48	0.222695	0.164647
chr6	74800147	6	14	0.221812	0.130276
chr6	75300147	1	4	0.49478	0.166943
chr6	75800147	6	51	0.0731121	0.162309
chr6	76300147	8	10	0.188779	0.194253
chr6	76800147	35	53	0.156179	0.168751
chr6	77300147	24	45	0.191268	0.1668
chr6	77800147	6	22	0.267337	0.121447
chr6	78300147	1	5	0.0258043	0.0700789
chr6	78800147	27	56	0.127581	0.144347
chr6	79300147	36	41	0.161567	0.198718
chr6	79800147	57	71	0.18473	0.181042
chr6	80300147	2	19	0.2274	0.225412
chr6	80800147	12	57	0.185511	0.173952
chr6	81300147	17	26	0.167653	0.107007
chr6	81800147	19	24	0.186098	0.140031
chr6	82300147	26	52	0.156393	0.131589
chr6	82800147	14	28	0.0769944	0.130373
chr6	83300147	19	29	0.12077	0.211553
chr6	83800147	88	107	0.189037	0.196504
chr6	84300147	52	154	0.124428	0.185627
chr6	84800147	24	70	0.158762	0.170186
chr6	85300147	5	23	0.327459	0.168743
chr6	85800147	5	4	0.310228	0.16429
chr6	88300147	3	4	0.485047	0.380379
chr6	89300147	2	7	0.032128	0.103581
chr6	89800147	2	7	0.323911	0.116701
chr6	90300147	4	2	0.0257618	0.261777
chr6	90800147	28	36	0.105554	0.147594
chr6	91300147	46	80	0.172044	0.138175
chr6	91800147	28	47	0.243925	0.199297
chr6	92300147	2	12	0.0381122	0.0450796
chr6	93300147	14	14	0.123789	0.151121
chr6	93800147	2	7	0.0676089	0.148581
chr6	94300147	5	10	0.161362	0.176564
chr6	95800147	8	5	0.108692	0.258552
chr6	96300147	41	46	0.149393	0.177118
chr6	96800147	61	84	0.105684	0.161813
chr6	97300147	22	29	0.203587	0.198844
chr6	97800147	20	39	0.18018	0.19449
chr6	98300147	8	60	0.156576	0.153084
chr6	99300147	4	4	0.138762	0.130952
chr6	100300147	1	6	0.0632374	0.076861
chr6	100800147	2	10	0.0624735	0.124523
chr6	101300147	9	18	0.221298	0.177621
chr6	101800147	44	68	0.171094	0.160428
chr6	102300147	68	63	0.146114	0.139781
chr6	102800147	9	12	0.100482	0.0819681
chr6	104300147	34	31	0.211819	0.180471
chr6	104800147	43	76	0.165175	0.13866
chr6	105300147	10	32	0.240888	0.12035
chr6	105800147	1	6	0.087344	0.174023
chr6	106300147	6	35	0.110093	0.224247
chr6	107300147	17	17	0.134629	0.183785
chr6	107800147	32	39	0.147515	0.17081
chr6	108300147	22	18	0.206689	0.118798
chr6	109800147	61	64	0.143316	0.153853
chr6	110300147	9	22	0.174679	0.257838
chr6	110800147	10	10	0.171658	0.100314
chr6	111300147	1	1	0.012987	0.0384517
chr6	111800147	5	4	0.213972	0.120194
chr6	112300147	8	20	0.165648	0.178482
chr6	112800147	46	84	0.181488	0.187656
chr6	113300147	20	28	0.144771	0.166955
chr6	113800147	4	19	0.0772642	0.126645
chr6	116800147	7	12	0.0687548	0.130875
chr6	117300147	114	87	0.131865	0.171088
chr6	117800147	4	11	0.121318	0.169117
chr6	119300147	1	4	0.110772	0.126348
chr6	119800147	89	78	0.216241	0.187313
chr6	120300147	23	29	0.156652	0.108632
chr6	120800147	12	65	0.173372	0.177492
chr6	121300147	35	47	0.144276	0.16944
chr6	121800147	17	23	0.0934256	0.103147
chr6	123800147	2	12	0.0193956	0.101498
chr6	126300147	1	1	0.0258043	0.264833
chr6	126800147	3	14	0.141499	0.0933282
chr6	127300147	17	60	0.0930312	0.197598
chr6	127800147	17	30	0.10822	0.14054
chr6	128300147	4	6	0.0586325	0.0811052
chr6	128800147	3	6	0.192004	0.134963
chr6	129300147	11	27	0.149493	0.193938
chr6	129800147	15	28	0.173177	0.134996
chr6	130300147	24	25	0.129474	0.198747
chr6	131800147	3	1	0.200238	0.0258043
chr6	132300147	3	1	0.0382254	0.0632374
chr6	132800147	21	9	0.142101	0.123287
chr6	133300147	4	9	0.0676937	0.102613
chr7	43401211	9	18	0.233483	0.184275
chr7	43901211	4	12	0.0650836	0.228567
chr7	44401211	3	13	0.161531	0.149119
chr7	45401211	56	87	0.180242	0.216837
chr7	45901211	33	39	0.160394	0.192032
chr7	46401211	14	16	0.120782	0.240106
chr7	46901211	11	31	0.113195	0.142438
chr7	47901211	40	41	0.177044	0.172887
chr7	48401211	29	55	0.196055	0.135059
chr7	48901211	2	36	0.0808505	0.135555
chr7	49401211	38	51	0.217013	0.169683
chr7	49901211	6	18	0.0567439	0.15832
chr7	50401211	12	6	0.164156	0.124027
chr7	50901211	77	62	0.155996	0.176472
chr7	51401211	8	25	0.0583779	0.233634
chr7	51901211	40	72	0.138	0.163271
chr7	52401211	32	93	0.161324	0.186606
chr7	52901211	22	57	0.122474	0.178127
chr7	53401211	7	15	0.178205	0.18149
chr7	53901211	3	14	0.105622	0.166273
chr7	54401211	9	31	0.0914561	0.162807
chr7	54901211	7	9	0.0794621	0.138085
chr7	55401211	7	15	0.159906	0.146394
chr7	55901211	4	14	0.152576	0.114894
chr7	56901211	5	12	0.0181139	0.137113
chr7	58901211	1	1	0.012987	0.16637
chr7	59401211	14	29	0.127499	0.177536
chr7	59901211	22	58	0.112712	0.143576
chr7	60401211	68	95	0.131253	0.161848
chr7	60901211	15	52	0.120086	0.15613
chr7	61401211	20	41	0.162928	0.181089
chr7	61901211	8	30	0.14343	0.114662
chr7	62401211	3	24	0.349687	0.129315
chr7	62901211	15	46	0.140826	0.167575
chr7	63401211	4	16	0.22271	0.132517
chr7	64401211	12	14	0.118885	0.0878291
chr7	65401211	25	43	0.0794805	0.165586
chr7	65901211	10	17	0.109821	0.100176
chr7	66401211	2	4	0.0319582	0.2427
chr7	66901211	12	34	0.0909374	0.127463
chr7	67401211	51	29	0.137468	0.208284
chr7	67901211	8	29	0.117541	0.13904
chr7	68401211	44	43	0.151573	0.160063
chr7	68901211	3	11	0.255864	0.0999838
chr7	83901211	34	16	0.298055	0.318866
chr7	84401211	13	22	0.116694	0.160686
chr7	84901211	20	43	0.139245	0.134776
chr7	85901211	2	6	0.407775	0.150765
chr7	86901211	5	13	0.209677	0.132488
chr7	87401211	6	15	0.272855	0.210786
chr7	88901211	5	2	0.0888549	0.0441813
chr7	89401211	2	6	0.0193956	0.122641
chr7	89901211	8	25	0.0729565	0.113026
chr7	90401211	13	44	0.14272	0.138499
chr7	90901211	23	17	0.150253	0.188684
chr7	91401211	13	34	0.10671	0.187922
chr7	91901211	14	14	0.189312	0.160986
chr7	92901211	2	4	0.0258043	0.189606
chr7	93401211	15	26	0.11093	0.194913
chr7	93901211	13	29	0.200943	0.204789
chr7	94401211	26	29	0.164522	0.217586
chr7	95401211	7	15	0.0738235	0.173935
chr7	95901211	6	16	0.110757	0.147165
chr7	96901211	10	11	0.155275	0.155335
chr7	97401211	7	31	0.131798	0.178023
chr7	97901211	27	65	0.1558	0.153722
chr7	98401211	16	24	0.103578	0.162026
chr7	98901211	20	80	0.115635	0.130646
chr7	100401211	9	38	0.180253	0.167049
chr7	100901211	62	89	0.152196	0.181869
chr7	101401211	54	111	0.171876	0.181291
chr7	101901211	12	51	0.124869	0.162881
chr7	102401211	36	112	0.115148	0.177002
chr7	102901211	80	143	0.181154	0.166381
chr7	103401211	91	234	0.157225	0.1633
chr7	103901211	53	206	0.167513	0.170721
chr7	104401211	67	95	0.164609	0.156787
chr7	104901211	31	53	0.101799	0.136585
chr7	105401211	70	119	0.158438	0.142779
chr7	105901211	33	72	0.156441	0.171731
chr7	106901211	4	4	0.0475129	0.1224
chr7	108401211	19	17	0.0762959	0.163349
chr7	108901211	17	28	0.0908242	0.131198
chr7	109401211	2	14	0.0193956	0.274692
chr7	109901211	2	3	0.251464	0.0891831
chr7	110401211	1	16	0.0384517	0.161966
chr7	112401211	1	11	0.0384517	0.0884166
chr7	112901211	1	2	0.0258043	0.012987
chr7	113401211	24	15	0.186292	0.227474
chr7	113901211	11	21	0.183639	0.240444
chr7	114401211	40	50	0.157327	0.158167
chr7	114901211	15	17	0.10801	0.15875
chr7	115401211	51	49	0.164767	0.170435
chr7	115901211	20	40	0.151197	0.143855
chr7	116401211	5	21	0.122519	0.137441
chr7	116901211	9	11	0.169388	0.191749
chr7	117401211	42	88	0.146101	0.155811
chr7	117901211	30	41	0.165676	0.130796
chr7	118401211	40	94	0.138259	0.154357
chr7	118901211	25	35	0.122322	0.180589
chr8	217	10	8	0.136915	0.231665
chr8	500217	5	7	0.161175	0.165703
chr8	1000217	16	17	0.171685	0.114661
chr8	4000217	15	22	0.170053	0.171428
chr8	4500217	2	5	0.250573	0.164366
chr8	5000217	1	3	0.110772	0.090032
chr8	6000217	39	36	0.178969	0.124954
chr8	6500217	3	5	0.218006	0.159562
chr8	7500217	3	2	0.0705373	0.0922248
chr8	9500217	21	71	0.158977	0.151257
chr8	10000217	32	92	0.156393	0.172475
chr8	10500217	11	30	0.139956	0.137841
chr8	11000217	103	128	0.183472	0.189767
chr8	11500217	38	80	0.158773	0.163445
chr8	12000217	47	104	0.163191	0.185515
chr8	12500217	84	182	0.170745	0.150297
chr8	13000217	7	32	0.154692	0.173189
chr8	14000217	1	7	0.0753756	0.229801
chr8	14500217	3	8	0.120816	0.0794287
chr8	15000217	19	28	0.163233	0.163556
chr8	16000217	8	5	0.265671	0.213683
chr8	16500217	12	33	0.161439	0.161917
chr8	17000217	44	92	0.130541	0.179183
chr8	17500217	83	183	0.139884	0.156409
chr8	18000217	63	116	0.164949	0.152911
chr8	18500217	36	69	0.142602	0.186561
chr8	19500217	11	57	0.0960715	0.131449
chr8	22000217	13	4	0.0732927	0.122294
chr8	24000217	30	36	0.139145	0.198401
chr8	26500217	6	19	0.223934	0.217254
chr8	27000217	18	50	0.184794	0.134281
chr8	27500217	1	3	0.0258043	0.098407
chr8	28000217	1	23	0.0384517	0.127338
chr8	29000217	8	23	0.0880974	0.221111
chr8	29500217	5	44	0.249317	0.150921
chr8	30000217	14	12	0.276711	0.232762
chr8	30500217	18	15	0.17897	0.184274
chr8	32000217	63	48	0.225774	0.197307
chr8	32500217	117	159	0.213227	0.218994
chr8	33000217	14	47	0.17473	0.193566
chr8	33500217	43	80	0.13065	0.157037
chr8	34000217	41	87	0.164049	0.216388
chr8	34500217	62	92	0.201712	0.245796
chr8	35000217	20	65	0.133813	0.146465
chr8	35500217	15	32	0.122214	0.155131
chr8	36500217	25	32	0.185913	0.17425
chr8	37000217	32	44	0.176754	0.176411
chr8	37500217	53	49	0.199744	0.136287
chr8	38000217	20	28	0.0995331	0.145776
chr8	38500217	20	77	0.150318	0.162967
chr8	39000217	4	5	0.082145	0.113844
chr8	40500217	1	4	0.0384517	0.117668
chr8	41000217	22	31	0.177971	0.100621
chr8	41500217	40	75	0.138486	0.164851
chr8	42000217	71	88	0.250989	0.22259
chr8	42500217	105	130	0.153763	0.16972
chr8	43000217	116	121	0.210135	0.184987
chr8	43500217	50	45	0.183316	0.170559
chr8	46000217	13	49	0.0896032	0.094417
chr8	46500217	29	67	0.139869	0.198178
chr8	47500217	1	7	0.387064	0.168249
chr8	48000217	4	4	0.13248	0.296367
chr8	48500217	2	10	0.250318	0.137179
chr8	49000217	10	6	0.152007	0.257109
chr8	49500217	6	33	0.0519056	0.136939
chr8	50000217	5	16	0.11359	0.145223
chr8	51000217	10	78	0.11797	0.205208
chr8	51500217	7	33	0.121006	0.175449
chr8	52500217	13	47	0.211103	0.169458
chr8	53000217	62	167	0.160087	0.187627
chr8	53500217	76	234	0.161485	0.182302
chr8	54000217	54	161	0.135356	0.144396
chr8	54500217	76	186	0.14255	0.180477
chr8	55000217	36	63	0.165261	0.152169
chr8	56500217	1	1	0.399287	0.0632374
chr8	57000217	63	54	0.140564	0.133437
chr8	57500217	24	63	0.169875	0.131244
chr8	58000217	61	162	0.158414	0.166647
chr8	58500217	175	181	0.207754	0.220352
chr8	59000217	9	42	0.0420262	0.205994
chr8	59500217	48	84	0.113663	0.14558
chr8	60000217	69	210	0.153406	0.163819
chr8	60500217	8	11	0.160608	0.178554
chr8	61000217	27	36	0.227916	0.208342
chr8	61500217	23	61	0.102139	0.118677
chr8	62000217	30	53	0.103098	0.14733
chr8	62500217	25	96	0.116455	0.18475
chr8	63000217	82	175	0.169345	0.174906
chr8	63500217	16	21	0.134247	0.190096
chr8	64000217	10	12	0.185018	0.215757
chr8	64500217	18	22	0.172528	0.137969
chr8	65000217	75	76	0.155637	0.150644
chr8	65500217	3	16	0.0340096	0.163515
chr8	67000217	4	13	0.0921187	0.154532
chr8	67500217	33	70	0.15686	0.11716
chr8	68000217	218	160	0.308351	0.236762
chr8	68500217	20	37	0.158212	0.197583
chr8	69000217	18	41	0.140528	0.208167
chr8	69500217	22	37	0.0852065	0.156429
chr8	70000217	3	29	0.0507031	0.178701
chr8	70500217	9	23	0.13087	0.152899
chr8	71000217	11	35	0.134824	0.169915
chr8	71500217	45	66	0.15114	0.162281
chr8	72000217	19	23	0.124482	0.243753
chr8	72500217	38	60	0.150184	0.215659
chr8	73000217	53	73	0.161089	0.166501
chr8	74000217	28	30	0.156005	0.196724
chr8	74500217	4	11	0.0661659	0.0980546
chr8	75000217	7	6	0.186244	0.184563
chr8	75500217	15	22	0.0599496	0.135766
chr8	79000217	18	19	0.138896	0.253253
chr8	79500217	75	174	0.163134	0.170246
chr8	80000217	28	71	0.192892	0.156937
chr8	80500217	11	34	0.0662315	0.169166
chr8	81000217	14	37	0.184346	0.154197
chr8	81500217	2	10	0.0501655	0.156387
chr8	82000217	48	80	0.12405	0.137541
chr8	82500217	27	51	0.158881	0.131791
chr8	83000217	34	64	0.154274	0.143666
chr8	83500217	27	80	0.13297	0.134656
chr8	84000217	40	108	0.146965	0.153331
chr8	84500217	47	84	0.179693	0.194244
chr8	85000217	16	21	0.117753	0.178985
chr8	85500217	12	91	0.165634	0.144288
chr8	86000217	53	168	0.145822	0.171527
chr8	86500217	77	167	0.173049	0.17864
chr8	87000217	10	30	0.193506	0.13496
chr8	87500217	74	148	0.143664	0.164038
chr8	88000217	29	65	0.12677	0.149684
chr8	88500217	35	73	0.174509	0.168139
chr8	89000217	26	33	0.201344	0.199973
chr8	89500217	16	29	0.096262	0.174006
chr8	90000217	18	32	0.0934461	0.156942
chr8	90500217	17	37	0.0991377	0.163644
chr8	91000217	2	20	0.0842883	0.14888
chr8	91500217	62	119	0.185475	0.151974
chr8	92000217	18	33	0.186251	0.138845
chr8	92500217	9	29	0.0892775	0.172996
chr8	93000217	5	21	0.0307953	0.0967579
chr8	93500217	1	15	0.0258043	0.160298
chr8	96000217	2	8	0.254987	0.118687
chr8	96500217	7	15	0.139292	0.169131
chr8	98500217	8	3	0.150157	0.106641
chr8	99000217	34	51	0.145034	0.175494
chr8	99500217	10	22	0.144181	0.111165
chr8	100000217	4	8	0.314468	0.159919
chr8	100500217	31	57	0.101777	0.196954
chr8	101000217	68	101	0.191858	0.164953
chr8	101500217	47	111	0.145833	0.192805
chr8	102000217	75	192	0.166405	0.159964
chr8	102500217	67	95	0.140687	0.157236
chr8	103000217	16	13	0.132188	0.138522
chr8	103500217	26	56	0.115913	0.142217
chr8	104000217	7	51	0.0518389	0.133127
chr8	104500217	15	17	0.164248	0.196368
chr8	105000217	32	55	0.157428	0.159624
chr8	105500217	85	91	0.219797	0.171217
chr8	106000217	7	16	0.088302	0.155627
chr8	106500217	79	61	0.244884	0.19268
chr8	107000217	75	133	0.123085	0.17858
chr8	107500217	44	76	0.139819	0.195207
chr8	108000217	5	12	0.0951362	0.197224
chr9	28	38	19	0.185732	0.100005
chr9	500028	38	51	0.157857	0.15011
chr9	1000028	18	30	0.158376	0.195614
chr9	1500028	19	28	0.118965	0.101768
chr9	2000028	32	66	0.171144	0.187822
chr9	2500028	76	81	0.173686	0.169939
chr9	3000028	8	22	0.0691049	0.117948
chr9	4000028	2	7	0.116798	0.278718
chr9	5000028	31	35	0.0906681	0.123814
chr9	5500028	4	5	0.449007	0.157389
chr9	7500028	5	5	0.134165	0.153841
chr9	8500028	5	9	0.045497	0.114742
chr9	9000028	23	44	0.147924	0.179189
chr9	12500028	2	2	0.0441813	0.0560649
chr9	13000028	16	22	0.146603	0.177964
chr9	14500028	5	11	0.131075	0.123604
chr9	15000028	1	8	0.0753756	0.187007
chr9	15500028	9	4	0.113978	0.130783
chr9	16000028	1	24	0.0753756	0.106715
chr9	16500028	15	14	0.196305	0.2428
chr9	17000028	21	17	0.137146	0.137724
chr9	18500028	5	14	0.028164	0.133466
chr9	19000028	1	4	0.0753756	0.0635557
chr9	22000028	9	3	0.09388	0.0952098
chr9	22500028	33	42	0.183966	0.158837
chr9	23000028	3	12	0.212234	0.124721
chr9	23500028	54	19	0.170381	0.155335
chr9	24000028	30	27	0.136632	0.16598
chr9	24500028	3	13	0.0844014	0.203679
chr9	25000028	7	28	0.204445	0.190419
chr9	25500028	15	18	0.197889	0.121868
chr9	26500028	7	5	0.0912971	0.0735761
chr9	27000028	13	18	0.169007	0.14123
chr9	28000028	11	61	0.217893	0.153171
chr9	28500028	11	30	0.198193	0.131237
chr9	29000028	66	111	0.175479	0.178305
chr9	29500028	30	134	0.132139	0.14277
chr9	30000028	21	18	0.128302	0.238581
chr9	30500028	20	14	0.174289	0.164351
chr9	31500028	40	32	0.22771	0.235376
chr9	36500028	13	3	0.18191	0.128512
chr9	37000028	31	51	0.178486	0.142604
chr9	37500028	1	17	0.282489	0.149538
chr9	38500028	4	7	0.10118	0.225326
chr9	39000028	48	58	0.179991	0.17554
chr9	39500028	9	20	0.15559	0.0878279
chr9	40500028	3	8	0.0549189	0.239008
chr9	41000028	15	28	0.104253	0.0989456
chr9	41500028	53	27	0.171307	0.146765
chr9	42000028	68	120	0.231484	0.210482
chr9	42500028	77	135	0.16567	0.155572
chr9	43000028	66	83	0.165384	0.205969
chr9	43500028	61	114	0.161259	0.168404
chr9	44000028	60	37	0.160699	0.219919
chr9	44500028	27	20	0.197606	0.219769
chr9	45000028	41	108	0.192546	0.198913
chr9	45500028	26	140	0.132456	0.164144
chr9	46000028	40	68	0.139869	0.109064
chr9	46500028	122	305	0.178793	0.186537
chr9	47000028	21	21	0.278018	0.160391
chr9	47500028	52	60	0.18166	0.198621
chr9	48000028	12	25	0.0992134	0.153165
chr9	48500028	4	26	0.145807	0.107141
chr9	50000028	20	25	0.177824	0.127463
chr9	50500028	6	20	0.235902	0.15323
chr9	51000028	5	23	0.12364	0.167348
chr9	51500028	10	25	0.101715	0.172912
chr9	52000028	15	73	0.118796	0.161879
chr9	52500028	5	8	0.104066	0.140682
chr9	53500028	13	13	0.196633	0.117758
chr9	54000028	12	20	0.15914	0.134229
chr9	54500028	30	50	0.155131	0.180467
chr9	55000028	5	19	0.150666	0.119309
chr9	55500028	14	23	0.1512	0.157154
chr9	56000028	18	49	0.137708	0.121803
chr9	56500028	17	40	0.18804	0.123194
chr9	57000028	22	54	0.118561	0.145237
chr9	57500028	47	107	0.162918	0.144544
chr9	58000028	17	16	0.155654	0.18193
chr9	58500028	1	4	0.255751	0.259889
chr9	59000028	13	43	0.154016	0.130504
chr9	59500028	2	9	0.0508446	0.246489
chr9	60000028	10	13	0.206451	0.126377
chr9	60500028	18	48	0.163498	0.185832
chr9	61000028	35	69	0.169413	0.142559
chr9	61500028	26	92	0.147722	0.178455
chr9	62000028	5	18	0.24071	0.098143
chr9	63500028	22	35	0.158649	0.154918
chr9	64000028	11	12	0.122462	0.143154
chr9	64500028	13	19	0.156974	0.136594
chr9	66000028	18	25	0.181026	0.222973
chr9	66500028	20	47	0.173674	0.201601
chr9	67000028	30	54	0.213697	0.20542
chr9	67500028	35	21	0.18891	0.18314
chr9	68000028	8	12	0.230307	0.198547
chr9	68500028	6	6	0.183049	0.277962
chr9	69000028	3	9	0.0708768	0.237237
chr9	69500028	18	24	0.147794	0.20966
chr9	70000028	13	34	0.0929397	0.130165
chr9	70500028	24	66	0.104872	0.181746
chr9	71000028	30	32	0.159723	0.139621
chr9	77000028	11	8	0.134168	0.10987
chr9	77500028	2	2	0.0383669	0.376538
chr9	78000028	1	6	0.122231	0.211046
chr9	78500028	4	10	0.0193532	0.0990069
chr9	83500028	1	1	0.0258043	0.0258043
chr9	84000028	3	18	0.0961718	0.0862547
chr9	86000028	7	1	0.171632	0.012987
chr9	88500028	4	3	0.174221	0.191353
chr9	89000028	20	10	0.231381	0.114277
chr9	89500028	15	57	0.109945	0.193279
chr9	90000028	9	4	0.101029	0.0565741
chr9	90500028	7	5	0.0885081	0.296681
chr9	91500028	4	25	0.187887	0.134135
chr9	92000028	22	23	0.0860515	0.175773
chr9	93000028	10	19	0.128852	0.17354
chr9	93500028	13	55	0.193081	0.172384
chr9	94000028	11	23	0.123828	0.180187
chr9	94500028	9	18	0.21496	0.15823
chr9	95500028	11	12	0.118496	0.104292
chr9	96000028	4	2	0.0880655	0.222434
chr9	100500028	12	19	0.322716	0.244689
chr9	101000028	78	22	0.175737	0.168584
chr9	104000028	2	3	0.22375	0.189316
chr9	104500028	1	6	0.0509295	0.145036
chr9	105000028	7	14	0.185517	0.227012
chr9	105500028	5	10	0.20348	0.149665
chr9	106000028	1	15	0.012987	0.123408
chr9	106500028	36	69	0.19162	0.161359
chr9	107500028	6	6	0.193688	0.182667
chr9	108000028	7	14	0.275844	0.12847
chr9	109000028	23	37	0.203685	0.183773
chr9	109500028	7	17	0.196054	0.196922
chr9	110000028	38	56	0.126144	0.155106
chr9	111500028	9	7	0.106009	0.165957
chr9	112500028	4	4	0.16968	0.151727
chr9	113000028	22	7	0.11965	0.194247
chr9	114500028	5	2	0.141414	0.237034
chr10	32001178	1	1	0.227485	0.0258043
chr10	32501178	9	18	0.139981	0.126513
chr10	33001178	7	6	0.236216	0.224302
chr10	33501178	12	14	0.237614	0.223574
chr10	38001178	25	50	0.222389	0.175554
chr10	38501178	78	52	0.250836	0.222177
chr10	40001178	28	35	0.0934343	0.159744
chr10	42501178	4	29	0.0710254	0.181675
chr10	44001178	1	21	0.0753756	0.150468
chr10	48001178	14	24	0.327385	0.17907
chr10	51501178	7	3	0.113694	0.0546926
chr10	52001178	2	6	0.300526	0.1079
chr10	55501178	16	28	0.111493	0.131453
chr10	56001178	17	19	0.139512	0.151542
chr10	56501178	5	59	0.0579747	0.141709
chr10	57001178	18	51	0.147148	0.153985
chr10	57501178	1	8	0.012987	0.175611
chr10	58001178	52	90	0.195443	0.184965
chr10	58501178	26	44	0.135032	0.151274
chr10	59001178	27	36	0.082141	0.161461
chr10	59501178	3	15	0.241123	0.070526
chr10	60001178	3	16	0.0256345	0.165462
chr10	60501178	32	27	0.191598	0.135516
chr10	61001178	2	34	0.209532	0.140523
chr10	62501178	5	18	0.222596	0.151147
chr10	64001178	6	11	0.17374	0.209413
chr10	64501178	2	6	0.032128	0.186487
chr10	65001178	41	52	0.122492	0.184117
chr10	65501178	15	68	0.142569	0.196483
chr10	66001178	12	40	0.141244	0.175357
chr10	66501178	10	21	0.182073	0.162287
chr10	67001178	19	18	0.116486	0.200596
chr10	67501178	5	24	0.167422	0.233101
chr10	68001178	4	14	0.200726	0.167491
chr10	68501178	3	20	0.212319	0.173788
chr10	69001178	6	18	0.0973177	0.158061
chr10	69501178	32	99	0.129775	0.156599
chr10	74501178	2	5	0.0383669	0.102911
chr10	76001178	1	2	0.17698	0.173075
chr10	77001178	3	10	0.131143	0.18035
chr10	77501178	28	19	0.14474	0.277231
chr10	78001178	80	47	0.259408	0.272061
chr10	78501178	5	45	0.126763	0.169674
chr10	79001178	39	52	0.144668	0.162377
chr10	80001178	35	29	0.211449	0.195121
chr10	80501178	25	54	0.125534	0.157836
chr10	81001178	11	24	0.0810319	0.13202
chr10	81501178	4	35	0.257491	0.125886
chr10	82001178	13	19	0.145175	0.147544
chr10	82501178	28	32	0.186035	0.166126
chr10	83001178	16	28	0.149075	0.153189
chr10	83501178	6	13	0.248097	0.0959629
chr10	84001178	36	28	0.22832	0.131116
chr10	84501178	26	102	0.199451	0.161551
chr10	85001178	32	40	0.105883	0.17176
chr10	85501178	24	24	0.134836	0.14145
chr10	86001178	8	17	0.215145	0.230321
chr10	86501178	35	54	0.170779	0.154002
chr10	87001178	8	19	0.0968933	0.188622
chr10	87501178	4	16	0.240684	0.167229
chr10	88001178	6	25	0.0627989	0.128156
chr10	89001178	3	37	0.17548	0.142976
chr10	89501178	8	3	0.140449	0.0827887
chr10	90001178	15	16	0.148691	0.173696
chr10	90501178	17	43	0.146292	0.187205
chr10	91001178	28	47	0.162808	0.137091
chr10	92001178	13	91	0.193506	0.175524
chr10	93001178	4	27	0.214286	0.1442
chr10	93501178	14	31	0.115883	0.13918
chr10	94001178	26	64	0.136044	0.157193
chr10	94501178	31	48	0.135423	0.16806
chr10	95001178	10	53	0.156744	0.147968
chr10	96001178	9	6	0.219468	0.0895793
chr10	96501178	7	25	0.12291	0.145831
chr10	97001178	31	47	0.152115	0.16301
chr10	97501178	12	25	0.10935	0.178195
chr10	98001178	25	36	0.223787	0.165285
chr10	98501178	71	41	0.204062	0.182025
chr11	17600193	39	52	0.200575	0.231628
chr11	18600193	26	41	0.124973	0.182033
chr11	19100193	15	32	0.182559	0.172473
chr11	19600193	3	1	0.196276	0.110772
chr11	20600193	15	28	0.175203	0.136991
chr11	22100193	1	10	0.012987	0.201562
chr11	24100193	4	24	0.0640226	0.145605
chr11	24600193	21	33	0.155565	0.198977
chr11	26600193	28	64	0.131689	0.182809
chr11	27100193	33	57	0.155667	0.148556
chr11	28600193	3	14	0.115044	0.179678
chr11	29100193	16	42	0.149977	0.156701
chr11	29600193	44	77	0.163966	0.158385
chr11	30100193	7	38	0.0574775	0.169684
chr11	30600193	20	68	0.148489	0.162842
chr11	31100193	17	90	0.111476	0.155573
chr11	31600193	20	31	0.103281	0.181574
chr11	32100193	45	77	0.184904	0.157805
chr11	32600193	28	41	0.170326	0.18005
chr11	33100193	42	93	0.213469	0.183607
chr11	33600193	15	24	0.149484	0.189712
chr11	34100193	16	54	0.130581	0.199389
chr11	34600193	27	46	0.174484	0.171798
chr11	35100193	38	112	0.183996	0.193751
chr11	35600193	22	26	0.102106	0.147774
chr11	37100193	31	18	0.329998	0.198215
chr11	38100193	98	113	0.132048	0.146388
chr11	38600193	8	21	0.290468	0.162841
chr11	40600193	6	9	0.255241	0.0474399
chr11	41100193	15	12	0.25836	0.207361
chr11	42100193	34	41	0.169048	0.165682
chr11	42600193	5	7	0.161905	0.159264
chr11	45100193	1	6	0.0509295	0.0950966
chr11	47600193	2	11	0.264748	0.257024
chr11	48100193	24	114	0.144813	0.189493
chr11	48600193	21	67	0.130836	0.187434
chr11	49100193	24	16	0.11898	0.16925
chr11	49600193	19	35	0.149545	0.172825
chr11	50100193	9	13	0.174292	0.157398
chr11	50600193	13	36	0.162321	0.202355
chr11	51100193	18	53	0.0879712	0.175908
chr11	51600193	55	65	0.169103	0.201767
chr11	52100193	4	16	0.277841	0.122904
chr11	52600193	7	3	0.14356	0.0887587
chr11	53100193	42	29	0.186089	0.137372
chr11	53600193	19	54	0.117567	0.155534
chr11	54100193	21	46	0.154272	0.195829
chr11	54600193	24	51	0.11671	0.14956
chr11	55100193	23	20	0.178836	0.0664417
chr11	55600193	24	28	0.1709	0.129424
chr11	56100193	2	7	0.457729	0.0621582
chr11	56600193	2	30	0.196842	0.225066
chr11	57100193	11	5	0.0855538	0.0381462
chr11	59600193	13	24	0.207348	0.197171
chr11	60100193	2	12	0.0693065	0.194784
chr11	60600193	53	121	0.161251	0.204415
chr11	61100193	8	7	0.23991	0.0737507
chr11	61600193	32	37	0.164396	0.173454
chr11	62100193	55	100	0.157705	0.197334
chr11	62600193	3	5	0.122429	0.132366
chr11	63100193	5	32	0.0971395	0.174776
chr11	63600193	14	30	0.100016	0.212311
chr11	64100193	15	56	0.140905	0.120914
chr11	64600193	9	9	0.159664	0.0995482
chr11	65100193	8	25	0.159048	0.178813
chr11	67100193	3	7	0.0455819	0.164696
chr11	67600193	18	40	0.136382	0.173145
chr11	68100193	28	46	0.107673	0.162471
chr11	68600193	27	56	0.179517	0.179046
chr11	69100193	84	126	0.165013	0.178421
chr11	69600193	78	29	0.235778	0.226329
chr11	70100193	8	95	0.130889	0.176365
chr11	70600193	19	43	0.17983	0.16996
chr11	71100193	47	52	0.18932	0.227741
chr11	71600193	53	114	0.122381	0.174095
chr11	72100193	4	23	0.0778584	0.165056
chr11	73100193	37	74	0.159978	0.18157
chr11	74100193	20	31	0.271463	0.198337
chr11	74600193	17	15	0.117123	0.065733
chr11	75100193	1	6	0.323657	0.205217
chr11	75600193	5	12	0.155522	0.177793
chr11	76100193	6	20	0.185779	0.176857
chr11	76600193	11	29	0.215162	0.18255
chr11	77100193	23	36	0.0993088	0.186779
chr11	77600193	13	47	0.19931	0.18836
chr11	78100193	19	48	0.133891	0.174479
chr11	78600193	15	12	0.210616	0.231948
chr11	79100193	25	61	0.220321	0.200289
chr11	82100193	9	27	0.156061	0.153757
chr11	82600193	11	74	0.102993	0.191405
chr11	83600193	8	7	0.119865	0.143354
chr11	84100193	3	11	0.0172594	0.115309
chr11	84600193	2	6	0.113955	0.0708344
chr11	85600193	22	13	0.157438	0.0635378
chr11	86100193	66	82	0.163376	0.169263
chr11	87100193	4	5	0.101986	0.116119
chr11	88600193	19	35	0.223442	0.133947
chr11	89600193	33	28	0.173358	0.179469
chr11	90100193	7	13	0.0904726	0.150327
chr11	90600193	32	62	0.223281	0.145501
chr11	91100193	7	21	0.106612	0.196373
chr11	91600193	8	15	0.121202	0.142597
chr11	92100193	31	41	0.132334	0.148832
chr11	93600193	1	9	0.15559	0.0991993
chr11	94100193	13	7	0.215399	0.207586
chr12	1000052	21	41	0.201014	0.187201
chr12	1500052	15	21	0.144996	0.125828
chr12	2000052	12	24	0.106329	0.163275
chr12	2500052	15	24	0.14864	0.163954
chr12	3000052	23	96	0.201625	0.171662
chr12	3500052	26	82	0.215676	0.153097
chr12	4000052	26	59	0.13751	0.157991
chr12	4500052	25	16	0.190106	0.160449
chr12	5000052	49	53	0.173798	0.17743
chr12	5500052	74	38	0.272489	0.227069
chr12	6000052	75	69	0.154211	0.170184
chr12	6500052	32	63	0.184577	0.196169
chr12	7000052	7	30	0.122097	0.156198
chr12	7500052	61	177	0.17168	0.173106
chr12	8000052	32	86	0.180752	0.153691
chr12	8500052	44	18	0.285157	0.222496
chr12	9000052	14	36	0.239799	0.188349
chr12	9500052	63	73	0.177018	0.204317
chr12	10000052	8	22	0.253958	0.131498
chr12	10500052	3	1	0.200351	0.012987
chr12	11000052	1	4	0.338936	0.158921
chr12	11500052	1	9	0.387064	0.24316
chr12	12000052	1	7	0.012987	0.284865
chr12	12500052	5	29	0.0695527	0.187868
chr12	13000052	23	25	0.162384	0.15067
chr12	13500052	7	7	0.152594	0.0326191
chr12	14500052	5	5	0.0430014	0.0257703
chr12	15500052	17	62	0.0985036	0.164201
chr12	16000052	8	6	0.294638	0.170769
chr12	16500052	40	60	0.144986	0.161934
chr12	17000052	5	18	0.138902	0.120811
chr12	17500052	2	5	0.251125	0.20331
chr12	18000052	36	74	0.146144	0.191024
chr12	18500052	75	93	0.143397	0.168931
chr12	19000052	68	79	0.15544	0.177944
chr12	19500052	15	34	0.236403	0.21264
chr12	20000052	36	85	0.177006	0.176352
chr12	20500052	1	17	0.0258043	0.260105
chr12	21000052	18	35	0.15111	0.139617
chr12	21500052	22	32	0.163109	0.192521
chr12	22000052	77	86	0.184015	0.177886
chr12	22500052	42	49	0.202143	0.1765
chr12	23000052	71	85	0.20259	0.194077
chr12	23500052	11	34	0.171316	0.136556
chr12	24000052	19	39	0.176216	0.177935
chr12	24500052	43	84	0.111338	0.182755
chr12	29500052	41	55	0.1509	0.169458
chr12	30000052	50	91	0.093515	0.161308
chr12	30500052	40	43	0.207913	0.168971
chr12	31000052	28	38	0.14125	0.18902
chr12	31500052	22	77	0.168708	0.132996
chr12	32000052	25	11	0.160272	0.124191
chr12	34000052	12	12	0.060026	0.199714
chr12	34500052	31	29	0.137501	0.180779
chr12	35000052	38	36	0.14715	0.19203
chr12	35500052	3	15	0.247885	0.214594
chr12	36000052	18	21	0.184633	0.168597
chr12	37500052	4	16	0.0802988	0.141786
chr12	38500052	11	7	0.283916	0.190355
chr12	40500052	3	4	0.302012	0.0351201
chr12	41000052	32	71	0.216453	0.201054
chr12	41500052	21	53	0.229583	0.151374
chr12	42000052	43	56	0.180334	0.13386
chr12	42500052	7	27	0.134381	0.202577
chr12	43000052	1	8	0.087344	0.178317
chr12	43500052	4	20	0.0934131	0.200115
chr12	44000052	46	76	0.17746	0.208924
chr12	44500052	69	94	0.167092	0.189756
chr12	45000052	5	8	0.117868	0.169478
chr12	47500052	15	26	0.18845	0.224504
[truncated: 726 more rows]
