# Supplementary material for: Chromosomal inversion polymorphisms shape the genomic landscape of deer mice
Source: Nat Ecol Evol. 2022 Oct 17;6(12):1965–79. doi: 10.1038/s41559-022-01890-0 (PMC9715431; doi:10.1038/s41559-022-01890-0)
Supplement: Supplementary file 9 — Statistical source data. [file 41559_2022_1890_MOESM9_ESM.xlsx]

## Sheet: Fig6b
ID	site	subsite	latitude	longitude	transect_distance	inv3.0	inv7.2	inv13.0	inv14.0	inv15.0	inv18.0	inv19.0	inv21.0	inv22.0
ERH100	-1 - Baker City 2015	Baker City D	44.8113	-117.595	331.598	2	1	2	3	1	3	2	2	2
ERH107	-1 - Baker City 2015	Baker City A	44.8239	-117.626	331.598	1	1	2	3	1	2	2	1	3
ERH108	-1 - Baker City 2015	Baker City B	44.8458	-117.642	331.598	2	1	3	3	1	2	1	2	3
ERH110	-1 - Baker City 2015	Baker City C	44.8147	-117.663	331.598	3	1	2	3	1	3	2	3	2
ERH96	-1 - Baker City 2015	Baker City D	44.8113	-117.595	331.598	2	1	3	3	1	2	2	3	3
ERH97	-1 - Baker City 2015	Baker City D	44.8113	-117.595	331.598	2	1	3	3	1	2	2	3	3
ERH99	-1 - Baker City 2015	Baker City D	44.8113	-117.595	331.598	1	1	3	3	1	2	2	2	2
ERH93	-1 - Baker City 2015	Baker City C	44.8147	-117.663	331.598	1	1	3	3	1	1	2	3	3
ERH83	-1 - Baker City 2015	Baker City B	44.8458	-117.642	331.598	2	1	3	3	1	2	3	2	3
ERH87	-1 - Baker City 2015	Baker City C	44.8147	-117.663	331.598	1	1	3	3	1	2	3	2	3
ERH88	-1 - Baker City 2015	Baker City A	44.8239	-117.626	331.598	1	1	3	3	1	2	2	2	3
ERH89	-1 - Baker City 2015	Baker City A	44.8239	-117.626	331.598	2	1	2	3	1	2	1	3	3
ERH90	-1 - Baker City 2015	Baker City B	44.8458	-117.642	331.598	1	1	3	3	1	2	2	1	3
ERH95	-1 - Baker City 2015	Baker City C	44.8147	-117.663	331.598	2	1	3	3	1	2	2	3	3
ERH94	-1 - Baker City 2015	Baker City B	44.8458	-117.642	331.598	1	1	3	3	1	2	3	2	3
ERH116	0 - Deschutes 2015	Deschutes site E	44.3817	-121.587	12.9957	1	1	1	3	2	2	2	1	1
ERH141	0 - Deschutes 2015	Deschutes site E	44.3817	-121.587	12.9957	3	1	3	3	3	2	1	1	2
ERH142	0 - Deschutes 2015	Deschutes site E	44.3817	-121.587	12.9957	2	1	2	3	3	2	1	2	1
ERH120	0 - Deschutes 2015	Deschutes site F	44.3511	-121.551	12.9957	2	3	2	3	1	2	1	1	2
ERH121	0 - Deschutes 2015	Deschutes site F	44.3511	-121.551	12.9957	3	1	3	3	3	2	2	1	2
ERH122	0 - Deschutes 2015	Deschutes site F	44.3511	-121.551	12.9957	3	1	3	3	2	2	1	1	3
ERH117	0 - Deschutes 2015	Deschutes site F	44.3511	-121.551	12.9957	3	1	2	2	3	2	1	2	2
ERH118	0 - Deschutes 2015	Deschutes site F	44.3511	-121.551	12.9957	3	1	1	3	3	1	1	2	2
ERH119	0 - Deschutes 2015	Deschutes site F	44.3511	-121.551	12.9957	2	1	1	3	3	2	1	1	3
ERH112	0 - Deschutes 2015	Deschutes site C	44.3791	-121.622	12.9957	2	1	2	3	2	2	1	1	3
ERH113	0 - Deschutes 2015	Deschutes site D	44.3825	-121.596	12.9957	2	2	2	2	2	2	1	2	2
ERH114	0 - Deschutes 2015	Deschutes site D	44.3825	-121.596	12.9957	2	3	2	3	2	1	1	2	1
ERH115	0 - Deschutes 2015	Deschutes site F	44.3511	-121.551	12.9957	3	1	2	3	2	2	1	2	3
ERH139	0 - Deschutes 2015	Deschutes site D	44.3825	-121.596	12.9957	1	2	3	3	3	2	2	2	2
ERH123	0 - Deschutes 2015	Deschutes site F	44.3511	-121.551	12.9957	2	2	2	3	2	2	2	1	2
ERH124	0 - Deschutes 2015	Deschutes site F	44.3511	-121.551	12.9957	2	2	1	3	2	2	1	1	2
ERH125	0 - Deschutes 2015	Deschutes site F	44.3511	-121.551	12.9957	3	1	3	2	1	2	2	1	3
ERH140	0 - Deschutes 2015	Deschutes site D	44.3825	-121.596	12.9957	2	1	1	3	2	2	2	1	3
ERH126	0 - Deschutes 2015	Deschutes site D	44.3825	-121.596	12.9957	2	2	3	3	2	2	1	2	1
ERH127	0 - Deschutes 2015	Deschutes site F	44.3511	-121.551	12.9957	2	1	3	3	3	2	2	3	2
ERH128	0 - Deschutes 2015	Deschutes site F	44.3511	-121.551	12.9957	2	1	3	2	2	2	2	1	1
ERH143	0 - Deschutes 2015	Deschutes site E	44.3817	-121.587	12.9957	1	1	2	3	3	1	1	3	3
ERH129	0 - Deschutes 2015	Deschutes site F	44.3511	-121.551	12.9957	2	1	2	3	2	2	2	2	3
ERH130	0 - Deschutes 2015	Deschutes site F	44.3511	-121.551	12.9957	2	1	2	2	2	2	2	1	3
ERH131	0 - Deschutes 2015	Deschutes site F	44.3511	-121.551	12.9957	2	2	1	3	2	2	2	1	3
ERH132	0 - Deschutes 2015	Deschutes site F	44.3511	-121.551	12.9957	2	2	3	3	1	2	1	1	2
ERH133	0 - Deschutes 2015	Deschutes site F	44.3511	-121.551	12.9957	3	1	3	3	3	2	1	1	2
ERH134	0 - Deschutes 2015	Deschutes site F	44.3511	-121.551	12.9957	2	1	3	3	2	2	2	1	3
ERH135	0 - Deschutes 2015	Deschutes site F	44.3511	-121.551	12.9957	3	2	3	3	1	2	1	1	2
ERH136	0 - Deschutes 2015	Deschutes site D	44.3825	-121.596	12.9957	2	1	1	2	3	2	2	2	2
ERH137	0 - Deschutes 2015	Deschutes site D	44.3825	-121.596	12.9957	3	1	1	3	3	2	2	1	3
ERH138	0 - Deschutes 2015	Deschutes site D	44.3825	-121.596	12.9957	1	1	1	2	2	2	1	2	3
ERH145	1 - Deschutes	A - Stream	44.3118	-121.62	13.1494	3	1	2	2	3	2	1	1	3
ERH144	1 - Deschutes	A - Stream	44.3118	-121.62	13.1494	3	1	2	2	3	2	1	1	3
ERH146	1 - Deschutes	A - Stream	44.3118	-121.62	13.1494	2	1	2	3	2	2	1	2	2
ERH148	2 - Deschutes	A - Dugout Lake	44.3147	-121.762	1.81277	2	1	3	3	2	2	1	1	2
ERH149	2 - Deschutes	A - Dugout Lake	44.3147	-121.762	1.81277	3	1	2	1	3	2	1	2	1
ERH153	2 - Deschutes	A - Dugout Lake	44.3147	-121.762	1.81277	3	1	3	2	2	1	1	2	1
ERH151	2 - Deschutes	A - Dugout Lake	44.3147	-121.762	1.81277	1	1	2	3	2	2	1	1	3
ERH152	2 - Deschutes	B - Intersection	44.316	-121.754	1.81277	2	1	3	3	2	1	2	2	2
ERH147	2 - Deschutes	B - Intersection	44.316	-121.754	1.81277	2	3	3	2	2	2	1	2	3
ERH154	2 - Deschutes	A - Dugout Lake	44.3147	-121.762	1.81277	2	1	3	3	2	2	2	2	3
ERH150	2 - Deschutes	A - Dugout Lake	44.3147	-121.762	1.81277	1	2	2	2	3	2	2	3	3
ERH155	2 - Deschutes	A - Dugout Lake	44.3147	-121.762	1.81277	3	1	2	2	2	2	1	1	1
ERH164	3 - Deschutes	A - Lava Camp Lake	44.2655	-121.785	0	3	1	2	2	3	1	1	1	1
ERH165	3 - Deschutes	A - Lava Camp Lake	44.2655	-121.785	0	1	1	1	2	2	2	1	3	1
ERH167	3 - Deschutes	A - Lava Camp Lake	44.2655	-121.785	0	2	2	2	3	3	1	1	1	3
ERH168	3 - Deschutes	A - Lava Camp Lake	44.2655	-121.785	0	2	1	3	3	2	2	2	2	2
ERH161	3 - Deschutes	A - Lava Camp Lake	44.2655	-121.785	0	3	1	2	3	3	2	1	3	2
ERH162	3 - Deschutes	A - Lava Camp Lake	44.2655	-121.785	0	2	2	2	3	2	1	1	1	2
ERH160	3 - Deschutes	A - Lava Camp Lake	44.2655	-121.785	0	1	1	1	3	3	2	2	1	2
ERH158	3 - Deschutes	A - Lava Camp Lake	44.2655	-121.785	0	1	1	1	2	3	2	2	2	2
ERH156	3 - Deschutes	A - Lava Camp Lake	44.2655	-121.785	0	2	2	3	2	3	1	1	2	1
ERH157	3 - Deschutes	A - Lava Camp Lake	44.2655	-121.785	0	3	1	2	3	1	2	2	2	2
ERH163	3 - Deschutes	A - Lava Camp Lake	44.2655	-121.785	0	3	2	2	2	3	1	2	2	2
ERH159	3 - Deschutes	A - Lava Camp Lake	44.2655	-121.785	0	2	1	3	3	3	2	1	2	1
ERH166	3 - Deschutes	A - Lava Camp Lake	44.2655	-121.785	0	1	1	1	3	3	2	1	2	1
ERH170	4 - Willamette	A - East	44.2102	-121.876	-7.25428	1	1	3	2	2	1	1	3	3
ERH171	4 - Willamette	A - East	44.2102	-121.876	-7.25428	2	1	2	3	2	2	1	2	1
ERH169	4 - Willamette	A - East	44.2102	-121.876	-7.25428	2	1	1	2	3	2	1	1	2
ERH172	4 - Willamette	A - East	44.2102	-121.876	-7.25428	2	1	2	3	3	1	1	2	3
ERH173	4 - Willamette	B - Middle	44.2023	-121.876	-7.25428	3	2	2	2	2	2	1	2	2
ERH177	4 - Willamette	A - East	44.2102	-121.876	-7.25428	2	1	2	3	3	2	1	1	1
ERH175	4 - Willamette	C - West	44.1944	-121.883	-7.25428	1	1	2	2	2	2	2	1	3
ERH176	4 - Willamette	C - West	44.1944	-121.883	-7.25428	2	1	2	3	2	1	2	3	3
ERH185	4 - Willamette	C - West	44.1944	-121.883	-7.25428	2	2	2	3	2	1	1	1	2
ERH178	4 - Willamette	C - West	44.1944	-121.883	-7.25428	1	1	3	3	3	2	2	2	3
ERH179	4 - Willamette	C - West	44.1944	-121.883	-7.25428	2	1	2	3	3	2	1	1	3
ERH180	4 - Willamette	A - East	44.2102	-121.876	-7.25428	1	2	1	3	3	1	1	1	2
ERH181	4 - Willamette	A - East	44.2102	-121.876	-7.25428	2	2	1	2	2	2	1	1	3
ERH174	4 - Willamette	C - West	44.1944	-121.883	-7.25428	3	1	3	2	3	1	2	3	1
ERH183	4 - Willamette	B - Middle	44.2023	-121.876	-7.25428	2	2	3	3	3	2	1	2	3
ERH184	4 - Willamette	A - East	44.2102	-121.876	-7.25428	2	1	1	3	3	2	1	2	1
ERH182	4 - Willamette	A - East	44.2102	-121.876	-7.25428	1	1	2	3	3	2	1	1	1
ERH186	4.5/5 - Willamette	A - Irish Camp Lake	44.1996	-121.922	-10.895	2	1	1	3	3	2	2	2	2
ERH189	4.5/5 - Willamette	A - Irish Camp Lake	44.1996	-121.922	-10.895	1	2	3	2	3	2	1	1	3
ERH206	4.5/5 - Willamette	A - Irish Camp Lake	44.1996	-121.922	-10.895	3	1	2	3	3	2	2	2	2
ERH205	4.5/5 - Willamette	A - Irish Camp Lake	44.1996	-121.922	-10.895	3	2	3	2	3	1	1	1	2
ERH187	5 - Willamette	B - Spring	44.1983	-121.945	-12.7261	1	2	1	2	3	1	2	3	2
ERH188	5 - Willamette	C - Marsh	44.1973	-121.954	-12.7261	2	1	2	2	3	1	1	1	2
ERH191	5 - Willamette	B - Spring	44.1983	-121.945	-12.7261	2	3	3	1	3	1	1	1	2
ERH190	5 - Willamette	C - Marsh	44.1973	-121.954	-12.7261	3	2	1	3	3	1	1	1	3
ERH192	5 - Willamette	B - Spring	44.1983	-121.945	-12.7261	2	2	3	3	2	1	1	2	1
ERH193	5 - Willamette	B - Spring	44.1983	-121.945	-12.7261	2	3	3	2	3	2	1	1	2
ERH194	5 - Willamette	B - Spring	44.1983	-121.945	-12.7261	2	2	2	2	3	2	2	2	2
ERH215	5 - Willamette	C - Marsh	44.1973	-121.954	-12.7261	2	1	1	2	3	1	1	2	2
ERH195	5 - Willamette	B - Spring	44.1983	-121.945	-12.7261	3	1	2	3	3	2	1	2	2
ERH196	5 - Willamette	B - Spring	44.1983	-121.945	-12.7261	2	1	3	2	2	2	2	2	3
ERH199	5 - Willamette	B - Spring	44.1983	-121.945	-12.7261	3	1	3	2	3	1	1	1	3
ERH200	5 - Willamette	B - Spring	44.1983	-121.945	-12.7261	3	1	2	1	3	1	1	1	3
ERH216	5 - Willamette	C - Marsh	44.1973	-121.954	-12.7261	2	1	2	2	3	1	1	1	1
ERH208	5 - Willamette	B - Spring	44.1983	-121.945	-12.7261	2	2	2	3	2	2	1	2	3
ERH209	5 - Willamette	C - Marsh	44.1973	-121.954	-12.7261	3	2	2	3	2	1	1	2	3
ERH210	5 - Willamette	C - Marsh	44.1973	-121.954	-12.7261	2	1	2	2	3	1	1	1	3
ERH214	5 - Willamette	C - Marsh	44.1973	-121.954	-12.7261	1	1	3	2	3	2	1	1	1
ERH197	5 - Willamette	B - Spring	44.1983	-121.945	-12.7261	2	2	2	2	2	2	2	2	2
ERH198	5 - Willamette	B - Spring	44.1983	-121.945	-12.7261	2	2	3	1	2	1	2	2	3
ERH217	5 - Willamette	B - Spring	44.1983	-121.945	-12.7261	3	1	2	2	3	1	1	2	2
ERH207	5 - Willamette	B - Spring	44.1983	-121.945	-12.7261	3	2	2	3	2	1	1	1	3
ERH218	5 - Willamette	B - Spring	44.1983	-121.945	-12.7261	3	2	2	2	3	2	2	2	2
ERH201	5 - Willamette	B - Spring	44.1983	-121.945	-12.7261	2	3	3	1	3	1	1	1	1
ERH202	5 - Willamette	B - Spring	44.1983	-121.945	-12.7261	2	2	2	1	3	2	1	1	3
ERH219	6 - Willamette	B - Hillside	44.184	-122.01	-17.9579	2	2	1	1	2	2	1	1	2
ERH212	6 - Willamette	C- Moss	44.1868	-122.011	-17.9579	2	1	2	2	3	2	1	2	3
ERH213	6 - Willamette	B - Hillside	44.184	-122.01	-17.9579	1	3	2	2	3	1	1	2	3
ERH220	6 - Willamette	B - Hillside	44.184	-122.01	-17.9579	2	1	2	1	3	2	1	2	2
ERH223	6 - Willamette	B - Hillside	44.184	-122.01	-17.9579	3	3	1	2	2	1	1	1	2
ERH203	6 - Willamette	B - Hillside	44.184	-122.01	-17.9579	3	2	2	2	3	2	1	1	2
ERH204	6 - Willamette	B - Hillside	44.184	-122.01	-17.9579	3	1	2	1	3	2	1	1	2
ERH221	6 - Willamette	C- Moss	44.1868	-122.011	-17.9579	3	1	1	2	3	1	1	1	1
ERH222	6 - Willamette	C- Moss	44.1868	-122.011	-17.9579	2	2	2	2	1	1	2	2	2
ERH55	7 - Willamette 2015	Willamette A	44.1856	-122.213	-34.0997	3	3	1	1	3	1	1	1	1
ERH71	7 - Willamette 2015	Willamette B	44.1875	-122.201	-34.0997	3	3	2	1	3	1	1	1	1
ERH72	7 - Willamette 2015	Willamette B	44.1875	-122.201	-34.0997	2	2	1	1	3	1	1	1	1
ERH73	7 - Willamette 2015	Willamette B	44.1875	-122.201	-34.0997	3	3	1	2	3	1	1	1	1
ERH74	7 - Willamette 2015	Willamette C	44.1873	-122.184	-34.0997	3	3	1	2	3	1	1	1	1
ERH75	7 - Willamette 2015	Willamette D	44.187	-122.219	-34.0997	3	3	1	2	3	1	1	1	1
ERH76	7 - Willamette 2015	Willamette E	44.2	-122.224	-34.0997	2	3	1	1	3	1	1	1	2
ERH77	7 - Willamette 2015	Willamette E	44.2	-122.224	-34.0997	3	3	1	1	3	1	1	1	1
ERH78	7 - Willamette 2015	Willamette F	44.1541	-122.091	-34.0997	3	3	1	1	2	1	1	1	1
ERH79	7 - Willamette 2015	Willamette F	44.1541	-122.091	-34.0997	3	3	1	1	3	1	1	1	2
ERH56	7 - Willamette 2015	Willamette B	44.1875	-122.201	-34.0997	3	3	1	2	3	1	1	1	1
ERH57	7 - Willamette 2015	Willamette B	44.1875	-122.201	-34.0997	3	3	1	2	3	1	1	1	1
ERH58	7 - Willamette 2015	Willamette B	44.1875	-122.201	-34.0997	2	3	1	1	3	1	1	1	1
ERH59	7 - Willamette 2015	Willamette B	44.1875	-122.201	-34.0997	3	2	1	3	3	1	1	1	1
ERH60	7 - Willamette 2015	Willamette B	44.1875	-122.201	-34.0997	3	3	1	1	3	1	1	1	1
ERH61	7 - Willamette 2015	Willamette B	44.1875	-122.201	-34.0997	3	3	1	1	3	2	1	1	1
ERH62	7 - Willamette 2015	Willamette B	44.1875	-122.201	-34.0997	3	3	1	2	3	1	1	1	1
ERH63	7 - Willamette 2015	Willamette B	44.1875	-122.201	-34.0997	3	2	1	2	3	1	1	1	1
ERH64	7 - Willamette 2015	Willamette B	44.1875	-122.201	-34.0997	2	2	1	2	3	1	1	1	1
ERH65	7 - Willamette 2015	Willamette C	44.1873	-122.184	-34.0997	3	2	1	1	3	1	1	1	2
ERH66	7 - Willamette 2015	Willamette C	44.1873	-122.184	-34.0997	3	3	1	1	3	1	1	1	1
ERH67	7 - Willamette 2015	Willamette C	44.1873	-122.184	-34.0997	3	3	1	2	3	1	1	1	1
ERH68	7 - Willamette 2015	Willamette C	44.1873	-122.184	-34.0997	3	3	1	1	3	1	1	1	1
ERH69	7 - Willamette 2015	Willamette E	44.2	-122.224	-34.0997	2	3	1	1	3	1	1	1	1
ERH70	7 - Willamette 2015	Willamette E	44.2	-122.224	-34.0997	3	2	1	2	3	1	1	1	2
ERH14	8 - Siuslaw 2015	Siuslaw B	44.2738	-124.033	-179.38	3	3	1	1	3	1	1	1	1
ERH12	8 - Siuslaw 2015	Siuslaw A	44.2745	-124.035	-179.38	3	3	1	1	3	1	1	1	1
ERH53	8 - Siuslaw 2015	Siuslaw C	44.2409	-123.953	-179.38	3	3	1	1	3	1	1	1	1
ERH42	8 - Siuslaw 2015	Siuslaw B	44.2738	-124.033	-179.38	3	3	1	1	3	1	1	1	1
ERH25	8 - Siuslaw 2015	Siuslaw D	NA	NA	-179.38	3	3	1	1	3	1	1	1	1
ERH43	8 - Siuslaw 2015	Siuslaw C	44.2409	-123.953	-179.38	3	3	1	1	3	1	1	1	1
ERH21	8 - Siuslaw 2015	Siuslaw C	44.2409	-123.953	-179.38	3	3	1	1	2	1	1	1	1
ERH46	8 - Siuslaw 2015	Siuslaw E	44.2152	-124.012	-179.38	3	3	1	1	3	1	1	1	1
ERH48	8 - Siuslaw 2015	Siuslaw E	44.2152	-124.012	-179.38	3	3	1	1	3	1	1	1	1
ERH19	8 - Siuslaw 2015	Siuslaw B	44.2738	-124.033	-179.38	3	3	1	1	3	1	1	1	1
ERH52	8 - Siuslaw 2015	Siuslaw C	44.2409	-123.953	-179.38	3	3	1	1	3	1	1	1	1
ERH38	8 - Siuslaw 2015	Siuslaw E	44.2152	-124.012	-179.38	3	3	1	1	3	1	1	1	1
ERH26	8 - Siuslaw 2015	Siuslaw A	44.2745	-124.035	-179.38	3	3	1	1	1	1	1	1	1
ERH36	8 - Siuslaw 2015	Siuslaw E	44.2152	-124.012	-179.38	3	3	1	1	3	1	1	1	1
ERH27	8 - Siuslaw 2015	Siuslaw A	44.2745	-124.035	-179.38	3	3	1	1	3	1	1	1	1

## Sheet: Fig6c
ID	inv7.2	inv14.0	inv15.0	inv18.0	inv21.0	tail_length	body_length	dorsal_hue
F2_F_1	2	2	2	1	2	88	84	41.6008
F2_F_10	3	2	3	2	1	89	80	37.2539
F2_F_100	3	2	2	1	1	90	86	41.6165
F2_F_101	2	3	3	1	1	89	88	40.5974
F2_F_108	2	3	1	2	1	79	88	43.3047
F2_F_109	3	3	2	1	3	89	89	42.2534
F2_F_11	3	3	1	2	1	76	79	43.6967
F2_F_110	1	1	3	2	2	83	84	40.5791
F2_F_111	3	3	1	1	3	81	92	43.3349
F2_F_113	3	2	2	1	1	84	79	43.1963
F2_F_114	3	1	2	1	1	91	83	43.3935
F2_F_118	2	1	1	1	1	89	84	44.0359
F2_F_121	2	2	3	1	1	84	87	38.4616
F2_F_122	1	1	2	1	2	76	83	41.0318
F2_F_125	3	1	1	1	1	92	87	44.7727
F2_F_126	3	1	2	1	1	90	87	42.291
F2_F_130	1	2	1	2	2	87	90	44.6531
F2_F_131	3	3	2	1	2	83	79	37.8945
F2_F_132	2	3	2	2	2	82	79	42.9927
F2_F_137	1	2	2	1	3	77	82	44.3688
F2_F_140	3	2	3	2	2	88	84	35.4882
F2_F_141	1	2	2	1	2	86.5	81.5	41.9615
F2_F_144	1	1	3	1	2	82	79	38.8487
F2_F_145	2	3	3	1	1	83	80	40.1801
F2_F_147	1	3	2	1	1	80	81	40.7755
F2_F_148	3	3	2	1	1	94	87	40.5557
F2_F_149	3	1	2	1	1	92.5	81.5	41.197
F2_F_15	2	2	2	1	1	91	81	44.4555
F2_F_151	1	3	2	1	1	84	85	41.2763
F2_F_154	2	2	1	1	1	85	80	44.681
F2_F_155	3	2	2	1	3	93	83	43.3964
F2_F_157	2	3	2	2	1	87	85	41.2175
F2_F_158	3	3	1	1	2	82	87	42.4267
F2_F_159	1	2	2	2	2	87	85	42.6192
F2_F_16	2	2	2	1	2	NA	86	42.7306
F2_F_162	3	2	1	2	2	87	84	43.2334
F2_F_163	2	1	2	1	3	87	89	45.5492
F2_F_168	2	2	2	1	1	90	84	44.1767
F2_F_169	2	3	1	1	1	83	86	43.4033
F2_F_17	2	NA	1	1	1	77	86	46.089
F2_F_171	1	1	2	1	2	84	86	43.1787
F2_F_172	2	2	3	1	1	83	84	39.1463
F2_F_173	2	2	2	2	2	86	85	40.08
F2_F_174	1	1	2	2	2	82	81	42.1322
F2_F_179	2	2	2	1	3	87	86	39.1902
F2_F_18	3	2	2	1	1	97	84	40.821
F2_F_180	3	2	2	1	2	86	81	40.1085
F2_F_181	2	2	3	1	1	87	85	37.2215
F2_F_184	2	2	1	1	3	88	83	44.2434
F2_F_189	3	3	2	1	3	85	85	43.8397
F2_F_19	2	2	2	1	1	89	82	42.9038
F2_F_190	3	2	1	1	1	84	87	45.3661
F2_F_196	2	2	3	1	2	87	85	41.0714
F2_F_197	3	2	2	2	3	83	84	39.1046
F2_F_198	1	1	3	2	2	85	83	35.625
F2_F_199	2	2	2	2	2	90	91	NA
F2_F_20	2	3	2	1	1	90	84	42.5395
F2_F_204	3	2	1	1	1	89	87	44.8037
F2_F_205	3	3	2	1	1	91	82	41.6072
F2_F_206	1	2	3	1	1	92	85	36.7517
F2_F_207	2	2	3	1	1	96	81	39.2804
F2_F_21	2	2	3	1	1	87	87	40.0504
F2_F_211	3	3	3	1	2	92	86	41.1661
F2_F_212	2	2	2	1	2	95	90	41.6392
F2_F_213	2	2	2	2	1	88	86	42.7028
F2_F_214	2	3	1	2	2	83	83	43.6343
F2_F_217	1	2	2	1	3	81	85	43.322
F2_F_218	2	2	3	1	3	87	85	40.9705
F2_F_225	2	1	1	1	1	85	80	43.8632
F2_F_234	1	2	2	1	3	90	85	40.7751
F2_F_235	2	3	1	1	2	84	82	44.0304
F2_F_238	3	1	2	1	2	83	82	38.0157
F2_F_239	3	2	3	1	1	91	86	36.9255
F2_F_24	2	2	2	2	2	76	81	42.7445
F2_F_242	2	3	3	1	3	82	82	42.1635
F2_F_25	2	3	2	2	2	78	85	41.6735
F2_F_250	2	2	2	1	1	85	82	43.318
F2_F_251	3	2	2	1	1	93	86	43.0547
F2_F_252	3	3	2	1	1	87	87	41.4265
F2_F_253	3	2	2	1	1	91	85	42.6409
F2_F_254	3	2	2	2	1	86	87	42.0657
F2_F_255	3	2	1	1	1	87	88	45.2451
F2_F_257	1	3	3	2	2	80	82	40.8854
F2_F_258	2	2	2	1	3	86	86	43.6184
F2_F_265	2	2	3	1	2	79	81	39.4433
F2_F_269	3	2	2	1	1	86	81	42.8213
F2_F_274	2	3	2	1	2	80	80	44.2951
F2_F_275	2	2	2	1	1	82	90	43.5147
F2_F_276	2	2	2	2	3	95	85	43.3644
F2_F_277	3	3	3	2	3	92	89	37.7387
F2_F_281	1	2	2	1	1	90	84	43.3954
F2_F_284	1	2	2	1	2	83	88	44.1615
F2_F_285	2	2	3	2	2	87	84	43.1346
F2_F_29	3	2	2	1	2	83	79	42.4605
F2_F_290	2	1	1	1	2	89	87	43.1326
F2_F_291	1	2	2	2	2	87	87	42.3927
F2_F_292	1	2	2	2	2	NA	82.5	41.4077
F2_F_293	2	2	2	3	1	82	82	42.4416
F2_F_3	1	3	2	2	2	77	91	44.1329
F2_F_30	2	2	1	2	2	78	83	42.2273
F2_F_304	2	3	2	1	2	80	84	40.6063
F2_F_305	1	2	2	1	1	81	82	41.8364
F2_F_31	1	1	3	2	1	84	77	38.8773
F2_F_310	2	3	2	2	1	90	81	45.0349
F2_F_311	2	3	2	2	3	85	88	43.3064
F2_F_312	3	2	3	1	3	91	82	35.1892
F2_F_313	3	3	2	2	3	86	87	42.6528
F2_F_314	2	2	3	1	3	90	87	36.3761
F2_F_321	2	2	2	1	1	78	83	42.4581
F2_F_324	2	3	1	1	2	84	84	45.8068
F2_F_327	2	3	3	1	1	86	83	39.6977
F2_F_328	3	1	1	1	1	91	82	44.8482
F2_F_329	3	2	1	1	1	90	82	43.3283
F2_F_330	1	2	3	1	1	93	83	39.1486
F2_F_331	1	2	2	1	1	92	83	41.0753
F2_F_332	2	2	3	1	1	91	84	41.0469
F2_F_333	1	1	1	1	1	83	84	45.3292
F2_F_334	2	2	2	1	1	80	83	44.3878
F2_F_335	2	2	2	1	1	86	86	42.5575
F2_F_336	3	2	2	1	1	88	87	42.8642
F2_F_337	3	2	1	1	1	85	87	45.405
F2_F_34	2	2	2	1	2	90	85	40.7633
F2_F_341	2	1	1	1	3	79	82	43.7271
F2_F_345	2	2	2	2	2	75	82	42.0181
F2_F_346	2	2	3	1	2	83	83	41.506
F2_F_347	2	1	3	1	2	84	83	37.416
F2_F_348	2	2	2	2	2	94	83	36.81
F2_F_349	1	2	3	1	1	79	83	38.9959
F2_F_35	3	2	3	1	2	84	87	39.0262
F2_F_350	3	2	3	2	3	98	82	34.5836
F2_F_352	2	1	3	2	1	89	83	38.0058
F2_F_353	2	3	3	2	1	91	81	38.6484
F2_F_357	1	2	3	3	1	81	80	41.2055
F2_F_358	1	1	3	2	2	84	81	38.1443
F2_F_359	1	2	2	2	2	84	85	40.1988
F2_F_360	2	2	2	2	1	89	86	41.7091
F2_F_365	1	1	1	1	2	82	84	46.1272
F2_F_366	3	2	2	1	2	87	86	42.075
F2_F_367	1	3	2	1	2	84	83	42.7136
F2_F_368	3	3	1	2	2	86	88	42.8812
F2_F_37	2	3	2	1	1	85	85	41.1132
F2_F_374	1	3	2	2	3	79	82	44.0584
F2_F_376	2	2	1	2	3	84	87	45.2233
F2_F_380	2	2	3	1	2	93	88	39.2411
F2_F_381	2	2	1	1	2	79	82	45.6951
F2_F_382	3	3	3	1	2	89	79	43.6
F2_F_385	2	2	3	2	3	89	83	34.9204
F2_F_393	1	3	1	1	1	82	85	43.7846
F2_F_394	1	3	2	1	1	81	83	42.3991
F2_F_399	3	2	1	1	2	80	81	44.6309
F2_F_4	2	3	3	1	1	81	88	40.589
F2_F_40	2	2	3	2	2	85	79	38.4364
F2_F_400	3	2	3	1	1	94	81	41.8853
F2_F_401	3	2	2	1	2	85	83	44.4611
F2_F_402	3	2	2	1	2	84	80	42.6913
F2_F_41	2	2	2	1	2	82	86	42.3824
F2_F_414	2	3	3	2	2	81	81	41.0104
F2_F_419	2	2	2	1	3	86	85	40.2525
F2_F_42	2	2	3	2	2	80	74	41.2671
F2_F_420	3	2	1	2	3	86	82	44.8962
F2_F_423	2	2	2	1	2	85	83	44.3448
F2_F_426	3	2	3	2	2	94	84	39.3018
F2_F_427	1	3	3	2	1	88	83	40.5849
F2_F_428	2	2	2	1	1	82	84	42.7903
F2_F_429	1	3	2	3	1	82	85	42.857
F2_F_43	2	2	2	1	2	82	82	40.2181
F2_F_430	1	2	3	2	1	85	83	40.8292
F2_F_431	3	3	3	1	1	92	87	39.6567
F2_F_434	1	2	1	1	2	83	78	45.7121
F2_F_436	2	3	2	1	3	88	87	43.4053
F2_F_442	3	1	2	2	2	78	84	41.5924
F2_F_443	2	3	2	1	3	77	86	35.9851
F2_F_450	1	2	3	1	2	85	84	42.5184
F2_F_453	2	2	3	1	2	94	85	42.2033
F2_F_458	3	2	3	2	1	88	85	42.0363
F2_F_46	2	3	2	1	1	77	82	42.1979
F2_F_464	1	3	3	2	1	87	81	41.3331
F2_F_465	3	3	2	2	2	79	85	41.9111
F2_F_47	1	2	2	1	1	88	81	43.5736
F2_F_470	1	1	3	2	1	88	80	41.3805
F2_F_471	2	2	2	3	1	79	81	39.8337
F2_F_472	3	2	2	2	1	81	82	43.8697
F2_F_476	3	1	2	1	1	82	87	43.1087
F2_F_477	2	3	2	1	1	85	81	43.092
F2_F_478	3	2	2	2	1	85	82	38.9121
F2_F_481	3	3	3	1	3	88	88	41.2901
F2_F_482	1	3	2	2	3	80	83	43.5694
F2_F_483	2	1	1	2	3	82	86	46.4017
F2_F_484	3	3	2	1	2	87	90	43.7506
F2_F_487	3	1	2	1	2	NA	78	42.0564
F2_F_488	2	1	3	1	2	76	80	42.2709
F2_F_489	1	2	3	1	1	87	81	41.3552
F2_F_498	3	2	3	1	1	91	87	36.4423
F2_F_499	2	3	2	2	1	86	83	39.6088
F2_F_502	1	2	1	1	2	83	88	42.6583
F2_F_503	1	2	1	1	3	77	82	46.1955
F2_F_504	2	2	2	1	2	77	78	43.4405
F2_F_508	2	1	2	2	1	91	88	43.4596
F2_F_509	3	1	2	1	2	87	87	42.7948
F2_F_514	2	2	2	3	2	81	86	46.2323
F2_F_519	1	2	1	2	2	76	86	44.0149
F2_F_52	3	2	3	1	2	81	81	37.529
F2_F_521	2	1	3	2	2	89	85	39.7065
F2_F_524	2	3	1	2	3	82	82	44.5927
F2_F_528	2	2	2	1	2	82	85	44.0011
F2_F_529	2	1	2	1	3	86	84	46.3506
F2_F_53	3	3	2	2	1	88	80	42.6549
F2_F_530	2	3	1	1	2	80	82	45.7325
F2_F_533	3	2	2	1	3	82	87	39.6494
F2_F_537	2	2	3	2	2	85	82	43.6872
F2_F_538	1	2	2	1	2	82	81	46.8643
F2_F_540	2	3	3	1	2	83	87	39.6665
F2_F_541	2	1	2	2	2	89	87	37.6102
F2_F_542	2	2	2	1	1	84	83	40.3828
F2_F_545	2	3	3	2	1	83	87	42.4804
F2_F_546	3	2	2	1	1	84	86	42.7207
F2_F_550	2	3	2	2	2	87	85	40.0089
F2_F_551	2	3	2	2	1	86	89	43.172
F2_F_552	1	2	1	2	1	85	88	46.9639
F2_F_556	2	2	3	3	2	88	83	41.5432
F2_F_557	2	2	2	2	3	86	79	44.1248
F2_F_558	1	1	3	1	2	86	82	41.4779
F2_F_559	2	2	2	2	2	85	84	44.5499
F2_F_560	3	1	2	2	1	87	84	44.0302
F2_F_57	2	NA	2	1	2	85	84	43.564
F2_F_58	3	2	2	1	1	83	83	42.5346
F2_F_6	2	1	2	1	1	91	82	40.5172
F2_F_64	2	2	3	1	2	85	83	41.272
F2_F_66	2	3	1	2	3	NA	84	35.4639
F2_F_68	2	1	1	1	2	76	84	40.651
F2_F_70	2	1	3	2	1	90	82	39.5593
F2_F_71	3	2	3	2	1	96	82	38.1196
F2_F_75	1	1	3	1	1	79	80	39.4152
F2_F_80	3	2	1	1	2	83	81	42.2896
F2_F_81	2	2	2	1	1	81	78	44.0846
F2_F_84	2	2	2	2	2	81	85	37.1988
F2_F_85	2	3	1	2	1	64	84	44.8424
F2_F_86	2	1	1	1	1	79	85	44.7227
F2_F_91	1	2	3	2	3	73	79	41.6232
F2_F_92	2	3	2	2	2	73	78	44.708
F2_F_94	3	2	2	1	2	94	85	42.5283
F2_F_99	1	1	2	1	1	86	86	43.0883
F2_M_102	1	2	1	1	1	89	85	43.961
F2_M_103	3	1	2	1	1	95	91	43.0219
F2_M_104	1	1	2	1	1	88	86	41.6853
F2_M_105	3	3	2	1	1	91	89	41.2394
F2_M_106	1	2	2	1	2	93	88	41.6841
F2_M_107	1	3	1	2	2	89	84	46.6294
F2_M_112	3	2	2	2	3	90	85	42.2526
F2_M_115	1	3	3	1	1	84	83.5	38.7404
F2_M_116	3	2	3	2	1	96.5	83.5	39.3528
F2_M_117	2	3	2	2	2	83	86	40.055
F2_M_119	3	1	3	1	1	91.5	85.5	39.4906
F2_M_12	2	2	1	1	1	89	92	42.0966
F2_M_120	1	2	3	2	1	98	83	39.3119
F2_M_123	2	2	2	1	1	89	90	39.8089
F2_M_124	2	3	2	1	3	87	87	41.0622
F2_M_127	2	2	1	1	1	86	89	41.1049
F2_M_128	2	2	2	1	1	90	86	41.2353
F2_M_129	1	2	2	1	1	82	92	43.3047
F2_M_13	3	2	1	2	2	91	88	42.9761
F2_M_133	2	3	3	2	3	84	87	37.1433
F2_M_134	3	2	3	2	2	87	89	40.7518
F2_M_135	1	2	3	2	3	83	86	41.3278
F2_M_136	3	2	1	2	2	80	81	43.0132
F2_M_138	3	2	2	1	2	86	82	42.371
F2_M_139	1	3	3	1	2	84	85	40.4195
F2_M_14	2	2	3	2	1	85	83	38.5875
F2_M_142	3	2	2	2	2	80	86	39.0295
F2_M_143	2	2	2	1	1	88	91	43.1737
F2_M_150	3	2	2	1	1	91	87	41.5618
F2_M_152	3	1	2	1	1	90	87	40.7897
F2_M_153	2	3	2	1	1	86	88	39.8697
F2_M_156	2	1	2	1	2	87	81	44.1656
F2_M_160	3	2	1	1	3	77	85	42.4087
F2_M_161	3	3	1	2	3	81	90	42.5195
F2_M_164	1	2	1	1	2	83	84	42.578
F2_M_165	3	2	2	1	2	88	82	40.0942
F2_M_166	1	2	2	1	2	89	86	42.6381
F2_M_167	2	3	3	2	3	82	80	NA
F2_M_170	2	2	2	1	1	95	87	41.8479
F2_M_175	2	2	2	2	1	89	85	41.0908
F2_M_176	3	2	3	1	2	100	87	36.8417
F2_M_177	2	1	3	2	1	95	81	39.429
F2_M_178	3	1	1	1	1	90	88	43.3352
F2_M_182	3	1	2	1	3	96	87	42.8095
F2_M_183	2	3	2	1	1	95	86	41.9229
F2_M_185	3	2	1	1	2	89	83	42.3233
F2_M_186	1	3	2	1	2	87	87	40.8714
F2_M_188	1	3	1	1	2	79	89	43.5307
F2_M_192	2	2	3	1	1	99	93	NA
F2_M_193	3	3	2	1	1	89	91	42.0223
F2_M_194	3	2	1	1	1	89	93	42.5879
F2_M_195	2	2	2	1	1	91	86	41.2552
F2_M_2	1	2	2	1	2	86	86	43.411
F2_M_200	1	1	3	1	2	95	90	38.5464
F2_M_201	2	3	2	2	2	90	90	37.4771
F2_M_202	2	2	2	2	1	94	91	40.1012
F2_M_203	1	2	3	1	2	87	88	37.5708
F2_M_208	2	2	2	1	1	95	87	43.4529
F2_M_209	2	1	3	1	1	101	86	40.5966
F2_M_210	3	1	3	1	1	101	88	39.8486
F2_M_215	2	2	3	1	1	90	90	39.7927
F2_M_216	3	1	2	2	3	89	84	39.5992
F2_M_219	1	3	1	1	1	87	86	42.6588
F2_M_22	1	2	2	1	1	84	81	42.4178
F2_M_220	2	1	2	1	2	88	88	43.1266
F2_M_221	2	2	3	1	2	86	90	40.3312
F2_M_222	2	2	2	2	1	91	86	39.7655
F2_M_223	1	2	1	2	1	80	87	42.2382
F2_M_224	2	2	3	2	1	91	85	40.8312
F2_M_226	1	1	3	1	1	83	78	38.7255
F2_M_227	2	2	2	2	2	84	82	41.9277
F2_M_228	2	1	1	2	1	89	83	43.9125
F2_M_229	2	3	2	1	1	87	83	42.5876
F2_M_23	2	3	2	1	1	86	86	42.6944
F2_M_230	1	1	2	2	2	83	85	40.5704
F2_M_231	2	2	2	1	1	85	84	43.1481
F2_M_232	2	1	1	2	1	85	84	43.3598
F2_M_233	2	3	3	2	1	93	83	38.676
F2_M_236	1	3	3	1	1	89	84	41.7805
F2_M_237	2	3	3	1	1	85	83	41.2811
F2_M_240	3	2	1	1	3	92	94	42.3824
F2_M_241	1	3	2	1	2	91	86	38.897
F2_M_243	2	2	2	2	3	81	85	45.3229
F2_M_244	1	2	2	2	3	78	82	43.5352
F2_M_245	2	2	2	2	1	82	80	42.7787
F2_M_246	2	1	3	2	2	84	81	41.9268
F2_M_248	2	2	2	2	1	94	85	44.0784
F2_M_249	2	3	2	2	2	90	84	44.0668
F2_M_256	2	2	2	1	1	91	87	42.9319
F2_M_259	2	2	3	2	3	89	86	39.2485
F2_M_26	2	2	3	1	1	96	85	38.7682
F2_M_260	2	3	2	1	1	88	85	41.9554
F2_M_261	1	2	2	1	3	88	85	45.3907
F2_M_262	3	2	1	2	3	83	91	44.3343
F2_M_263	1	2	3	2	1	87	87	39.5777
F2_M_264	2	2	2	2	2	91	86	41.6751
F2_M_266	3	2	2	1	2	88	86	43.8305
F2_M_267	2	1	1	1	2	83	85	44.2504
F2_M_27	2	2	3	1	2	86	84	39.5542
F2_M_270	1	1	2	1	1	91	87	42.0401
F2_M_271	2	1	1	1	1	96	89	44.4215
F2_M_272	2	3	3	1	1	96	83	39.9947
F2_M_273	2	2	1	1	1	89	85	44.2204
F2_M_278	1	2	3	2	2	87	80	40.647
F2_M_279	1	1	3	2	3	88	86	39.8094
F2_M_28	1	1	2	2	1	81	81	42.2121
F2_M_280	1	2	3	2	2	83	86	39.5497
F2_M_282	2	2	1	2	1	89	89	42.8671
F2_M_283	2	2	2	2	1	87	87	41.7259
F2_M_286	2	2	3	2	2	89	84	42.962
F2_M_287	3	1	1	1	3	82	86	45.5128
F2_M_288	3	3	2	2	2	79	86	43.6588
F2_M_289	1	2	1	2	2	93	89	43.8445
F2_M_294	3	1	1	1	2	90	88	43.1646
F2_M_295	2	3	2	1	1	95	87	41.453
F2_M_296	2	2	2	2	1	93	86	NA
F2_M_297	3	2	2	2	2	90	85	40.2567
F2_M_298	3	2	1	1	2	85	84	41.2627
F2_M_299	2	2	3	1	2	87	87	42.0635
F2_M_300	1	1	2	1	2	83	84	43.5813
F2_M_301	2	2	2	1	1	86	81	43.0821
F2_M_302	1	2	2	1	2	82	86	42.8345
F2_M_303	1	2	2	1	3	79	89	44.3461
F2_M_306	2	2	3	1	3	88	84	42.8005
F2_M_307	1	1	3	2	2	85	84	40.0061
F2_M_308	3	1	3	2	2	89	83	40.4175
F2_M_309	2	2	2	1	2	91	82	44.2734
F2_M_315	2	1	3	1	2	96	88	37.1301
F2_M_316	1	2	2	1	2	84	86	43.6752
F2_M_317	2	2	1	2	2	84	87	43.0209
F2_M_318	1	3	2	1	2	82	87	44.3546
F2_M_319	3	2	2	2	2	81	88	40.5007
F2_M_32	3	2	1	2	2	78	87	43.1444
F2_M_323	2	3	3	2	3	88	85	37.4463
F2_M_325	3	2	2	1	2	86	85	44.2214
F2_M_326	3	2	2	1	2	92	87	42.2667
F2_M_33	1	2	2	2	1	84	87	42.8434
F2_M_338	2	3	3	1	1	87	87	40.1852
F2_M_339	1	2	1	1	1	88	87	44.3628
F2_M_340	2	2	3	1	1	94	84	40.1062
F2_M_342	1	2	3	1	3	89	87	41.4704
F2_M_343	3	1	2	1	1	89	84	44.4052
F2_M_344	1	2	2	2	2	84	85	44.9824
F2_M_351	2	1	1	2	1	76	77	42.3981
F2_M_354	2	1	1	2	1	79	84	42.0221
F2_M_355	3	1	3	2	1	93	81	39.0593
F2_M_356	3	1	3	1	2	107	85	38.7836
F2_M_36	2	1	2	1	3	88	82	38.3104
F2_M_361	2	2	2	2	1	85	86	42.1897
F2_M_362	2	2	3	1	2	86	85	40.2868
F2_M_363	2	3	1	2	1	83	86	40.851
F2_M_364	3	1	1	2	2	85	85	41.6067
F2_M_369	1	1	3	2	2	98	89	40.7998
F2_M_370	2	2	2	1	3	89	86	41.9748
F2_M_371	3	1	2	1	2	84	86	38.673
F2_M_372	1	2	1	1	3	92	87	41.5277
F2_M_373	2	3	1	1	3	84	91	40.0684
F2_M_377	3	1	1	1	2	97	91	46.4861
F2_M_378	1	2	2	2	3	81	83	43.8874
F2_M_379	2	3	2	1	1	81	86	41.6599
F2_M_38	3	2	2	1	1	91	84	41.7659
F2_M_383	3	1	1	1	2	84	85	42.5847
F2_M_384	3	1	1	1	1	82	86	43.6363
F2_M_386	3	2	2	1	1	86	86	41.152
F2_M_387	1	2	1	1	2	80	91	42.926
F2_M_388	3	2	1	2	1	80	89	42.0026
F2_M_389	3	1	2	2	1	86	85	42.1227
F2_M_39	3	1	2	1	1	89	84	41.0756
F2_M_390	2	2	1	2	3	74	87	43.791
F2_M_391	2	3	2	2	2	87	90	42.2785
F2_M_395	2	2	2	2	1	92	87	42.0799
F2_M_396	2	2	2	1	1	92	92	43.1221
F2_M_397	3	3	3	1	1	90	87	40.7625
F2_M_398	1	1	3	1	1	93	80	40.7105
F2_M_403	2	1	2	3	1	86	84	44.375
F2_M_406	2	1	2	1	1	83	82	41.7152
F2_M_407	2	1	3	1	1	93	89	39.6823
F2_M_408	3	NA	2	1	2	91	87	39.6371
F2_M_409	1	1	2	2	2	88	85	43.2949
F2_M_410	3	3	2	1	2	89	86	40.3549
F2_M_411	3	3	3	1	1	82	82	37.9504
F2_M_412	2	1	2	2	2	98	88	41.4069
F2_M_413	2	1	2	1	1	92	84	42.1668
F2_M_415	1	2	2	1	2	92	86	43.4605
F2_M_416	2	2	2	2	1	82	81	41.5929
F2_M_417	1	1	2	2	2	78	82	43.1763
F2_M_418	2	1	2	2	3	92	86	44.4003
F2_M_421	2	2	1	1	2	82	83	45.8162
F2_M_422	3	2	1	2	3	76	84	46.3685
F2_M_424	3	1	3	1	2	95	88	39.0186
F2_M_425	1	1	2	2	2	86	80	42.3436
F2_M_432	1	2	2	2	2	87	86	39.9814
F2_M_433	2	2	1	2	2	87	89	41.707
F2_M_435	1	2	2	1	2	89	88	43.2612
F2_M_437	2	2	1	2	2	87	86	43.9079
F2_M_439	2	2	2	2	2	85	91	42.1575
F2_M_44	3	1	2	2	2	82	81	40.5201
F2_M_440	1	1	2	2	1	97	89	41.773
F2_M_441	3	2	3	1	3	89	86	41.029
F2_M_444	2	2	3	1	2	90	87	39.6906
F2_M_445	2	3	2	1	2	86	90	40.8105
F2_M_446	1	2	2	2	2	90	92	42.4482
F2_M_447	1	3	1	1	2	87	90	44.7171
F2_M_448	1	2	2	2	2	83	85	42.014
F2_M_449	1	3	2	2	2	80	90	41.1052
F2_M_45	1	3	1	2	2	82	91	43.1473
F2_M_451	2	2	3	1	2	84	81	41.2541
F2_M_452	2	3	1	1	1	79	86	42.4357
F2_M_454	2	2	2	1	2	91	87	44.3906
F2_M_455	2	2	1	1	2	88	87	44.4556
F2_M_456	2	2	2	1	2	83	87	44.5809
F2_M_457	2	2	3	1	3	90	85	40.8988
F2_M_459	1	2	2	1	2	93	83	45.1647
F2_M_460	3	3	1	2	3	74	84	44.6124
F2_M_461	2	3	1	2	2	86	88	43.7795
F2_M_462	3	1	3	2	1	97	86	40.9682
F2_M_463	2	2	1	NA	1	81	86	43.3282
F2_M_466	2	3	2	1	1	86	84	41.2988
F2_M_467	3	2	1	2	2	75	85	44.5069
F2_M_468	3	2	3	2	3	82	80	40.172
F2_M_469	2	1	1	2	3	83	86	NA
F2_M_473	2	1	2	2	2	83	82	43.6485
F2_M_474	1	2	3	1	3	91	87	41.3315
F2_M_479	2	3	2	2	2	84	83	43.519
F2_M_48	2	3	2	1	1	94	87	43.0818
F2_M_480	3	2	3	2	2	86	79	39.5234
F2_M_485	3	2	2	2	1	89	85	44.3554
F2_M_486	2	1	1	1	2	90	92	44.6207
F2_M_49	2	2	1	1	1	85	84	45.7699
F2_M_490	2	1	3	1	2	92	85	38.9151
F2_M_491	2	2	2	1	1	85	86	42.3047
F2_M_492	2	2	2	1	1	89	87	42.7372
F2_M_493	1	2	3	1	2	97	85	39.0641
F2_M_494	2	2	2	3	3	86	90	41.6106
F2_M_495	3	2	2	2	3	86	84	43.4559
F2_M_496	1	1	1	1	1	82	84	47.0715
F2_M_497	1	1	2	2	2	87	83	44.5634
F2_M_5	2	2	2	2	2	87	74	43.8405
F2_M_50	2	1	2	1	1	89	81	43.0319
F2_M_500	3	3	2	1	2	96	90	43.2634
F2_M_501	3	3	2	1	2	88	86	42.4608
F2_M_505	2	2	2	1	2	86	84	42.4079
F2_M_506	1	2	2	2	1	89	85	44.4168
F2_M_507	2	2	2	1	1	90	84	44.6369
F2_M_51	1	3	1	1	1	88	84	43.3988
F2_M_510	1	3	3	2	3	86	82	40.1905
F2_M_511	2	3	3	1	1	89	85	40.8784
F2_M_512	3	1	1	2	1	89	86	42.78
F2_M_513	3	1	2	2	2	85	85	43.5392
F2_M_515	2	2	2	2	1	86	85	44.8509
F2_M_516	3	2	3	2	1	92	89	40.5806
F2_M_517	1	2	1	2	1	81	87	45.6777
F2_M_518	2	2	2	2	2	84	86	45.8739
F2_M_520	3	3	2	1	2	80	87	43.331
F2_M_522	3	2	3	1	3	93	90	41.5729
F2_M_523	1	1	2	1	3	90	90	NA
F2_M_525	2	3	2	2	1	97	87	44.6752
F2_M_526	3	1	1	2	2	89	83	44.0675
F2_M_527	2	3	2	1	2	91	86	44.9595
F2_M_531	2	1	1	1	2	85	85	45.5242
F2_M_532	1	2	2	1	1	87	83	44.6413
F2_M_534	3	1	2	1	1	91	85	42.9043
F2_M_535	2	2	2	2	2	96	92	44.3419
F2_M_536	1	2	1	1	2	81	84	42.8661
F2_M_539	3	2	3	1	2	93	84	41.4638
F2_M_54	2	2	2	1	1	88	81	41.7013
F2_M_543	1	2	2	1	3	82	87	42.555
F2_M_544	2	3	1	2	2	81	86	45.1362
F2_M_547	2	2	3	2	2	91	90	41.9944
F2_M_548	2	1	1	2	2	77	83	42.4383
F2_M_549	2	2	2	1	1	89	89	42.3114
F2_M_55	2	2	2	2	2	82	83	42.7614
F2_M_553	3	3	2	2	2	83	84	43.0212
F2_M_554	2	3	1	2	2	82	87	43.0117
F2_M_555	1	1	2	1	1	80	85	43.7386
F2_M_56	1	1	3	2	1	89	85	39.4443
F2_M_561	1	2	2	2	2	86	89	41.4638
F2_M_59	3	2	2	1	1	92	91	42.6474
F2_M_60	2	2	1	1	2	89	85	43.5151
F2_M_61	1	2	2	1	2	86	76	42.6995
F2_M_62	3	2	1	2	1	85	88	44.9578
F2_M_63	3	1	2	1	1	88	83	41.0877
F2_M_65	2	2	2	1	1	84	81	42.87
F2_M_67	2	2	3	1	2	88	86	40.8953
F2_M_69	2	1	2	1	1	84	89	44.0558
F2_M_7	2	1	1	1	1	84	81	43.7428
F2_M_72	3	3	2	2	1	85	80	42.1213
F2_M_73	3	2	2	1	1	93	86	40.8047
F2_M_76	2	2	3	1	1	87	85	40.233
F2_M_77	2	2	2	1	1	83	85	44.0742
F2_M_78	1	2	3	1	1	83	89	41.5581
F2_M_79	2	2	2	1	1	92	86	37.5852
F2_M_8	3	1	3	1	1	88	86	40.3154
F2_M_82	1	2	1	1	3	90	88	43.766
F2_M_83	1	2	2	1	2	90	82	43.4888
F2_M_87	3	2	2	1	2	82	82	39.4577
F2_M_88	2	3	2	2	1	78	91	41.4797
F2_M_89	3	2	2	1	2	88	88	40.5516
F2_M_9	3	2	2	1	1	91	82	42.7179
F2_M_90	3	2	2	1	2	94	91	40.7964
F2_M_93	3	3	1	1	3	76	84	42.7181
F2_M_95	3	1	3	2	2	94	85	38.282
F2_M_96	1	2	1	1	1	83	87	43.9815
F2_M_97	1	2	1	2	2	81	88	44.9711
F2_M_98	3	2	1	1	1	NA	92	43.8809
