# Supplementary material for: Chromosomal inversion polymorphisms shape the genomic landscape of deer mice
Source: Nat Ecol Evol. 2022 Oct 17;6(12):1965–79. doi: 10.1038/s41559-022-01890-0 (PMC9715431; doi:10.1038/s41559-022-01890-0)
Supplement: Supplementary file 10 — Statistical source data. [file 41559_2022_1890_MOESM10_ESM.xlsx]

## Sheet: inv3.0_localPCA
chromosome	population	window_position	MDS1	outlier_window
chr3	gambelii_rubidus	100000	0.1233	no
chr3	gambelii_rubidus	200000	0.030796	no
chr3	gambelii_rubidus	300000	-0.0884061	no
chr3	gambelii_rubidus	400000	0.18056	no
chr3	gambelii_rubidus	500000	0.0245954	no
chr3	gambelii_rubidus	600000	0.0209572	no
chr3	gambelii_rubidus	700000	0.0920211	no
chr3	gambelii_rubidus	800000	0.200111	no
chr3	gambelii_rubidus	900000	0.200079	no
chr3	gambelii_rubidus	1000000	-0.0804427	no
chr3	gambelii_rubidus	1100000	-0.010516	no
chr3	gambelii_rubidus	1200000	0.022826	no
chr3	gambelii_rubidus	1300000	-0.092756	no
chr3	gambelii_rubidus	1400000	0.31907	no
chr3	gambelii_rubidus	1500000	0.208263	no
chr3	gambelii_rubidus	1600000	0.0380403	no
chr3	gambelii_rubidus	1700000	0.0299627	no
chr3	gambelii_rubidus	1800000	0.1708	no
chr3	gambelii_rubidus	1900000	0.0820816	no
chr3	gambelii_rubidus	2000000	0.0938684	no
chr3	gambelii_rubidus	2100000	0.200161	no
chr3	gambelii_rubidus	2200000	0.0735309	no
chr3	gambelii_rubidus	2300000	0.206828	no
chr3	gambelii_rubidus	2400000	0.0801091	no
chr3	gambelii_rubidus	2500000	0.0477717	no
chr3	gambelii_rubidus	2600000	0.0174766	no
chr3	gambelii_rubidus	2700000	-0.00933865	no
chr3	gambelii_rubidus	2800000	-0.13613	no
chr3	gambelii_rubidus	2900000	0.0988741	no
chr3	gambelii_rubidus	3000000	-0.00769109	no
chr3	gambelii_rubidus	3100000	-0.070018	no
chr3	gambelii_rubidus	3200000	-0.0525085	no
chr3	gambelii_rubidus	3300000	-0.0485793	no
chr3	gambelii_rubidus	3400000	-0.0256811	no
chr3	gambelii_rubidus	3500000	-0.149182	no
chr3	gambelii_rubidus	3600000	-0.0895945	no
chr3	gambelii_rubidus	3700000	-0.0852937	no
chr3	gambelii_rubidus	3800000	-0.121647	no
chr3	gambelii_rubidus	3900000	-0.160722	no
chr3	gambelii_rubidus	4000000	-0.177934	no
chr3	gambelii_rubidus	4100000	-0.055582	no
chr3	gambelii_rubidus	4200000	-0.185567	no
chr3	gambelii_rubidus	4300000	0.0638858	no
chr3	gambelii_rubidus	4400000	0.218486	no
chr3	gambelii_rubidus	4500000	0.0782991	no
chr3	gambelii_rubidus	4600000	0.0228309	no
chr3	gambelii_rubidus	4700000	0.125827	no
chr3	gambelii_rubidus	4800000	0.137629	no
chr3	gambelii_rubidus	4900000	0.1203	no
chr3	gambelii_rubidus	5000000	0.18354	no
chr3	gambelii_rubidus	5100000	0.0123415	no
chr3	gambelii_rubidus	5200000	-0.15159	no
chr3	gambelii_rubidus	5300000	0.0234562	no
chr3	gambelii_rubidus	5400000	0.206085	no
chr3	gambelii_rubidus	5500000	-8.30192e-05	no
chr3	gambelii_rubidus	5600000	0.0831142	no
chr3	gambelii_rubidus	5700000	0.188591	no
chr3	gambelii_rubidus	5800000	0.103823	no
chr3	gambelii_rubidus	5900000	0.0323121	no
chr3	gambelii_rubidus	6000000	0.0749042	no
chr3	gambelii_rubidus	6100000	0.137194	no
chr3	gambelii_rubidus	6200000	-0.109209	no
chr3	gambelii_rubidus	6300000	0.0369813	no
chr3	gambelii_rubidus	6400000	0.120572	no
chr3	gambelii_rubidus	6500000	0.0953111	no
chr3	gambelii_rubidus	6600000	0.0340019	no
chr3	gambelii_rubidus	6700000	0.0321045	no
chr3	gambelii_rubidus	6800000	0.0950923	no
chr3	gambelii_rubidus	6900000	0.00139381	no
chr3	gambelii_rubidus	7000000	0.0378028	no
chr3	gambelii_rubidus	7100000	0.156534	no
chr3	gambelii_rubidus	7200000	0.0349903	no
chr3	gambelii_rubidus	7300000	0.0513373	no
chr3	gambelii_rubidus	7400000	0.0563807	no
chr3	gambelii_rubidus	7500000	0.185976	no
chr3	gambelii_rubidus	7600000	0.193465	no
chr3	gambelii_rubidus	7700000	0.0744263	no
chr3	gambelii_rubidus	7800000	0.0452311	no
chr3	gambelii_rubidus	7900000	0.03389	no
chr3	gambelii_rubidus	8000000	0.122108	no
chr3	gambelii_rubidus	8100000	0.025624	no
chr3	gambelii_rubidus	8200000	-0.167714	no
chr3	gambelii_rubidus	8300000	0.0813876	no
chr3	gambelii_rubidus	8400000	0.130427	no
chr3	gambelii_rubidus	8500000	0.0261247	no
chr3	gambelii_rubidus	8600000	-0.135572	no
chr3	gambelii_rubidus	8700000	-0.0116279	no
chr3	gambelii_rubidus	8800000	0.0892052	no
chr3	gambelii_rubidus	8900000	-0.0297895	no
chr3	gambelii_rubidus	9000000	0.185224	no
chr3	gambelii_rubidus	9100000	-0.0293044	no
chr3	gambelii_rubidus	9200000	0.0556763	no
chr3	gambelii_rubidus	9300000	0.0335844	no
chr3	gambelii_rubidus	9400000	0.0568946	no
chr3	gambelii_rubidus	9500000	0.111934	no
chr3	gambelii_rubidus	9600000	0.0108486	no
chr3	gambelii_rubidus	9700000	0.0672031	no
chr3	gambelii_rubidus	9800000	0.0975779	no
chr3	gambelii_rubidus	9900000	-0.0999816	no
chr3	gambelii_rubidus	10000000	0.106988	no
chr3	gambelii_rubidus	10100000	0.00606636	no
chr3	gambelii_rubidus	10200000	-0.0642232	no
chr3	gambelii_rubidus	10300000	0.0352306	no
chr3	gambelii_rubidus	10400000	-0.0489695	no
chr3	gambelii_rubidus	10500000	-0.0513954	no
chr3	gambelii_rubidus	10600000	-0.00103103	no
chr3	gambelii_rubidus	10700000	-0.0812363	no
chr3	gambelii_rubidus	10800000	-0.0110329	no
chr3	gambelii_rubidus	10900000	-0.085701	no
chr3	gambelii_rubidus	11000000	0.0921998	no
chr3	gambelii_rubidus	11100000	0.0119346	no
chr3	gambelii_rubidus	11200000	0.0645341	no
chr3	gambelii_rubidus	11300000	0.296309	no
chr3	gambelii_rubidus	11400000	0.267397	no
chr3	gambelii_rubidus	11500000	0.30095	no
chr3	gambelii_rubidus	11600000	0.224845	no
chr3	gambelii_rubidus	11700000	0.103429	no
chr3	gambelii_rubidus	11800000	0.156671	no
chr3	gambelii_rubidus	11900000	0.0607627	no
chr3	gambelii_rubidus	12000000	0.156135	no
chr3	gambelii_rubidus	12100000	0.0271838	no
chr3	gambelii_rubidus	12200000	0.0105531	no
chr3	gambelii_rubidus	12300000	0.17568	no
chr3	gambelii_rubidus	12400000	0.0329032	no
chr3	gambelii_rubidus	12500000	0.189783	no
chr3	gambelii_rubidus	12600000	0.113222	no
chr3	gambelii_rubidus	12700000	0.211805	no
chr3	gambelii_rubidus	12800000	-0.015149	no
chr3	gambelii_rubidus	12900000	0.0573504	no
chr3	gambelii_rubidus	13000000	0.181287	no
chr3	gambelii_rubidus	13100000	-0.0411597	no
chr3	gambelii_rubidus	13200000	0.0171715	no
chr3	gambelii_rubidus	13300000	0.21896	no
chr3	gambelii_rubidus	13400000	0.00901398	no
chr3	gambelii_rubidus	13500000	0.0180732	no
chr3	gambelii_rubidus	13600000	0.116085	no
chr3	gambelii_rubidus	13700000	0.0211638	no
chr3	gambelii_rubidus	13800000	0.149426	no
chr3	gambelii_rubidus	13900000	-0.044534	no
chr3	gambelii_rubidus	14000000	0.167858	no
chr3	gambelii_rubidus	14100000	0.0371566	no
chr3	gambelii_rubidus	14200000	0.133672	no
chr3	gambelii_rubidus	14300000	0.189758	no
chr3	gambelii_rubidus	14400000	-0.101522	no
chr3	gambelii_rubidus	14500000	0.134184	no
chr3	gambelii_rubidus	14600000	0.12922	no
chr3	gambelii_rubidus	14700000	0.186868	no
chr3	gambelii_rubidus	14800000	0.141879	no
chr3	gambelii_rubidus	14900000	0.18221	no
chr3	gambelii_rubidus	15000000	0.123215	no
chr3	gambelii_rubidus	15100000	0.169366	no
chr3	gambelii_rubidus	15200000	0.176578	no
chr3	gambelii_rubidus	15300000	-0.14247	no
chr3	gambelii_rubidus	15400000	-0.0771884	no
chr3	gambelii_rubidus	15500000	0.0573745	no
chr3	gambelii_rubidus	15600000	0.0512591	no
chr3	gambelii_rubidus	15700000	0.0197345	no
chr3	gambelii_rubidus	15800000	0.032953	no
chr3	gambelii_rubidus	15900000	-0.00937816	no
chr3	gambelii_rubidus	16000000	0.135651	no
chr3	gambelii_rubidus	16100000	0.178826	no
chr3	gambelii_rubidus	16200000	0.0432268	no
chr3	gambelii_rubidus	16300000	0.0460572	no
chr3	gambelii_rubidus	16400000	0.061145	no
chr3	gambelii_rubidus	16500000	0.179852	no
chr3	gambelii_rubidus	16600000	-0.0642171	no
chr3	gambelii_rubidus	16700000	0.132463	no
chr3	gambelii_rubidus	16800000	0.0624054	no
chr3	gambelii_rubidus	16900000	0.0205795	no
chr3	gambelii_rubidus	17000000	0.0997591	no
chr3	gambelii_rubidus	17100000	0.11964	no
chr3	gambelii_rubidus	17200000	0.066611	no
chr3	gambelii_rubidus	17300000	0.117513	no
chr3	gambelii_rubidus	17400000	-0.0459103	no
chr3	gambelii_rubidus	17500000	-0.0262589	no
chr3	gambelii_rubidus	17600000	0.0289795	no
chr3	gambelii_rubidus	17700000	-0.0909352	no
chr3	gambelii_rubidus	17800000	0.0253171	no
chr3	gambelii_rubidus	17900000	-0.0550481	no
chr3	gambelii_rubidus	18000000	0.0766874	no
chr3	gambelii_rubidus	18100000	0.147592	no
chr3	gambelii_rubidus	18200000	0.128119	no
chr3	gambelii_rubidus	18300000	0.1471	no
chr3	gambelii_rubidus	18400000	-0.160691	no
chr3	gambelii_rubidus	18500000	0.0848981	no
chr3	gambelii_rubidus	18600000	0.0292363	no
chr3	gambelii_rubidus	18700000	0.0837166	no
chr3	gambelii_rubidus	18800000	0.239994	no
chr3	gambelii_rubidus	18900000	0.159471	no
chr3	gambelii_rubidus	19000000	0.337385	no
chr3	gambelii_rubidus	19100000	0.377384	no
chr3	gambelii_rubidus	19200000	0.347824	no
chr3	gambelii_rubidus	19300000	0.344254	no
chr3	gambelii_rubidus	19400000	0.244238	no
chr3	gambelii_rubidus	19500000	0.184083	no
chr3	gambelii_rubidus	19600000	0.156863	no
chr3	gambelii_rubidus	19700000	0.0951223	no
chr3	gambelii_rubidus	19800000	0.114331	no
chr3	gambelii_rubidus	19900000	0.25247	no
chr3	gambelii_rubidus	20000000	0.226552	no
chr3	gambelii_rubidus	20100000	0.150984	no
chr3	gambelii_rubidus	20200000	0.275123	no
chr3	gambelii_rubidus	20300000	-0.0250622	no
chr3	gambelii_rubidus	20400000	0.158419	no
chr3	gambelii_rubidus	20500000	0.158261	no
chr3	gambelii_rubidus	20600000	-0.0398476	no
chr3	gambelii_rubidus	20700000	0.20758	no
chr3	gambelii_rubidus	20800000	0.28807	no
chr3	gambelii_rubidus	20900000	0.332534	no
chr3	gambelii_rubidus	21000000	0.0937389	no
chr3	gambelii_rubidus	21100000	0.289621	no
chr3	gambelii_rubidus	21200000	0.175105	no
chr3	gambelii_rubidus	21300000	0.158415	no
chr3	gambelii_rubidus	21400000	0.198076	no
chr3	gambelii_rubidus	21500000	0.190817	no
chr3	gambelii_rubidus	21600000	0.324711	no
chr3	gambelii_rubidus	21700000	0.126576	no
chr3	gambelii_rubidus	21800000	0.0584728	no
chr3	gambelii_rubidus	21900000	0.028086	no
chr3	gambelii_rubidus	22000000	0.0498371	no
chr3	gambelii_rubidus	22100000	-0.0466055	no
chr3	gambelii_rubidus	22200000	0.104212	no
chr3	gambelii_rubidus	22300000	0.0794952	no
chr3	gambelii_rubidus	22400000	0.146364	no
chr3	gambelii_rubidus	22500000	0.212847	no
chr3	gambelii_rubidus	22600000	0.207221	no
chr3	gambelii_rubidus	22700000	0.121499	no
chr3	gambelii_rubidus	22800000	0.213382	no
chr3	gambelii_rubidus	22900000	0.218668	no
chr3	gambelii_rubidus	23000000	0.0666392	no
chr3	gambelii_rubidus	23100000	0.203607	no
chr3	gambelii_rubidus	23200000	0.212747	no
chr3	gambelii_rubidus	23300000	0.29009	no
chr3	gambelii_rubidus	23400000	0.171156	no
chr3	gambelii_rubidus	23500000	0.166622	no
chr3	gambelii_rubidus	23600000	-0.0172978	no
chr3	gambelii_rubidus	23700000	0.150598	no
chr3	gambelii_rubidus	23800000	0.161151	no
chr3	gambelii_rubidus	23900000	0.0994186	no
chr3	gambelii_rubidus	24000000	0.180859	no
chr3	gambelii_rubidus	24100000	0.16564	no
chr3	gambelii_rubidus	24200000	0.0986578	no
chr3	gambelii_rubidus	24300000	0.237303	no
chr3	gambelii_rubidus	24400000	0.337577	no
chr3	gambelii_rubidus	24500000	0.322168	no
chr3	gambelii_rubidus	24600000	0.308616	no
chr3	gambelii_rubidus	24700000	0.237054	no
chr3	gambelii_rubidus	24800000	0.0227358	no
chr3	gambelii_rubidus	24900000	0.00557829	no
chr3	gambelii_rubidus	25000000	0.212885	no
chr3	gambelii_rubidus	25100000	0.160834	no
chr3	gambelii_rubidus	25200000	0.186132	no
chr3	gambelii_rubidus	25300000	0.154715	no
chr3	gambelii_rubidus	25400000	0.117191	no
chr3	gambelii_rubidus	25500000	0.128282	no
chr3	gambelii_rubidus	25600000	0.155294	no
chr3	gambelii_rubidus	25700000	0.167108	no
chr3	gambelii_rubidus	25800000	0.0986769	no
chr3	gambelii_rubidus	25900000	0.0904213	no
chr3	gambelii_rubidus	26000000	0.133091	no
chr3	gambelii_rubidus	26100000	0.0644917	no
chr3	gambelii_rubidus	26200000	0.0317104	no
chr3	gambelii_rubidus	26300000	0.0673661	no
chr3	gambelii_rubidus	26400000	0.127587	no
chr3	gambelii_rubidus	26500000	0.24425	no
chr3	gambelii_rubidus	26600000	0.386752	no
chr3	gambelii_rubidus	26700000	0.339315	no
chr3	gambelii_rubidus	26800000	0.370836	no
chr3	gambelii_rubidus	26900000	0.0961477	no
chr3	gambelii_rubidus	27000000	-0.0913027	no
chr3	gambelii_rubidus	27100000	-0.174214	no
chr3	gambelii_rubidus	27200000	0.126501	no
chr3	gambelii_rubidus	27300000	0.192537	no
chr3	gambelii_rubidus	27400000	0.250729	no
chr3	gambelii_rubidus	27500000	0.245037	no
chr3	gambelii_rubidus	27600000	0.246002	no
chr3	gambelii_rubidus	27700000	0.258372	no
chr3	gambelii_rubidus	27800000	0.309902	no
chr3	gambelii_rubidus	27900000	0.269606	no
chr3	gambelii_rubidus	28000000	0.289042	no
chr3	gambelii_rubidus	28100000	0.332255	no
chr3	gambelii_rubidus	28200000	0.335903	no
chr3	gambelii_rubidus	28300000	0.267582	no
chr3	gambelii_rubidus	28400000	-0.0486356	no
chr3	gambelii_rubidus	28500000	-0.0864116	no
chr3	gambelii_rubidus	28600000	0.195315	no
chr3	gambelii_rubidus	28700000	0.0524018	no
chr3	gambelii_rubidus	28800000	0.0810268	no
chr3	gambelii_rubidus	28900000	0.108622	no
chr3	gambelii_rubidus	29000000	0.219352	no
chr3	gambelii_rubidus	29100000	-0.0638964	no
chr3	gambelii_rubidus	29200000	0.0704229	no
chr3	gambelii_rubidus	29300000	0.014281	no
chr3	gambelii_rubidus	29400000	-0.0255605	no
chr3	gambelii_rubidus	29500000	-0.0427707	no
chr3	gambelii_rubidus	29600000	-0.0476098	no
chr3	gambelii_rubidus	29700000	0.203279	no
chr3	gambelii_rubidus	29800000	-0.0606642	no
chr3	gambelii_rubidus	29900000	0.113403	no
chr3	gambelii_rubidus	30000000	0.0544462	no
chr3	gambelii_rubidus	30100000	0.125843	no
chr3	gambelii_rubidus	30200000	0.152187	no
chr3	gambelii_rubidus	30300000	0.0687559	no
chr3	gambelii_rubidus	30400000	-0.0285986	no
chr3	gambelii_rubidus	30500000	0.119728	no
chr3	gambelii_rubidus	30600000	-0.0256757	no
chr3	gambelii_rubidus	30700000	0.083372	no
chr3	gambelii_rubidus	30800000	0.0150583	no
chr3	gambelii_rubidus	30900000	0.141996	no
chr3	gambelii_rubidus	31000000	0.108933	no
chr3	gambelii_rubidus	31100000	0.0921242	no
chr3	gambelii_rubidus	31200000	0.102881	no
chr3	gambelii_rubidus	31300000	0.132747	no
chr3	gambelii_rubidus	31400000	0.0658011	no
chr3	gambelii_rubidus	31500000	0.00488964	no
chr3	gambelii_rubidus	31600000	-0.0627725	no
chr3	gambelii_rubidus	31700000	-0.00494818	no
chr3	gambelii_rubidus	31800000	0.110898	no
chr3	gambelii_rubidus	31900000	0.113782	no
chr3	gambelii_rubidus	32000000	0.00956016	no
chr3	gambelii_rubidus	32100000	0.145838	no
chr3	gambelii_rubidus	32200000	0.211122	no
chr3	gambelii_rubidus	32300000	0.21965	no
chr3	gambelii_rubidus	32400000	0.0975552	no
chr3	gambelii_rubidus	32500000	0.0424249	no
chr3	gambelii_rubidus	32600000	0.0158566	no
chr3	gambelii_rubidus	32700000	0.078237	no
chr3	gambelii_rubidus	32800000	0.0620188	no
chr3	gambelii_rubidus	32900000	0.124501	no
chr3	gambelii_rubidus	33000000	0.104282	no
chr3	gambelii_rubidus	33100000	0.124964	no
chr3	gambelii_rubidus	33200000	0.24944	no
chr3	gambelii_rubidus	33300000	-0.0133769	no
chr3	gambelii_rubidus	33400000	0.0982217	no
chr3	gambelii_rubidus	33500000	0.0388618	no
chr3	gambelii_rubidus	33600000	0.0789112	no
chr3	gambelii_rubidus	33700000	0.142923	no
chr3	gambelii_rubidus	33800000	0.134146	no
chr3	gambelii_rubidus	33900000	0.0599227	no
chr3	gambelii_rubidus	34000000	0.0699038	no
chr3	gambelii_rubidus	34100000	0.130003	no
chr3	gambelii_rubidus	34200000	0.204872	no
chr3	gambelii_rubidus	34300000	0.249056	no
chr3	gambelii_rubidus	34400000	0.101414	no
chr3	gambelii_rubidus	34500000	0.239804	no
chr3	gambelii_rubidus	34600000	0.124252	no
chr3	gambelii_rubidus	34700000	0.0684097	no
chr3	gambelii_rubidus	34800000	0.0974226	no
chr3	gambelii_rubidus	34900000	0.13488	no
chr3	gambelii_rubidus	35000000	0.0473255	no
chr3	gambelii_rubidus	35100000	0.0724557	no
chr3	gambelii_rubidus	35200000	0.0862391	no
chr3	gambelii_rubidus	35300000	0.096515	no
chr3	gambelii_rubidus	35400000	0.0492289	no
chr3	gambelii_rubidus	35500000	0.107168	no
chr3	gambelii_rubidus	35600000	0.0875881	no
chr3	gambelii_rubidus	35700000	0.0905968	no
chr3	gambelii_rubidus	35800000	0.0362817	no
chr3	gambelii_rubidus	35900000	0.0529833	no
chr3	gambelii_rubidus	36000000	-0.101931	no
chr3	gambelii_rubidus	36100000	-0.0252191	no
chr3	gambelii_rubidus	36200000	-0.0113907	no
chr3	gambelii_rubidus	36300000	-0.072115	no
chr3	gambelii_rubidus	36400000	0.0823555	no
chr3	gambelii_rubidus	36500000	0.183299	no
chr3	gambelii_rubidus	36600000	-0.0196893	no
chr3	gambelii_rubidus	36700000	0.0814069	no
chr3	gambelii_rubidus	36800000	0.0975113	no
chr3	gambelii_rubidus	36900000	0.0598197	no
chr3	gambelii_rubidus	37000000	0.191529	no
chr3	gambelii_rubidus	37100000	0.0324535	no
chr3	gambelii_rubidus	37200000	0.0588585	no
chr3	gambelii_rubidus	37300000	-0.111405	no
chr3	gambelii_rubidus	37400000	0.0222618	no
chr3	gambelii_rubidus	37500000	0.0957927	no
chr3	gambelii_rubidus	37600000	0.120054	no
chr3	gambelii_rubidus	37700000	-0.167269	no
chr3	gambelii_rubidus	37800000	0.114574	no
chr3	gambelii_rubidus	37900000	0.0337529	no
chr3	gambelii_rubidus	38000000	0.0168305	no
chr3	gambelii_rubidus	38100000	0.0284891	no
chr3	gambelii_rubidus	38200000	-0.000661799	no
chr3	gambelii_rubidus	38300000	0.0431968	no
chr3	gambelii_rubidus	38400000	0.119338	no
chr3	gambelii_rubidus	38500000	-0.0411492	no
chr3	gambelii_rubidus	38600000	0.0835216	no
chr3	gambelii_rubidus	38700000	-0.0726563	no
chr3	gambelii_rubidus	38800000	0.0298052	no
chr3	gambelii_rubidus	38900000	-0.205606	no
chr3	gambelii_rubidus	39000000	0.0530089	no
chr3	gambelii_rubidus	39100000	0.135164	no
chr3	gambelii_rubidus	39200000	0.0667981	no
chr3	gambelii_rubidus	39300000	-0.0239114	no
chr3	gambelii_rubidus	39400000	-0.00882936	no
chr3	gambelii_rubidus	39500000	0.094579	no
chr3	gambelii_rubidus	39600000	0.197601	no
chr3	gambelii_rubidus	39700000	0.112383	no
chr3	gambelii_rubidus	39800000	0.160025	no
chr3	gambelii_rubidus	39900000	0.0524629	no
chr3	gambelii_rubidus	40000000	0.130634	no
chr3	gambelii_rubidus	40100000	0.062299	no
chr3	gambelii_rubidus	40200000	0.103108	no
chr3	gambelii_rubidus	40300000	0.24288	no
chr3	gambelii_rubidus	40400000	0.324502	no
chr3	gambelii_rubidus	40500000	0.152851	no
chr3	gambelii_rubidus	40600000	0.187495	no
chr3	gambelii_rubidus	40700000	0.279097	no
chr3	gambelii_rubidus	40800000	0.142194	no
chr3	gambelii_rubidus	40900000	0.181042	no
chr3	gambelii_rubidus	41000000	-0.00679479	no
chr3	gambelii_rubidus	41100000	0.0220348	no
chr3	gambelii_rubidus	41200000	0.104923	no
chr3	gambelii_rubidus	41300000	0.143001	no
chr3	gambelii_rubidus	41400000	0.271737	no
chr3	gambelii_rubidus	41500000	0.250048	no
chr3	gambelii_rubidus	41600000	0.164761	no
chr3	gambelii_rubidus	41700000	0.182761	no
chr3	gambelii_rubidus	41800000	0.148051	no
chr3	gambelii_rubidus	41900000	0.0420916	no
chr3	gambelii_rubidus	42000000	0.204131	no
chr3	gambelii_rubidus	42100000	0.137952	no
chr3	gambelii_rubidus	42200000	0.0580547	no
chr3	gambelii_rubidus	42300000	0.142757	no
chr3	gambelii_rubidus	42400000	0.0712478	no
chr3	gambelii_rubidus	42500000	-0.0872467	no
chr3	gambelii_rubidus	42600000	0.0676615	no
chr3	gambelii_rubidus	42700000	-0.0966509	no
chr3	gambelii_rubidus	42800000	0.202487	no
chr3	gambelii_rubidus	42900000	-0.0721528	no
chr3	gambelii_rubidus	43000000	-0.136411	no
chr3	gambelii_rubidus	43100000	0.170987	no
chr3	gambelii_rubidus	43200000	0.0892161	no
chr3	gambelii_rubidus	43300000	0.0467276	no
chr3	gambelii_rubidus	43400000	0.059328	no
chr3	gambelii_rubidus	43500000	0.0454525	no
chr3	gambelii_rubidus	43600000	0.0919174	no
chr3	gambelii_rubidus	43700000	0.0638642	no
chr3	gambelii_rubidus	43800000	0.188424	no
chr3	gambelii_rubidus	43900000	0.120334	no
chr3	gambelii_rubidus	44000000	-0.0426869	no
chr3	gambelii_rubidus	44100000	0.179473	no
chr3	gambelii_rubidus	44200000	0.0307343	no
chr3	gambelii_rubidus	44300000	0.202111	no
chr3	gambelii_rubidus	44400000	0.0634085	no
chr3	gambelii_rubidus	44500000	0.0884971	no
chr3	gambelii_rubidus	44600000	0.113267	no
chr3	gambelii_rubidus	44700000	0.0449636	no
chr3	gambelii_rubidus	44800000	0.200797	no
chr3	gambelii_rubidus	44900000	0.121892	no
chr3	gambelii_rubidus	45000000	0.011467	no
chr3	gambelii_rubidus	45100000	-0.015359	no
chr3	gambelii_rubidus	45200000	0.00301799	no
chr3	gambelii_rubidus	45300000	-0.00722323	no
chr3	gambelii_rubidus	45400000	0.0719814	no
chr3	gambelii_rubidus	45500000	0.175321	no
chr3	gambelii_rubidus	45600000	-0.0645435	no
chr3	gambelii_rubidus	45700000	0.00938871	no
chr3	gambelii_rubidus	45800000	-0.0336692	no
chr3	gambelii_rubidus	45900000	-0.0224943	no
chr3	gambelii_rubidus	46000000	-0.0740607	no
chr3	gambelii_rubidus	46100000	-0.124406	no
chr3	gambelii_rubidus	46200000	0.0873861	no
chr3	gambelii_rubidus	46300000	0.125267	no
chr3	gambelii_rubidus	46400000	0.0594288	no
chr3	gambelii_rubidus	46500000	-0.145332	no
chr3	gambelii_rubidus	46600000	-0.119798	no
chr3	gambelii_rubidus	46700000	0.00753064	no
chr3	gambelii_rubidus	46800000	-0.0638014	no
chr3	gambelii_rubidus	46900000	0.131615	no
chr3	gambelii_rubidus	47000000	0.0926081	no
chr3	gambelii_rubidus	47100000	-0.0106305	no
chr3	gambelii_rubidus	47200000	0.0940253	no
chr3	gambelii_rubidus	47300000	-0.00952515	no
chr3	gambelii_rubidus	47400000	0.121567	no
chr3	gambelii_rubidus	47500000	0.0130244	no
chr3	gambelii_rubidus	47600000	-0.0312896	no
chr3	gambelii_rubidus	47700000	-0.0356675	no
chr3	gambelii_rubidus	47800000	-0.102807	no
chr3	gambelii_rubidus	47900000	0.0899952	no
chr3	gambelii_rubidus	48000000	0.00776137	no
chr3	gambelii_rubidus	48100000	-0.0818067	no
chr3	gambelii_rubidus	48200000	-0.186257	no
chr3	gambelii_rubidus	48300000	0.122613	no
chr3	gambelii_rubidus	48400000	-0.0380125	no
chr3	gambelii_rubidus	48500000	-0.0945001	no
chr3	gambelii_rubidus	48600000	-0.0227513	no
chr3	gambelii_rubidus	48700000	0.0224034	no
chr3	gambelii_rubidus	48800000	-0.0130937	no
chr3	gambelii_rubidus	48900000	-0.0322782	no
chr3	gambelii_rubidus	49000000	0.148405	no
chr3	gambelii_rubidus	49100000	0.195166	no
chr3	gambelii_rubidus	49200000	0.120743	no
chr3	gambelii_rubidus	49300000	-0.00818373	no
chr3	gambelii_rubidus	49400000	0.0748487	no
chr3	gambelii_rubidus	49500000	-0.126435	no
chr3	gambelii_rubidus	49600000	0.0374585	no
chr3	gambelii_rubidus	49700000	0.144934	no
chr3	gambelii_rubidus	49800000	0.0382716	no
chr3	gambelii_rubidus	49900000	0.0857399	no
chr3	gambelii_rubidus	50000000	0.130553	no
chr3	gambelii_rubidus	50100000	0.168478	no
chr3	gambelii_rubidus	50200000	0.157571	no
chr3	gambelii_rubidus	50300000	-0.0683961	no
chr3	gambelii_rubidus	50400000	0.0301726	no
chr3	gambelii_rubidus	50500000	0.133459	no
chr3	gambelii_rubidus	50600000	0.142237	no
chr3	gambelii_rubidus	50700000	-0.0279373	no
chr3	gambelii_rubidus	50800000	-0.0782172	no
chr3	gambelii_rubidus	50900000	0.0104805	no
chr3	gambelii_rubidus	51000000	-0.109271	no
chr3	gambelii_rubidus	51100000	-0.131416	no
chr3	gambelii_rubidus	51200000	0.014592	no
chr3	gambelii_rubidus	51300000	-0.025732	no
chr3	gambelii_rubidus	51400000	-0.0182839	no
chr3	gambelii_rubidus	51500000	-0.132539	no
chr3	gambelii_rubidus	51600000	-0.146517	no
chr3	gambelii_rubidus	51700000	-0.0686017	no
chr3	gambelii_rubidus	51800000	-0.0940029	no
chr3	gambelii_rubidus	51900000	-0.120211	no
chr3	gambelii_rubidus	52000000	-0.0891023	no
chr3	gambelii_rubidus	52100000	-0.0337559	no
chr3	gambelii_rubidus	52200000	0.0994832	no
chr3	gambelii_rubidus	52300000	0.153704	no
chr3	gambelii_rubidus	52400000	-0.0867149	no
chr3	gambelii_rubidus	52500000	0.0030534	no
chr3	gambelii_rubidus	52600000	-0.147616	no
chr3	gambelii_rubidus	52700000	-0.0135676	no
chr3	gambelii_rubidus	52800000	-0.0739246	no
chr3	gambelii_rubidus	52900000	-0.151372	no
chr3	gambelii_rubidus	53000000	-0.0728966	no
chr3	gambelii_rubidus	53100000	-0.10652	no
chr3	gambelii_rubidus	53200000	0.0500481	no
chr3	gambelii_rubidus	53300000	-0.133065	no
chr3	gambelii_rubidus	53400000	-0.0265185	no
chr3	gambelii_rubidus	53500000	-0.097229	no
chr3	gambelii_rubidus	53600000	-0.112045	no
chr3	gambelii_rubidus	53700000	-0.121214	no
chr3	gambelii_rubidus	53800000	0.0233986	no
chr3	gambelii_rubidus	53900000	-0.0173844	no
chr3	gambelii_rubidus	54000000	0.166235	no
chr3	gambelii_rubidus	54100000	0.0018459	no
chr3	gambelii_rubidus	54200000	-0.066059	no
chr3	gambelii_rubidus	54300000	0.273254	no
chr3	gambelii_rubidus	54400000	0.30255	no
chr3	gambelii_rubidus	54500000	0.215628	no
chr3	gambelii_rubidus	54600000	0.205532	no
chr3	gambelii_rubidus	54700000	0.167526	no
chr3	gambelii_rubidus	54800000	0.227665	no
chr3	gambelii_rubidus	54900000	0.238055	no
chr3	gambelii_rubidus	55000000	0.256764	no
chr3	gambelii_rubidus	55100000	0.234568	no
chr3	gambelii_rubidus	55200000	0.144276	no
chr3	gambelii_rubidus	55300000	0.018098	no
chr3	gambelii_rubidus	55400000	0.11854	no
chr3	gambelii_rubidus	55500000	0.233365	no
chr3	gambelii_rubidus	55600000	-0.198038	no
chr3	gambelii_rubidus	55700000	-0.109986	no
chr3	gambelii_rubidus	55800000	0.00295698	no
chr3	gambelii_rubidus	55900000	-0.102452	no
chr3	gambelii_rubidus	56000000	-0.121493	no
chr3	gambelii_rubidus	56100000	-0.035954	no
chr3	gambelii_rubidus	56200000	-0.0541355	no
chr3	gambelii_rubidus	56300000	0.0120776	no
chr3	gambelii_rubidus	56400000	-0.116511	no
chr3	gambelii_rubidus	56500000	-0.189781	no
chr3	gambelii_rubidus	56600000	0.0128835	no
chr3	gambelii_rubidus	56700000	-0.08056	no
chr3	gambelii_rubidus	56800000	-0.133706	no
chr3	gambelii_rubidus	56900000	-0.0689445	no
chr3	gambelii_rubidus	57000000	0.178451	no
chr3	gambelii_rubidus	57100000	0.0341966	no
chr3	gambelii_rubidus	57200000	-0.0898579	no
chr3	gambelii_rubidus	57300000	0.00696839	no
chr3	gambelii_rubidus	57400000	0.0120837	no
chr3	gambelii_rubidus	57500000	0.0825267	no
chr3	gambelii_rubidus	57600000	0.16275	no
chr3	gambelii_rubidus	57700000	0.0988476	no
chr3	gambelii_rubidus	57800000	-0.0100496	no
chr3	gambelii_rubidus	57900000	0.125536	no
chr3	gambelii_rubidus	58000000	0.00397594	no
chr3	gambelii_rubidus	58100000	0.00309399	no
chr3	gambelii_rubidus	58200000	0.0360595	no
chr3	gambelii_rubidus	58300000	0.031642	no
chr3	gambelii_rubidus	58400000	0.269607	no
chr3	gambelii_rubidus	58500000	0.223709	no
chr3	gambelii_rubidus	58600000	0.0763042	no
chr3	gambelii_rubidus	58700000	0.182678	no
chr3	gambelii_rubidus	58800000	0.138785	no
chr3	gambelii_rubidus	58900000	0.00047225	no
chr3	gambelii_rubidus	59000000	0.000577324	no
chr3	gambelii_rubidus	59100000	0.176843	no
chr3	gambelii_rubidus	59200000	-0.00612703	no
chr3	gambelii_rubidus	59300000	0.144041	no
chr3	gambelii_rubidus	59400000	-0.0867941	no
chr3	gambelii_rubidus	59500000	-0.0856247	no
chr3	gambelii_rubidus	59600000	-0.0165344	no
chr3	gambelii_rubidus	59700000	-0.0735015	no
chr3	gambelii_rubidus	59800000	-0.0521819	no
chr3	gambelii_rubidus	59900000	-0.0901622	no
chr3	gambelii_rubidus	60000000	-0.158475	no
chr3	gambelii_rubidus	60100000	-0.0429826	no
chr3	gambelii_rubidus	60200000	-0.0277189	no
chr3	gambelii_rubidus	60300000	-0.145621	no
chr3	gambelii_rubidus	60400000	-0.0510316	no
chr3	gambelii_rubidus	60500000	-0.134649	no
chr3	gambelii_rubidus	60600000	-0.0700132	no
chr3	gambelii_rubidus	60700000	-0.112995	no
chr3	gambelii_rubidus	60800000	-0.17213	no
chr3	gambelii_rubidus	60900000	0.207646	no
chr3	gambelii_rubidus	61000000	-0.10339	no
chr3	gambelii_rubidus	61100000	-0.270327	no
chr3	gambelii_rubidus	61200000	-0.235433	no
chr3	gambelii_rubidus	61300000	-0.217704	no
chr3	gambelii_rubidus	61400000	-0.119394	no
chr3	gambelii_rubidus	61500000	-0.236815	no
chr3	gambelii_rubidus	61600000	-0.224411	no
chr3	gambelii_rubidus	61700000	-0.204866	no
chr3	gambelii_rubidus	61800000	-0.157514	no
chr3	gambelii_rubidus	61900000	-0.235123	no
chr3	gambelii_rubidus	62000000	-0.266022	no
chr3	gambelii_rubidus	62100000	-0.127167	no
chr3	gambelii_rubidus	62200000	-0.155828	no
chr3	gambelii_rubidus	62300000	-0.0601382	no
chr3	gambelii_rubidus	62400000	-0.196873	no
chr3	gambelii_rubidus	62500000	-0.14959	no
chr3	gambelii_rubidus	62600000	-0.185847	no
chr3	gambelii_rubidus	62700000	0.082384	no
chr3	gambelii_rubidus	62800000	-0.064452	no
chr3	gambelii_rubidus	62900000	-0.0442172	no
chr3	gambelii_rubidus	63000000	-0.203907	no
chr3	gambelii_rubidus	63100000	-0.171987	no
chr3	gambelii_rubidus	63200000	-0.262073	no
chr3	gambelii_rubidus	63300000	-0.250415	no
chr3	gambelii_rubidus	63400000	-0.157465	no
chr3	gambelii_rubidus	63500000	-0.165818	no
chr3	gambelii_rubidus	63600000	-0.153245	no
chr3	gambelii_rubidus	63700000	-0.0797785	no
chr3	gambelii_rubidus	63800000	-0.194484	no
chr3	gambelii_rubidus	63900000	-0.0273172	no
chr3	gambelii_rubidus	64000000	-0.014764	no
chr3	gambelii_rubidus	64100000	0.0313688	no
chr3	gambelii_rubidus	64200000	-0.206251	no
chr3	gambelii_rubidus	64300000	-0.159737	no
chr3	gambelii_rubidus	64400000	-0.131402	no
chr3	gambelii_rubidus	64500000	-0.154472	no
chr3	gambelii_rubidus	64600000	-0.22368	no
chr3	gambelii_rubidus	64700000	-0.197801	no
chr3	gambelii_rubidus	64800000	-0.165892	no
chr3	gambelii_rubidus	64900000	-0.222927	no
chr3	gambelii_rubidus	65000000	-0.0927428	no
chr3	gambelii_rubidus	65100000	-0.208756	no
chr3	gambelii_rubidus	65200000	-0.0650883	no
chr3	gambelii_rubidus	65300000	0.0916437	no
chr3	gambelii_rubidus	65400000	-0.242841	no
chr3	gambelii_rubidus	65500000	-0.11584	no
chr3	gambelii_rubidus	65600000	-0.219619	no
chr3	gambelii_rubidus	65700000	-0.253893	no
chr3	gambelii_rubidus	65800000	-0.271405	no
chr3	gambelii_rubidus	65900000	0.0653778	no
chr3	gambelii_rubidus	66000000	-0.115366	no
chr3	gambelii_rubidus	66100000	-0.0418337	no
chr3	gambelii_rubidus	66200000	-0.0974232	no
chr3	gambelii_rubidus	66300000	-0.154806	no
chr3	gambelii_rubidus	66400000	-0.298363	no
chr3	gambelii_rubidus	66500000	-0.0837343	no
chr3	gambelii_rubidus	66600000	-0.160866	no
chr3	gambelii_rubidus	66700000	0.0952019	no
chr3	gambelii_rubidus	66800000	-0.212057	no
chr3	gambelii_rubidus	66900000	-0.0656893	no
chr3	gambelii_rubidus	67000000	-0.172586	no
chr3	gambelii_rubidus	67100000	-0.191499	no
chr3	gambelii_rubidus	67200000	-0.184105	no
chr3	gambelii_rubidus	67300000	-0.33248	no
chr3	gambelii_rubidus	67400000	-0.167708	no
chr3	gambelii_rubidus	67500000	-0.21129	no
chr3	gambelii_rubidus	67600000	-0.00850794	no
chr3	gambelii_rubidus	67700000	-0.0894212	no
chr3	gambelii_rubidus	67800000	-0.0220444	no
chr3	gambelii_rubidus	67900000	-0.329357	no
chr3	gambelii_rubidus	68000000	-0.253032	no
chr3	gambelii_rubidus	68100000	-0.254256	no
chr3	gambelii_rubidus	68200000	-0.327498	no
chr3	gambelii_rubidus	68300000	-0.126096	no
chr3	gambelii_rubidus	68400000	-0.249113	no
chr3	gambelii_rubidus	68500000	-0.0429422	no
chr3	gambelii_rubidus	68600000	-0.30871	no
chr3	gambelii_rubidus	68700000	-0.357836	no
chr3	gambelii_rubidus	68800000	-0.348486	no
chr3	gambelii_rubidus	68900000	-0.125053	no
chr3	gambelii_rubidus	69000000	-0.234686	no
chr3	gambelii_rubidus	69100000	-0.260776	no
chr3	gambelii_rubidus	69200000	-0.182174	no
chr3	gambelii_rubidus	69300000	-0.170053	no
chr3	gambelii_rubidus	69400000	-0.340083	no
chr3	gambelii_rubidus	69500000	-0.248389	no
chr3	gambelii_rubidus	69600000	-0.174023	no
chr3	gambelii_rubidus	69700000	-0.096416	no
chr3	gambelii_rubidus	69800000	-0.233531	no
chr3	gambelii_rubidus	69900000	-0.194945	no
chr3	gambelii_rubidus	70000000	-0.159934	no
chr3	gambelii_rubidus	70100000	-0.237694	no
chr3	gambelii_rubidus	70200000	-0.313421	no
chr3	gambelii_rubidus	70300000	-0.245276	no
chr3	gambelii_rubidus	70400000	-0.232622	no
chr3	gambelii_rubidus	70500000	-0.217521	no
chr3	gambelii_rubidus	70600000	-0.275108	no
chr3	gambelii_rubidus	70700000	-0.248925	no
chr3	gambelii_rubidus	70800000	-0.29537	no
chr3	gambelii_rubidus	70900000	-0.291154	no
chr3	gambelii_rubidus	71000000	-0.263005	no
chr3	gambelii_rubidus	71100000	-0.246255	no
chr3	gambelii_rubidus	71200000	-0.20193	no
chr3	gambelii_rubidus	71300000	-0.114059	no
chr3	gambelii_rubidus	71400000	-0.36377	no
chr3	gambelii_rubidus	71500000	-0.0264728	no
chr3	gambelii_rubidus	71600000	-0.25103	no
chr3	gambelii_rubidus	71700000	-0.295127	no
chr3	gambelii_rubidus	71800000	-0.0973127	no
chr3	gambelii_rubidus	71900000	-0.257504	no
chr3	gambelii_rubidus	72000000	-0.236946	no
chr3	gambelii_rubidus	72100000	-0.280319	no
chr3	gambelii_rubidus	72200000	-0.188211	no
chr3	gambelii_rubidus	72300000	-0.202422	no
chr3	gambelii_rubidus	72400000	-0.310048	no
chr3	gambelii_rubidus	72500000	-0.335056	no
chr3	gambelii_rubidus	72600000	-0.277715	no
chr3	gambelii_rubidus	72700000	-0.225016	no
chr3	gambelii_rubidus	72800000	-0.174885	no
chr3	gambelii_rubidus	72900000	-0.23016	no
chr3	gambelii_rubidus	73000000	-0.195916	no
chr3	gambelii_rubidus	73100000	-0.325495	no
chr3	gambelii_rubidus	73200000	-0.172659	no
chr3	gambelii_rubidus	73300000	-0.147017	no
chr3	gambelii_rubidus	73400000	-0.145092	no
chr3	gambelii_rubidus	73500000	-0.206851	no
chr3	gambelii_rubidus	73600000	-0.147856	no
chr3	gambelii_rubidus	73700000	-0.262335	no
chr3	gambelii_rubidus	73800000	-0.200879	no
chr3	gambelii_rubidus	73900000	-0.273424	no
chr3	gambelii_rubidus	74000000	-0.300574	no
chr3	gambelii_rubidus	74100000	-0.334145	no
chr3	gambelii_rubidus	74200000	-0.202717	no
chr3	gambelii_rubidus	74300000	-0.175839	no
chr3	gambelii_rubidus	74400000	-0.26576	no
chr3	gambelii_rubidus	74500000	-0.141014	no
chr3	gambelii_rubidus	74600000	-0.176804	no
chr3	gambelii_rubidus	74700000	-0.163525	no
chr3	gambelii_rubidus	74800000	-0.207144	no
chr3	gambelii_rubidus	74900000	-0.172412	no
chr3	gambelii_rubidus	75000000	-0.178734	no
chr3	gambelii_rubidus	75100000	-0.156697	no
chr3	gambelii_rubidus	75200000	-0.196141	no
chr3	gambelii_rubidus	75300000	-0.0820069	no
chr3	gambelii_rubidus	75400000	0.000548254	no
chr3	gambelii_rubidus	75500000	-0.076686	no
chr3	gambelii_rubidus	75600000	-0.115243	no
chr3	gambelii_rubidus	75700000	-0.171292	no
chr3	gambelii_rubidus	75800000	-0.0559791	no
chr3	gambelii_rubidus	75900000	0.0205508	no
chr3	gambelii_rubidus	76000000	0.128135	no
chr3	gambelii_rubidus	76100000	-0.0224909	no
chr3	gambelii_rubidus	76200000	0.129356	no
chr3	gambelii_rubidus	76300000	-0.0279146	no
chr3	gambelii_rubidus	76400000	0.0216167	no
chr3	gambelii_rubidus	76500000	0.0689188	no
chr3	gambelii_rubidus	76600000	0.0701989	no
chr3	gambelii_rubidus	76700000	0.135871	no
chr3	gambelii_rubidus	76800000	0.11936	no
chr3	gambelii_rubidus	76900000	-0.0474706	no
chr3	gambelii_rubidus	77000000	-0.186796	no
chr3	gambelii_rubidus	77100000	-0.134526	no
chr3	gambelii_rubidus	77200000	-0.189455	no
chr3	gambelii_rubidus	77300000	-0.0479672	no
chr3	gambelii_rubidus	77400000	-0.224452	no
chr3	gambelii_rubidus	77500000	-0.22059	no
chr3	gambelii_rubidus	77600000	-0.0999182	no
chr3	gambelii_rubidus	77700000	0.108071	no
chr3	gambelii_rubidus	77800000	0.168908	no
chr3	gambelii_rubidus	77900000	-0.0937818	no
chr3	gambelii_rubidus	78000000	-0.0711327	no
chr3	gambelii_rubidus	78100000	-0.173696	no
chr3	gambelii_rubidus	78200000	-0.0916671	no
chr3	gambelii_rubidus	78300000	0.176932	no
chr3	gambelii_rubidus	78400000	0.0294748	no
chr3	gambelii_rubidus	78500000	-0.228985	no
chr3	gambelii_rubidus	78600000	-0.139226	no
chr3	gambelii_rubidus	78700000	0.204014	no
chr3	gambelii_rubidus	78800000	0.0515961	no
chr3	gambelii_rubidus	78900000	0.0428393	no
chr3	gambelii_rubidus	79000000	-0.0345712	no
chr3	gambelii_rubidus	79100000	-0.0742017	no
chr3	gambelii_rubidus	79200000	0.0929399	no
chr3	gambelii_rubidus	79300000	0.102448	no
chr3	gambelii_rubidus	79400000	0.0635006	no
chr3	gambelii_rubidus	79500000	0.104705	no
chr3	gambelii_rubidus	79600000	-0.0344872	no
chr3	gambelii_rubidus	79700000	0.0546933	no
chr3	gambelii_rubidus	79800000	0.151977	no
chr3	gambelii_rubidus	79900000	0.118505	no
chr3	gambelii_rubidus	80000000	-0.131248	no
chr3	gambelii_rubidus	80100000	0.0162245	no
chr3	gambelii_rubidus	80200000	-0.0514544	no
chr3	gambelii_rubidus	80300000	0.00260586	no
chr3	gambelii_rubidus	80400000	0.170013	no
chr3	gambelii_rubidus	80500000	-0.0918982	no
chr3	gambelii_rubidus	80600000	-0.121468	no
chr3	gambelii_rubidus	80700000	-0.0870994	no
chr3	gambelii_rubidus	80800000	0.0606479	no
chr3	gambelii_rubidus	80900000	0.0414199	no
chr3	gambelii_rubidus	81000000	-0.0498756	no
chr3	gambelii_rubidus	81100000	0.00512088	no
chr3	gambelii_rubidus	81200000	-0.0742881	no
chr3	gambelii_rubidus	81300000	-0.122667	no
chr3	gambelii_rubidus	81400000	0.0911847	no
chr3	gambelii_rubidus	81500000	0.134674	no
chr3	gambelii_rubidus	81600000	-0.0406008	no
chr3	gambelii_rubidus	81700000	-0.0127363	no
chr3	gambelii_rubidus	81800000	0.0448012	no
chr3	gambelii_rubidus	81900000	-0.0135912	no
chr3	gambelii_rubidus	82000000	-0.0542061	no
chr3	gambelii_rubidus	82100000	-0.0897955	no
chr3	gambelii_rubidus	82200000	-0.144127	no
chr3	gambelii_rubidus	82300000	0.0718257	no
chr3	gambelii_rubidus	82400000	-0.0696559	no
chr3	gambelii_rubidus	82500000	-0.0919465	no
chr3	gambelii_rubidus	82600000	-0.150603	no
chr3	gambelii_rubidus	82700000	-0.0370404	no
chr3	gambelii_rubidus	82800000	-0.199298	no
chr3	gambelii_rubidus	82900000	-0.0941384	no
chr3	gambelii_rubidus	83000000	0.000861045	no
chr3	gambelii_rubidus	83100000	0.22689	no
chr3	gambelii_rubidus	83200000	0.015222	no
chr3	gambelii_rubidus	83300000	0.0869091	no
chr3	gambelii_rubidus	83400000	0.0104383	no
chr3	gambelii_rubidus	83500000	-0.0208664	no
chr3	gambelii_rubidus	83600000	-0.0632813	no
chr3	gambelii_rubidus	83700000	-0.135368	no
chr3	gambelii_rubidus	83800000	-0.123374	no
chr3	gambelii_rubidus	83900000	-0.172087	no
chr3	gambelii_rubidus	84000000	0.0793651	no
chr3	gambelii_rubidus	84100000	-0.0748326	no
chr3	gambelii_rubidus	84200000	-0.123038	no
chr3	gambelii_rubidus	84300000	-0.176646	no
chr3	gambelii_rubidus	84400000	-0.325509	no
chr3	gambelii_rubidus	84500000	-0.140583	no
chr3	gambelii_rubidus	84600000	-0.251745	no
chr3	gambelii_rubidus	84700000	-0.215928	no
chr3	gambelii_rubidus	84800000	-0.00637772	no
chr3	gambelii_rubidus	84900000	-0.101909	no
chr3	gambelii_rubidus	85000000	-0.0353389	no
chr3	gambelii_rubidus	85100000	0.0738254	no
chr3	gambelii_rubidus	85200000	0.0652362	no
chr3	gambelii_rubidus	85300000	0.0306005	no
chr3	gambelii_rubidus	85400000	-0.0560661	no
chr3	gambelii_rubidus	85500000	-0.135507	no
chr3	gambelii_rubidus	85600000	-0.120947	no
chr3	gambelii_rubidus	85700000	-0.134659	no
chr3	gambelii_rubidus	85800000	-0.25517	no
chr3	gambelii_rubidus	85900000	-0.115458	no
chr3	gambelii_rubidus	86000000	-0.16844	no
chr3	gambelii_rubidus	86100000	-0.164469	no
chr3	gambelii_rubidus	86200000	-0.161428	no
chr3	gambelii_rubidus	86300000	-0.169142	no
chr3	gambelii_rubidus	86400000	-0.183057	no
chr3	gambelii_rubidus	86500000	-0.236516	no
chr3	gambelii_rubidus	86600000	-0.110559	no
chr3	gambelii_rubidus	86700000	-0.0582571	no
chr3	gambelii_rubidus	86800000	-0.211256	no
chr3	gambelii_rubidus	86900000	-0.165905	no
chr3	gambelii_rubidus	87000000	-0.259744	no
chr3	gambelii_rubidus	87100000	-0.229822	no
chr3	gambelii_rubidus	87200000	-0.141136	no
chr3	gambelii_rubidus	87300000	-0.296347	no
chr3	gambelii_rubidus	87400000	-0.104253	no
chr3	gambelii_rubidus	87500000	-0.188962	no
chr3	gambelii_rubidus	87600000	-0.196082	no
chr3	gambelii_rubidus	87700000	0.046166	no
chr3	gambelii_rubidus	87800000	-0.18218	no
chr3	gambelii_rubidus	87900000	-0.120004	no
chr3	gambelii_rubidus	88000000	-0.140254	no
chr3	gambelii_rubidus	88100000	0.12385	no
chr3	gambelii_rubidus	88200000	-0.195698	no
chr3	gambelii_rubidus	88300000	-0.0784976	no
chr3	gambelii_rubidus	88400000	0.054585	no
chr3	gambelii_rubidus	88500000	-0.0398677	no
chr3	gambelii_rubidus	88600000	-0.0954814	no
chr3	gambelii_rubidus	88700000	0.100666	no
chr3	gambelii_rubidus	88800000	-0.109803	no
chr3	gambelii_rubidus	88900000	0.140025	no
chr3	gambelii_rubidus	89000000	0.0792483	no
chr3	gambelii_rubidus	89100000	0.0318454	no
chr3	gambelii_rubidus	89200000	0.000987818	no
chr3	gambelii_rubidus	89300000	0.0958408	no
chr3	gambelii_rubidus	89400000	0.0204887	no
chr3	gambelii_rubidus	89500000	-0.0578724	no
chr3	gambelii_rubidus	89600000	0.030653	no
chr3	gambelii_rubidus	89700000	-0.0323174	no
chr3	gambelii_rubidus	89800000	-0.0308381	no
chr3	gambelii_rubidus	89900000	-0.0321414	no
chr3	gambelii_rubidus	90000000	0.0152618	no
chr3	gambelii_rubidus	90100000	-0.0423477	no
chr3	gambelii_rubidus	90200000	0.0168483	no
chr3	gambelii_rubidus	90300000	-0.0974795	no
chr3	gambelii_rubidus	90400000	0.117437	no
chr3	gambelii_rubidus	90500000	-0.0102857	no
chr3	gambelii_rubidus	90600000	0.127947	no
chr3	gambelii_rubidus	90700000	-0.0244991	no
chr3	gambelii_rubidus	90800000	0.251367	no
chr3	gambelii_rubidus	90900000	0.056548	no
chr3	gambelii_rubidus	91000000	-0.169397	no
chr3	gambelii_rubidus	91100000	0.165361	no
chr3	gambelii_rubidus	91200000	0.0527436	no
chr3	gambelii_rubidus	91300000	0.0509027	no
chr3	gambelii_rubidus	91400000	0.0457824	no
chr3	gambelii_rubidus	91500000	0.127098	no
chr3	gambelii_rubidus	91600000	0.0962386	no
chr3	gambelii_rubidus	91700000	0.132578	no
chr3	gambelii_rubidus	91800000	0.0520076	no
chr3	gambelii_rubidus	91900000	-0.170548	no
chr3	gambelii_rubidus	92000000	-0.111402	no
chr3	gambelii_rubidus	92100000	-0.0578427	no
chr3	gambelii_rubidus	92200000	0.0460784	no
chr3	gambelii_rubidus	92300000	0.0726585	no
chr3	gambelii_rubidus	92400000	-0.0913544	no
chr3	gambelii_rubidus	92500000	0.0701839	no
chr3	gambelii_rubidus	92600000	0.00420471	no
chr3	gambelii_rubidus	92700000	0.0609777	no
chr3	gambelii_rubidus	92800000	0.00396791	no
chr3	gambelii_rubidus	92900000	-0.0466206	no
chr3	gambelii_rubidus	93000000	0.00472844	no
chr3	gambelii_rubidus	93100000	-0.0816274	no
chr3	gambelii_rubidus	93200000	-0.0946443	no
chr3	gambelii_rubidus	93300000	-0.00573874	no
chr3	gambelii_rubidus	93400000	-0.0450806	no
chr3	gambelii_rubidus	93500000	-0.0655338	no
chr3	gambelii_rubidus	93600000	0.0893538	no
chr3	gambelii_rubidus	93700000	0.113132	no
chr3	gambelii_rubidus	93800000	-0.0876308	no
chr3	gambelii_rubidus	93900000	0.0986328	no
chr3	gambelii_rubidus	94000000	-0.0733026	no
chr3	gambelii_rubidus	94100000	0.120198	no
chr3	gambelii_rubidus	94200000	-0.114257	no
chr3	gambelii_rubidus	94300000	-0.0323961	no
chr3	gambelii_rubidus	94400000	-0.0439612	no
chr3	gambelii_rubidus	94500000	0.0495711	no
chr3	gambelii_rubidus	94600000	0.112876	no
chr3	gambelii_rubidus	94700000	0.104543	no
chr3	gambelii_rubidus	94800000	-0.0446949	no
chr3	gambelii_rubidus	94900000	-0.0455625	no
chr3	gambelii_rubidus	95000000	-0.161078	no
chr3	gambelii_rubidus	95100000	0.000798753	no
chr3	gambelii_rubidus	95200000	-0.129532	no
chr3	gambelii_rubidus	95300000	-0.0560849	no
chr3	gambelii_rubidus	95400000	-0.0621512	no
chr3	gambelii_rubidus	95500000	-0.00891117	no
chr3	gambelii_rubidus	95600000	-0.134938	no
chr3	gambelii_rubidus	95700000	-0.0755585	no
chr3	gambelii_rubidus	95800000	-0.160841	no
chr3	gambelii_rubidus	95900000	-0.197591	no
chr3	gambelii_rubidus	96000000	-0.0616137	no
chr3	gambelii_rubidus	96100000	-0.170417	no
chr3	gambelii_rubidus	96200000	-0.154815	no
chr3	gambelii_rubidus	96300000	-0.0269987	no
chr3	gambelii_rubidus	96400000	-0.142908	no
chr3	gambelii_rubidus	96500000	-0.201129	no
chr3	gambelii_rubidus	96600000	-0.285038	no
chr3	gambelii_rubidus	96700000	-0.0545472	no
chr3	gambelii_rubidus	96800000	-0.27858	no
chr3	gambelii_rubidus	96900000	-0.247755	no
chr3	gambelii_rubidus	97000000	0.0533015	no
chr3	gambelii_rubidus	97100000	0.41096	yes
chr3	gambelii_rubidus	97200000	0.436907	yes
chr3	gambelii_rubidus	97300000	0.435284	yes
chr3	gambelii_rubidus	97400000	0.382009	yes
chr3	gambelii_rubidus	97500000	0.360981	yes
chr3	gambelii_rubidus	97600000	0.41827	yes
chr3	gambelii_rubidus	97700000	0.376652	yes
chr3	gambelii_rubidus	97800000	0.441481	yes
chr3	gambelii_rubidus	97900000	0.36732	yes
chr3	gambelii_rubidus	98000000	0.399332	yes
chr3	gambelii_rubidus	98100000	0.414467	yes
chr3	gambelii_rubidus	98200000	0.452932	yes
chr3	gambelii_rubidus	98300000	0.501329	yes
chr3	gambelii_rubidus	98400000	0.476552	yes
chr3	gambelii_rubidus	98500000	0.387529	yes
chr3	gambelii_rubidus	98600000	0.372974	yes
chr3	gambelii_rubidus	98700000	0.44565	yes
chr3	gambelii_rubidus	98800000	0.426951	yes
chr3	gambelii_rubidus	98900000	0.43388	yes
chr3	gambelii_rubidus	99000000	0.490336	yes
chr3	gambelii_rubidus	99100000	0.474458	yes
chr3	gambelii_rubidus	99200000	0.472582	yes
chr3	gambelii_rubidus	99300000	0.497953	yes
chr3	gambelii_rubidus	99400000	0.472065	yes
chr3	gambelii_rubidus	99500000	0.455733	yes
chr3	gambelii_rubidus	99600000	0.449015	yes
chr3	gambelii_rubidus	99700000	0.383168	yes
chr3	gambelii_rubidus	99800000	0.431817	yes
chr3	gambelii_rubidus	99900000	0.409559	yes
chr3	gambelii_rubidus	100000000	0.409852	yes
chr3	gambelii_rubidus	100100000	0.478103	yes
chr3	gambelii_rubidus	100200000	0.272029	yes
chr3	gambelii_rubidus	100300000	0.419635	yes
chr3	gambelii_rubidus	100400000	0.253048	no
chr3	gambelii_rubidus	100500000	-0.0277916	no
chr3	gambelii_rubidus	100600000	-0.0194639	no
chr3	gambelii_rubidus	100700000	-0.000172032	no
chr3	gambelii_rubidus	100800000	0.0053191	no
chr3	gambelii_rubidus	100900000	0.122335	no
chr3	gambelii_rubidus	101000000	0.00716806	no
chr3	gambelii_rubidus	101100000	-0.00208991	no
chr3	gambelii_rubidus	101200000	0.018961	no
chr3	gambelii_rubidus	101300000	0.0090289	no
chr3	gambelii_rubidus	101400000	-0.0149768	no
chr3	gambelii_rubidus	101500000	0.136839	no
chr3	gambelii_rubidus	101600000	0.327377	no
chr3	gambelii_rubidus	101700000	0.289451	no
chr3	gambelii_rubidus	101800000	0.0915289	no
chr3	gambelii_rubidus	101900000	0.128982	no
chr3	gambelii_rubidus	102000000	0.169187	no
chr3	gambelii_rubidus	102100000	0.276478	no
chr3	gambelii_rubidus	102200000	0.096922	no
chr3	gambelii_rubidus	102300000	0.211694	no
chr3	gambelii_rubidus	102400000	0.304056	no
chr3	gambelii_rubidus	102500000	0.230583	no
chr3	gambelii_rubidus	102600000	0.253706	no
chr3	gambelii_rubidus	102700000	0.122042	no
chr3	gambelii_rubidus	102800000	0.227107	no
chr3	gambelii_rubidus	102900000	0.316059	no
chr3	gambelii_rubidus	103000000	0.190685	no
chr3	gambelii_rubidus	103100000	0.198183	no
chr3	gambelii_rubidus	103200000	0.127135	no
chr3	gambelii_rubidus	103300000	0.165544	no
chr3	gambelii_rubidus	103400000	0.183157	no
chr3	gambelii_rubidus	103500000	0.205947	no
chr3	gambelii_rubidus	103600000	0.292372	no
chr3	gambelii_rubidus	103700000	-0.0278764	no
chr3	gambelii_rubidus	103800000	-0.0247493	no
chr3	gambelii_rubidus	103900000	-0.122162	no
chr3	gambelii_rubidus	104000000	0.0557875	no
chr3	gambelii_rubidus	104100000	0.0936553	no
chr3	gambelii_rubidus	104200000	0.0732177	no
chr3	gambelii_rubidus	104300000	0.117549	no
chr3	gambelii_rubidus	104400000	0.0368204	no
chr3	gambelii_rubidus	104500000	0.096707	no
chr3	gambelii_rubidus	104600000	0.112231	no
chr3	gambelii_rubidus	104700000	-0.0150968	no
chr3	gambelii_rubidus	104800000	-0.318258	no
chr3	gambelii_rubidus	104900000	-0.28151	no
chr3	gambelii_rubidus	105000000	-0.21453	no
chr3	gambelii_rubidus	105100000	-0.128972	no
chr3	gambelii_rubidus	105200000	0.0423633	no
chr3	gambelii_rubidus	105300000	-0.0494097	no
chr3	gambelii_rubidus	105400000	-0.28889	no
chr3	gambelii_rubidus	105500000	-0.0664515	no
chr3	gambelii_rubidus	105600000	-0.0433756	no
chr3	gambelii_rubidus	105700000	-0.0967903	no
chr3	gambelii_rubidus	105800000	-0.0400118	no
chr3	gambelii_rubidus	105900000	-0.0404302	no
chr3	gambelii_rubidus	106000000	-0.0944119	no
chr3	gambelii_rubidus	106100000	-0.152314	no
chr3	gambelii_rubidus	106200000	-0.159213	no
chr3	gambelii_rubidus	106300000	-0.132045	no
chr3	gambelii_rubidus	106400000	-0.205456	no
chr3	gambelii_rubidus	106500000	-0.137274	no
chr3	gambelii_rubidus	106600000	0.0179323	no
chr3	gambelii_rubidus	106700000	-0.180269	no
chr3	gambelii_rubidus	106800000	-0.0626772	no
chr3	gambelii_rubidus	106900000	-0.100147	no
chr3	gambelii_rubidus	107000000	-0.027715	no
chr3	gambelii_rubidus	107100000	-0.160329	no
chr3	gambelii_rubidus	107200000	-0.239587	no
chr3	gambelii_rubidus	107300000	-0.237439	no
chr3	gambelii_rubidus	107400000	-0.206254	no
chr3	gambelii_rubidus	107500000	-0.0453627	no
chr3	gambelii_rubidus	107600000	0.00525831	no
chr3	gambelii_rubidus	107700000	-0.148382	no
chr3	gambelii_rubidus	107800000	-0.180142	no
chr3	gambelii_rubidus	107900000	-0.172788	no
chr3	gambelii_rubidus	108000000	-0.1418	no
chr3	gambelii_rubidus	108100000	-0.184572	no
chr3	gambelii_rubidus	108200000	-0.206809	no
chr3	gambelii_rubidus	108300000	-0.151994	no
chr3	gambelii_rubidus	108400000	-0.199753	no
chr3	gambelii_rubidus	108500000	-0.273788	no
chr3	gambelii_rubidus	108600000	-0.218778	no
chr3	gambelii_rubidus	108700000	-0.219888	no
chr3	gambelii_rubidus	108800000	-0.328255	no
chr3	gambelii_rubidus	108900000	-0.17909	no
chr3	gambelii_rubidus	109000000	-0.163448	no
chr3	gambelii_rubidus	109100000	-0.148375	no
chr3	gambelii_rubidus	109200000	-0.11079	no
chr3	gambelii_rubidus	109300000	-0.163942	no
chr3	gambelii_rubidus	109400000	0.0278435	no
chr3	gambelii_rubidus	109500000	-0.298322	no
chr3	gambelii_rubidus	109600000	-0.172835	no
chr3	gambelii_rubidus	109700000	-0.17178	no
chr3	gambelii_rubidus	109800000	0.0819336	no
chr3	gambelii_rubidus	109900000	-0.0317186	no
chr3	gambelii_rubidus	110000000	-0.0116706	no
chr3	gambelii_rubidus	110100000	0.061746	no
chr3	gambelii_rubidus	110200000	-0.00413248	no
chr3	gambelii_rubidus	110300000	-0.185638	no
chr3	gambelii_rubidus	110400000	-0.043733	no
chr3	gambelii_rubidus	110500000	0.232828	no
chr3	gambelii_rubidus	110600000	-0.0179889	no
chr3	gambelii_rubidus	110700000	0.0653037	no
chr3	gambelii_rubidus	110800000	0.0137133	no
chr3	gambelii_rubidus	110900000	0.117673	no
chr3	gambelii_rubidus	111000000	0.0969463	no
chr3	gambelii_rubidus	111100000	-0.0983185	no
chr3	gambelii_rubidus	111200000	-0.0142738	no
chr3	gambelii_rubidus	111300000	-0.0277142	no
chr3	gambelii_rubidus	111400000	0.00278307	no
chr3	gambelii_rubidus	111500000	-0.212804	no
chr3	gambelii_rubidus	111600000	-0.087732	no
chr3	gambelii_rubidus	111700000	0.0343431	no
chr3	gambelii_rubidus	111800000	-0.112713	no
chr3	gambelii_rubidus	111900000	-0.200311	no
chr3	gambelii_rubidus	112000000	-0.156893	no
chr3	gambelii_rubidus	112100000	-0.0441626	no
chr3	gambelii_rubidus	112200000	0.128366	no
chr3	gambelii_rubidus	112300000	-0.134405	no
chr3	gambelii_rubidus	112400000	-0.0277272	no
chr3	gambelii_rubidus	112500000	-0.196511	no
chr3	gambelii_rubidus	112600000	-0.2451	no
chr3	gambelii_rubidus	112700000	0.00740998	no
chr3	gambelii_rubidus	112800000	-0.178826	no
chr3	gambelii_rubidus	112900000	-0.0331844	no
chr3	gambelii_rubidus	113000000	0.0241002	no
chr3	gambelii_rubidus	113100000	-0.0709717	no
chr3	gambelii_rubidus	113200000	-0.243097	no
chr3	gambelii_rubidus	113300000	-0.141531	no
chr3	gambelii_rubidus	113400000	-0.224652	no
chr3	gambelii_rubidus	113500000	-0.0115928	no
chr3	gambelii_rubidus	113600000	-0.22775	no
chr3	gambelii_rubidus	113700000	-0.219413	no
chr3	gambelii_rubidus	113800000	-0.143017	no
chr3	gambelii_rubidus	113900000	-0.152527	no
chr3	gambelii_rubidus	114000000	-0.217911	no
chr3	gambelii_rubidus	114100000	-0.161936	no
chr3	gambelii_rubidus	114200000	-0.194358	no
chr3	gambelii_rubidus	114300000	-0.221644	no
chr3	gambelii_rubidus	114400000	-0.376747	no
chr3	gambelii_rubidus	114500000	-0.334246	no
chr3	gambelii_rubidus	114600000	-0.331177	no
chr3	gambelii_rubidus	114700000	-0.0965721	no
chr3	gambelii_rubidus	114800000	-0.295219	no
chr3	gambelii_rubidus	114900000	-0.0779316	no
chr3	gambelii_rubidus	115000000	-0.277133	no
chr3	gambelii_rubidus	115100000	-0.244509	no
chr3	gambelii_rubidus	115200000	-0.21008	no
chr3	gambelii_rubidus	115300000	-0.35599	no
chr3	gambelii_rubidus	115400000	-0.184175	no
chr3	gambelii_rubidus	115500000	-0.127905	no
chr3	gambelii_rubidus	115600000	-0.153998	no
chr3	gambelii_rubidus	115700000	-0.334322	no
chr3	gambelii_rubidus	115800000	-0.258439	no
chr3	gambelii_rubidus	115900000	-0.161119	no
chr3	gambelii_rubidus	116000000	-0.219192	no
chr3	gambelii_rubidus	116100000	-0.0838519	no
chr3	gambelii_rubidus	116200000	-0.101227	no
chr3	gambelii_rubidus	116300000	0.0921092	no
chr3	gambelii_rubidus	116400000	-0.0312735	no
chr3	gambelii_rubidus	116500000	-0.143394	no
chr3	gambelii_rubidus	116600000	-0.0848672	no
chr3	gambelii_rubidus	116700000	0.130539	no
chr3	gambelii_rubidus	116800000	0.0126942	no
chr3	gambelii_rubidus	116900000	0.0639097	no
chr3	gambelii_rubidus	117000000	-0.0295847	no
chr3	gambelii_rubidus	117100000	0.0102104	no
chr3	gambelii_rubidus	117200000	-0.168047	no
chr3	gambelii_rubidus	117300000	-0.140938	no
chr3	gambelii_rubidus	117400000	-0.0581163	no
chr3	gambelii_rubidus	117500000	-0.0546104	no
chr3	gambelii_rubidus	117600000	0.0586959	no
chr3	gambelii_rubidus	117700000	-0.164895	no
chr3	gambelii_rubidus	117800000	-0.034806	no
chr3	gambelii_rubidus	117900000	-0.101926	no
chr3	gambelii_rubidus	118000000	-0.11	no
chr3	gambelii_rubidus	118100000	-0.00731398	no
chr3	gambelii_rubidus	118200000	0.0766497	no
chr3	gambelii_rubidus	118300000	0.136955	no
chr3	gambelii_rubidus	118400000	0.027182	no
chr3	gambelii_rubidus	118500000	0.00970782	no
chr3	gambelii_rubidus	118600000	0.0467904	no
chr3	gambelii_rubidus	118700000	0.101219	no
chr3	gambelii_rubidus	118800000	0.197071	no
chr3	gambelii_rubidus	118900000	-0.0638521	no
chr3	gambelii_rubidus	119000000	0.119543	no
chr3	gambelii_rubidus	119100000	0.121242	no
chr3	gambelii_rubidus	119200000	-0.046339	no
chr3	gambelii_rubidus	119300000	-0.0171307	no
chr3	gambelii_rubidus	119400000	-0.0145224	no
chr3	gambelii_rubidus	119500000	0.261611	no
chr3	gambelii_rubidus	119600000	0.103409	no
chr3	gambelii_rubidus	119700000	-0.0386739	no
chr3	gambelii_rubidus	119800000	0.0324091	no
chr3	gambelii_rubidus	119900000	0.0180167	no
chr3	gambelii_rubidus	120000000	0.278382	no
chr3	gambelii_rubidus	120100000	-0.0447874	no
chr3	gambelii_rubidus	120200000	0.0529151	no
chr3	gambelii_rubidus	120300000	0.112102	no
chr3	gambelii_rubidus	120400000	-0.154844	no
chr3	gambelii_rubidus	120500000	-0.031359	no
chr3	gambelii_rubidus	120600000	0.0310826	no
chr3	gambelii_rubidus	120700000	0.103731	no
chr3	gambelii_rubidus	120800000	-0.119195	no
chr3	gambelii_rubidus	120900000	-0.111655	no
chr3	gambelii_rubidus	121000000	-0.157808	no
chr3	gambelii_rubidus	121100000	-0.0146225	no
chr3	gambelii_rubidus	121200000	-0.0232845	no
chr3	gambelii_rubidus	121300000	-0.033109	no
chr3	gambelii_rubidus	121400000	-0.102173	no
chr3	gambelii_rubidus	121500000	-0.046966	no
chr3	gambelii_rubidus	121600000	-0.11404	no
chr3	gambelii_rubidus	121700000	-0.137717	no
chr3	gambelii_rubidus	121800000	-0.0699766	no
chr3	gambelii_rubidus	121900000	0.0741206	no
chr3	gambelii_rubidus	122000000	-0.184126	no
chr3	gambelii_rubidus	122100000	-0.145797	no
chr3	gambelii_rubidus	122200000	-0.135423	no
chr3	gambelii_rubidus	122300000	-0.280746	no
chr3	gambelii_rubidus	122400000	-0.108978	no
chr3	gambelii_rubidus	122500000	-0.064921	no
chr3	gambelii_rubidus	122600000	-0.0614784	no
chr3	gambelii_rubidus	122700000	0.117955	no
chr3	gambelii_rubidus	122800000	-0.100407	no
chr3	gambelii_rubidus	122900000	-0.125454	no
chr3	gambelii_rubidus	123000000	-0.0548255	no
chr3	gambelii_rubidus	123100000	0.00994141	no
chr3	gambelii_rubidus	123200000	0.105677	no
chr3	gambelii_rubidus	123300000	0.0698515	no
chr3	gambelii_rubidus	123400000	0.0761193	no
chr3	gambelii_rubidus	123500000	0.176924	no
chr3	gambelii_rubidus	123600000	0.0410228	no
chr3	gambelii_rubidus	123700000	0.128931	no
chr3	gambelii_rubidus	123800000	0.0291529	no
chr3	gambelii_rubidus	123900000	0.0162443	no
chr3	gambelii_rubidus	124000000	0.116489	no
chr3	gambelii_rubidus	124100000	-0.111998	no
chr3	gambelii_rubidus	124200000	0.0135955	no
chr3	gambelii_rubidus	124300000	0.00634278	no
chr3	gambelii_rubidus	124400000	0.00630232	no
chr3	gambelii_rubidus	124500000	-0.0700078	no
chr3	gambelii_rubidus	124600000	0.0409458	no
chr3	gambelii_rubidus	124700000	0.100356	no
chr3	gambelii_rubidus	124800000	0.166319	no
chr3	gambelii_rubidus	124900000	-0.00527993	no
chr3	gambelii_rubidus	125000000	0.0525992	no
chr3	gambelii_rubidus	125100000	0.0291812	no
chr3	gambelii_rubidus	125200000	-0.0574901	no
chr3	gambelii_rubidus	125300000	-0.076403	no
chr3	gambelii_rubidus	125400000	0.0455485	no
chr3	gambelii_rubidus	125500000	0.0840114	no
chr3	gambelii_rubidus	125600000	-0.0784588	no
chr3	gambelii_rubidus	125700000	0.0194567	no
chr3	gambelii_rubidus	125800000	-0.0946557	no
chr3	gambelii_rubidus	125900000	0.0479834	no
chr3	gambelii_rubidus	126000000	-0.0927771	no
chr3	gambelii_rubidus	126100000	-0.0784186	no
chr3	gambelii_rubidus	126200000	0.0254226	no
chr3	gambelii_rubidus	126300000	-0.297231	no
chr3	gambelii_rubidus	126400000	-0.0538983	no
chr3	gambelii_rubidus	126500000	0.0908706	no
chr3	gambelii_rubidus	126600000	-0.292921	no
chr3	gambelii_rubidus	126700000	-0.385055	no
chr3	gambelii_rubidus	126800000	-0.256347	no
chr3	gambelii_rubidus	126900000	0.0608616	no
chr3	gambelii_rubidus	127000000	-0.0627447	no
chr3	gambelii_rubidus	127100000	-0.0350515	no
chr3	gambelii_rubidus	127200000	-0.12061	no
chr3	gambelii_rubidus	127300000	-0.34095	no
chr3	gambelii_rubidus	127400000	-0.271279	no
chr3	gambelii_rubidus	127500000	-0.283449	no
chr3	gambelii_rubidus	127600000	-0.181043	no
chr3	gambelii_rubidus	127700000	-0.260438	no
chr3	gambelii_rubidus	127800000	-0.254423	no
chr3	gambelii_rubidus	127900000	-0.322369	no
chr3	gambelii_rubidus	128000000	-0.296137	no
chr3	gambelii_rubidus	128100000	-0.269118	no
chr3	gambelii_rubidus	128200000	-0.294675	no
chr3	gambelii_rubidus	128300000	-0.392724	no
chr3	gambelii_rubidus	128400000	-0.324609	no
chr3	gambelii_rubidus	128500000	-0.0576498	no
chr3	gambelii_rubidus	128600000	-0.391518	no
chr3	gambelii_rubidus	128700000	-0.33007	no
chr3	gambelii_rubidus	128800000	-0.287001	no
chr3	gambelii_rubidus	128900000	-0.266198	no
chr3	gambelii_rubidus	129000000	-0.204202	no
chr3	gambelii_rubidus	129100000	-0.113793	no
chr3	gambelii_rubidus	129200000	-0.0807163	no
chr3	gambelii_rubidus	129300000	0.0238171	no
chr3	gambelii_rubidus	129400000	-0.0232881	no
chr3	gambelii_rubidus	129500000	-0.123359	no
chr3	gambelii_rubidus	129600000	0.0135273	no
chr3	gambelii_rubidus	129700000	-0.309305	no
chr3	gambelii_rubidus	129800000	0.0962851	no
chr3	gambelii_rubidus	129900000	0.294021	no
chr3	gambelii_rubidus	130000000	0.00601891	no
chr3	gambelii_rubidus	130100000	-0.0902096	no
chr3	gambelii_rubidus	130200000	-0.0963849	no
chr3	gambelii_rubidus	130300000	-0.0725204	no
chr3	gambelii_rubidus	130400000	-0.0826694	no
chr3	gambelii_rubidus	130500000	-0.169927	no
chr3	gambelii_rubidus	130600000	-0.292048	no
chr3	gambelii_rubidus	130700000	-0.251007	no
chr3	gambelii_rubidus	130800000	-0.209389	no
chr3	gambelii_rubidus	130900000	-0.25442	no
chr3	gambelii_rubidus	131000000	-0.299231	no
chr3	gambelii_rubidus	131100000	-0.387263	no
chr3	gambelii_rubidus	131200000	-0.282386	no
chr3	gambelii_rubidus	131300000	-0.212407	no
chr3	gambelii_rubidus	131400000	-0.324276	no
chr3	gambelii_rubidus	131500000	-0.222598	no
chr3	gambelii_rubidus	131600000	-0.348788	no
chr3	gambelii_rubidus	131700000	-0.328767	no
chr3	gambelii_rubidus	131800000	-0.379627	no
chr3	gambelii_rubidus	131900000	-0.221309	no
chr3	gambelii_rubidus	132000000	-0.295253	no
chr3	gambelii_rubidus	132100000	-0.20094	no
chr3	gambelii_rubidus	132200000	-0.385154	no
chr3	gambelii_rubidus	132300000	-0.293084	no
chr3	gambelii_rubidus	132400000	-0.257486	no
chr3	gambelii_rubidus	132500000	-0.307615	no
chr3	gambelii_rubidus	132600000	-0.252515	no
chr3	gambelii_rubidus	132700000	-0.298837	no
chr3	gambelii_rubidus	132800000	-0.381149	no
chr3	gambelii_rubidus	132900000	-0.360709	no
chr3	gambelii_rubidus	133000000	-0.305317	no
chr3	gambelii_rubidus	133100000	-0.234662	no
chr3	gambelii_rubidus	133200000	-0.321632	no
chr3	gambelii_rubidus	133300000	-0.198355	no
chr3	gambelii_rubidus	133400000	-0.251694	no
chr3	gambelii_rubidus	133500000	-0.211285	no
chr3	gambelii_rubidus	133600000	-0.218572	no
chr3	gambelii_rubidus	133700000	-0.276633	no
chr3	gambelii_rubidus	133800000	-0.0506938	no
chr3	gambelii_rubidus	133900000	-0.118369	no
chr3	gambelii_rubidus	134000000	-0.15472	no
chr3	gambelii_rubidus	134100000	-0.203279	no
chr3	gambelii_rubidus	134200000	-0.0869463	no
chr3	gambelii_rubidus	134300000	-0.255642	no
chr3	gambelii_rubidus	134400000	-0.330019	no
chr3	gambelii_rubidus	134500000	-0.219455	no
chr3	gambelii_rubidus	134600000	-0.093111	no
chr3	gambelii_rubidus	134700000	-0.165693	no
chr3	gambelii_rubidus	134800000	-0.254406	no
chr3	gambelii_rubidus	134900000	-0.309954	no
chr3	gambelii_rubidus	135000000	-0.231156	no
chr3	gambelii_rubidus	135100000	-0.191344	no
chr3	gambelii_rubidus	135200000	-0.324303	no
chr3	gambelii_rubidus	135300000	-0.417112	no
chr3	gambelii_rubidus	135400000	-0.366879	no
chr3	gambelii_rubidus	135500000	-0.355289	no
chr3	gambelii_rubidus	135600000	-0.0823772	no
chr3	gambelii_rubidus	135700000	-0.330017	no
chr3	gambelii_rubidus	135800000	-0.0719411	no
chr3	gambelii_rubidus	135900000	-0.0948909	no
chr3	gambelii_rubidus	136000000	-0.0692667	no
chr3	gambelii_rubidus	136100000	0.23117	no
chr3	gambelii_rubidus	136200000	0.299288	no
chr3	gambelii_rubidus	136300000	-0.28387	no
chr3	gambelii_rubidus	136400000	-0.209178	no
chr3	gambelii_rubidus	136500000	-0.229215	no
chr3	gambelii_rubidus	136600000	-0.368137	no
chr3	gambelii_rubidus	136700000	-0.350935	no
chr3	gambelii_rubidus	136800000	-0.314589	no
chr3	gambelii_rubidus	136900000	-0.0471065	no
chr3	gambelii_rubidus	137000000	-0.0578818	no
chr3	gambelii_rubidus	137100000	0.0817387	no
chr3	gambelii_rubidus	137200000	0.0786739	no
chr3	gambelii_rubidus	137300000	0.12846	no
chr3	gambelii_rubidus	137400000	0.0729727	no
chr3	gambelii_rubidus	137500000	0.258415	no
chr3	gambelii_rubidus	137600000	0.309145	no
chr3	gambelii_rubidus	137700000	-0.0457333	no
chr3	gambelii_rubidus	137800000	-0.0248601	no
chr3	gambelii_rubidus	137900000	0.0171262	no
chr3	gambelii_rubidus	138000000	-0.0847633	no
chr3	gambelii_rubidus	138100000	0.024906	no
chr3	gambelii_rubidus	138200000	-0.0061627	no
chr3	gambelii_rubidus	138300000	0.101474	no
chr3	gambelii_rubidus	138400000	-0.0166791	no
chr3	gambelii_rubidus	138500000	-0.0816478	no
chr3	gambelii_rubidus	138600000	-0.00980045	no
chr3	gambelii_rubidus	138700000	-0.0481393	no
chr3	gambelii_rubidus	138800000	0.0518178	no
chr3	gambelii_rubidus	138900000	-0.0474389	no
chr3	gambelii_rubidus	139000000	-0.142777	no
chr3	gambelii_rubidus	139100000	-0.0513693	no
chr3	gambelii_rubidus	139200000	-0.118607	no
chr3	gambelii_rubidus	139300000	-0.0337665	no
chr3	gambelii_rubidus	139400000	0.0510387	no
chr3	gambelii_rubidus	139500000	-0.116014	no
chr3	gambelii_rubidus	139600000	-0.000438876	no
chr3	gambelii_rubidus	139700000	-0.00167375	no
chr3	gambelii_rubidus	139800000	-0.104107	no
chr3	gambelii_rubidus	139900000	-0.0400638	no
chr3	gambelii_rubidus	140000000	-0.00616377	no
chr3	gambelii_rubidus	140100000	-0.0120175	no
chr3	gambelii_rubidus	140200000	-0.0362955	no
chr3	gambelii_rubidus	140300000	-0.088983	no
chr3	gambelii_rubidus	140400000	-0.148297	no
chr3	gambelii_rubidus	140500000	-0.184187	no
chr3	gambelii_rubidus	140600000	-0.0440954	no
chr3	gambelii_rubidus	140700000	-0.222363	no
chr3	gambelii_rubidus	140800000	-0.0898187	no
chr3	gambelii_rubidus	140900000	-0.00340382	no
chr3	gambelii_rubidus	141000000	-0.129865	no
chr3	gambelii_rubidus	141100000	0.00375034	no
chr3	gambelii_rubidus	141200000	-0.14875	no
chr3	gambelii_rubidus	141300000	-0.217504	no
chr3	gambelii_rubidus	141400000	-0.0618136	no
chr3	gambelii_rubidus	141500000	-0.180427	no
chr3	gambelii_rubidus	141600000	-0.151219	no
chr3	gambelii_rubidus	141700000	-0.22698	no
chr3	gambelii_rubidus	141800000	-0.13574	no
chr3	gambelii_rubidus	141900000	0.144412	no
chr3	gambelii_rubidus	142000000	-0.000774269	no
chr3	gambelii_rubidus	142100000	0.0365243	no
chr3	gambelii_rubidus	142200000	0.0161252	no
chr3	gambelii_rubidus	142300000	0.098473	no
chr3	gambelii_rubidus	142400000	0.0488618	no
chr3	gambelii_rubidus	142500000	0.0669729	no
chr3	gambelii_rubidus	142600000	0.0416363	no
chr3	gambelii_rubidus	142700000	0.0671301	no
chr3	gambelii_rubidus	142800000	0.0269806	no
chr3	gambelii_rubidus	142900000	-0.002129	no
chr3	gambelii_rubidus	143000000	-0.0267208	no
chr3	gambelii_rubidus	143100000	0.0652685	no
chr3	gambelii_rubidus	143200000	0.0418022	no
chr3	gambelii_rubidus	143300000	0.00141238	no
chr3	gambelii_rubidus	143400000	0.0493896	no
chr3	gambelii_rubidus	143500000	-0.0416901	no
chr3	gambelii_rubidus	143600000	-0.0670738	no
chr3	gambelii_rubidus	143700000	0.0504128	no
chr3	gambelii_rubidus	143800000	0.0856126	no
chr3	gambelii_rubidus	143900000	-0.0670866	no
chr3	gambelii_rubidus	144000000	-0.0962319	no
chr3	gambelii_rubidus	144100000	-0.0154214	no
chr3	gambelii_rubidus	144200000	0.174646	no
chr3	gambelii_rubidus	144300000	0.0644663	no
chr3	gambelii_rubidus	144400000	0.218857	no
chr3	gambelii_rubidus	144500000	0.255219	no
chr3	gambelii_rubidus	144600000	0.351269	no
chr3	gambelii_rubidus	144700000	0.285363	no
chr3	gambelii_rubidus	144800000	0.146618	no
chr3	gambelii_rubidus	144900000	0.130217	no
chr3	gambelii_rubidus	145000000	-0.0374239	no
chr3	gambelii_rubidus	145100000	0.0619329	no
chr3	gambelii_rubidus	145200000	0.0631089	no
chr3	gambelii_rubidus	145300000	0.0740024	no
chr3	gambelii_rubidus	145400000	-0.0774425	no
chr3	gambelii_rubidus	145500000	0.067104	no
chr3	gambelii_rubidus	145600000	-0.0376502	no
chr3	gambelii_rubidus	145700000	0.0977739	no
chr3	gambelii_rubidus	145800000	0.0950394	no
chr3	gambelii_rubidus	145900000	0.0279046	no
chr3	gambelii_rubidus	146000000	0.0431225	no
chr3	gambelii_rubidus	146100000	0.0292025	no
chr3	gambelii_rubidus	146200000	-0.00410967	no
chr3	gambelii_rubidus	146300000	0.0252309	no
chr3	gambelii_rubidus	146400000	0.0198666	no
chr3	gambelii_rubidus	146500000	-0.0240127	no
chr3	gambelii_rubidus	146600000	0.0149089	no
chr3	gambelii_rubidus	146700000	0.0506631	no
chr3	gambelii_rubidus	146800000	-0.0278501	no
chr3	gambelii_rubidus	146900000	0.0319527	no
chr3	gambelii_rubidus	147000000	0.0136825	no
chr3	gambelii_rubidus	147100000	-0.0580361	no
chr3	gambelii_rubidus	147200000	-0.107319	no
chr3	gambelii_rubidus	147300000	0.071239	no
chr3	gambelii_rubidus	147400000	-0.0407281	no
chr3	gambelii_rubidus	147500000	-0.0120381	no
chr3	gambelii_rubidus	147600000	-0.0467282	no
chr3	gambelii_rubidus	147700000	0.0810043	no
chr3	gambelii_rubidus	147800000	-0.00413612	no
chr3	gambelii_rubidus	147900000	-0.110093	no
chr3	gambelii_rubidus	148000000	-0.0511385	no
chr3	gambelii_rubidus	148100000	-0.0455782	no
chr3	gambelii_rubidus	148200000	-0.0518619	no
chr3	gambelii_rubidus	148300000	-0.0969426	no
chr3	gambelii_rubidus	148400000	-0.0456081	no
chr3	gambelii_rubidus	148500000	-0.136274	no
chr3	gambelii_rubidus	148600000	-0.0958997	no
chr3	gambelii_rubidus	148700000	-0.0749875	no
chr3	gambelii_rubidus	148800000	-0.0523193	no
chr3	gambelii_rubidus	148900000	-0.0978239	no
chr3	gambelii_rubidus	149000000	-0.0396385	no
chr3	gambelii_rubidus	149100000	-0.0336017	no
chr3	gambelii_rubidus	149200000	0.0333854	no
chr3	gambelii_rubidus	149300000	0.0890834	no
chr3	gambelii_rubidus	149400000	0.00317582	no
chr3	gambelii_rubidus	149500000	0.0177454	no
chr3	gambelii_rubidus	149600000	0.109617	no
chr3	gambelii_rubidus	149700000	0.0381512	no
chr3	gambelii_rubidus	149800000	-0.11419	no
chr3	gambelii_rubidus	149900000	0.101653	no
chr3	gambelii_rubidus	150000000	0.200851	no
chr3	gambelii_rubidus	150100000	0.0319101	no
chr3	gambelii_rubidus	150200000	0.176717	no
chr3	gambelii_rubidus	150300000	0.207689	no
chr3	gambelii_rubidus	150400000	0.0932527	no
chr3	gambelii_rubidus	150500000	0.124431	no
chr3	gambelii_rubidus	150600000	0.149681	no
chr3	gambelii_rubidus	150700000	0.128864	no
chr3	gambelii_rubidus	150800000	-0.0544165	no
chr3	gambelii_rubidus	150900000	-0.0146703	no
chr3	gambelii_rubidus	151000000	-0.0173816	no
chr3	gambelii_rubidus	151100000	0.117788	no
chr3	gambelii_rubidus	151200000	0.176597	no
chr3	gambelii_rubidus	151300000	0.0579602	no
chr3	gambelii_rubidus	151400000	-0.0495416	no
chr3	gambelii_rubidus	151500000	-0.0694403	no
chr3	gambelii_rubidus	151600000	0.106835	no
chr3	gambelii_rubidus	151700000	0.123027	no
chr3	gambelii_rubidus	151800000	-0.0796418	no
chr3	gambelii_rubidus	151900000	0.135693	no
chr3	gambelii_rubidus	152000000	0.108852	no
chr3	gambelii_rubidus	152100000	-0.0820723	no
chr3	gambelii_rubidus	152200000	0.0202018	no
chr3	gambelii_rubidus	152300000	0.00772516	no
chr3	gambelii_rubidus	152400000	0.113341	no
chr3	gambelii_rubidus	152500000	0.176798	no
chr3	gambelii_rubidus	152600000	0.0809056	no
chr3	gambelii_rubidus	152700000	0.133459	no
chr3	gambelii_rubidus	152800000	0.223584	no
chr3	gambelii_rubidus	152900000	0.309418	no
chr3	gambelii_rubidus	153000000	0.130679	no
chr3	gambelii_rubidus	153100000	0.0377124	no
chr3	gambelii_rubidus	153200000	0.0938671	no
chr3	gambelii_rubidus	153300000	0.00481698	no
chr3	gambelii_rubidus	153400000	0.1501	no
chr3	gambelii_rubidus	153500000	0.0545896	no
chr3	gambelii_rubidus	153600000	0.0629156	no
chr3	gambelii_rubidus	153700000	0.00649173	no
chr3	gambelii_rubidus	153800000	0.0249587	no
chr3	gambelii_rubidus	153900000	0.195625	no
chr3	gambelii_rubidus	154000000	0.0156667	no
chr3	gambelii_rubidus	154100000	0.00642284	no
chr3	gambelii_rubidus	154200000	0.13953	no
chr3	gambelii_rubidus	154300000	-0.0441141	no
chr3	gambelii_rubidus	154400000	0.0641551	no
chr3	gambelii_rubidus	154500000	0.0668746	no
chr3	gambelii_rubidus	154600000	0.0126224	no
chr3	gambelii_rubidus	154700000	0.195065	no
chr3	gambelii_rubidus	154800000	0.107099	no
chr3	gambelii_rubidus	154900000	0.0751324	no
chr3	gambelii_rubidus	155000000	0.0832673	no
chr3	gambelii_rubidus	155100000	0.134714	no
chr3	gambelii_rubidus	155200000	0.073622	no
chr3	gambelii_rubidus	155300000	0.255284	no
chr3	gambelii_rubidus	155400000	0.220128	no
chr3	gambelii_rubidus	155500000	0.116926	no
chr3	gambelii_rubidus	155600000	0.169306	no
chr3	gambelii_rubidus	155700000	-0.0405977	no
chr3	gambelii_rubidus	155800000	0.0692383	no
chr3	gambelii_rubidus	155900000	0.0301429	no
chr3	gambelii_rubidus	156000000	0.00912368	no
chr3	gambelii_rubidus	156100000	0.0402403	no
chr3	gambelii_rubidus	156200000	0.112711	no
chr3	gambelii_rubidus	156300000	0.0196015	no
chr3	gambelii_rubidus	156400000	0.0618664	no
chr3	gambelii_rubidus	156500000	0.12886	no
chr3	gambelii_rubidus	156600000	0.210536	no
chr3	gambelii_rubidus	156700000	0.141428	no
chr3	gambelii_rubidus	156800000	0.208844	no
chr3	gambelii_rubidus	156900000	0.160786	no
chr3	gambelii_rubidus	157000000	0.17856	no
chr3	gambelii_rubidus	157100000	0.0588826	no
chr3	gambelii_rubidus	157200000	-0.0617544	no
chr3	gambelii_rubidus	157300000	0.175174	no
chr3	gambelii_rubidus	157400000	0.244753	no
chr3	gambelii_rubidus	157500000	0.0528678	no
chr3	gambelii_rubidus	157600000	0.0721159	no
chr3	gambelii_rubidus	157700000	-0.0168671	no
chr3	gambelii_rubidus	157800000	0.0313048	no
chr3	gambelii_rubidus	157900000	0.0306958	no
chr3	gambelii_rubidus	158000000	-0.0125093	no
chr3	gambelii_rubidus	158100000	0.0762905	no
chr3	gambelii_rubidus	158200000	0.109015	no
chr3	gambelii_rubidus	158300000	-0.0112697	no
chr3	gambelii_rubidus	158400000	0.0871807	no
chr3	gambelii_rubidus	158500000	0.163183	no
chr3	gambelii_rubidus	158600000	0.174715	no
chr3	gambelii_rubidus	158700000	0.157964	no
chr3	gambelii_rubidus	158800000	0.132983	no
chr3	gambelii_rubidus	158900000	0.113395	no
chr3	gambelii_rubidus	159000000	0.0809526	no
chr3	gambelii_rubidus	159100000	0.337439	no
chr3	gambelii_rubidus	159200000	0.309864	no
chr3	gambelii_rubidus	159300000	0.167974	no
chr3	gambelii_rubidus	159400000	0.172437	no
chr3	gambelii_rubidus	159500000	0.177523	no
chr3	gambelii_rubidus	159600000	0.012378	no
chr3	gambelii_rubidus	159700000	0.181284	no
chr3	gambelii_rubidus	159800000	0.136622	no
chr3	gambelii_rubidus	159900000	0.29451	no
chr3	gambelii_rubidus	160000000	0.212592	no
chr3	gambelii_rubidus	160100000	0.13581	no
chr3	gambelii_rubidus	160200000	0.149344	no
chr3	gambelii_rubidus	160300000	0.167484	no
chr3	gambelii_rubidus	160400000	0.125186	no
chr3	gambelii_rubidus	160500000	0.042853	no
chr3	gambelii_rubidus	160600000	0.158606	no
chr3	gambelii_rubidus	160700000	0.169654	no
chr3	gambelii_rubidus	160800000	0.189125	no
chr3	gambelii_rubidus	160900000	0.183015	no
chr3	gambelii_rubidus	161000000	0.193502	no
chr3	gambelii_rubidus	161100000	0.217194	no

## Sheet: inv3.0_PCA_heterozygosity
ID	population	PC1_score	PC2_score	cluster	heterozygosity
07_BK_M_ERH108	gambelii	66.7288	-80.0644	2	1.74671
27_BK_F_ERH87	gambelii	392.992	-243.95	3	1.16953
28_BK_F_ERH99	gambelii	373.536	-197.725	3	1.24368
29_BK_M_ERH95	gambelii	81.6789	-86.6469	2	1.63197
35_BK_M_ERH97	gambelii	75.1225	-147.524	2	1.68762
36_BK_M_ERH100	gambelii	83.3576	-163.29	2	1.66591
37_BK_M_ERH110	gambelii	-212.148	-0.959758	1	0.900676
39_BK_F_ERH83	gambelii	92.3611	-69.6359	2	1.48218
40_BK_F_ERH88	gambelii	454.107	127.431	3	1.22282
41_BK_M_ERH89	gambelii	89.6564	-105.811	2	1.65491
42_BK_F_ERH90	gambelii	396.842	-195.348	3	1.16621
43_BK_F_ERH96	gambelii	70.8797	-90.137	2	1.54191
44_BK_F_ERH107	gambelii	382.405	-199.906	3	1.09526
ERH93	gambelii	484.116	389.865	3	1.23494
ERH94	gambelii	363.784	-186.171	3	1.07047
04_SW_F_ERH21	rubidus	-258.223	35.3195	1	0.933206
05_SW_M_ERH27	rubidus	-236.609	23.0185	1	0.949882
06_SW_M_ERH36	rubidus	-249.857	33.4344	1	0.966618
08_SW_M_ERH52	rubidus	-231.17	17.918	1	0.956176
10_SW_M_ERH19	rubidus	-232.482	26.2854	1	0.892
18_SW_F_ERH48	rubidus	-238.523	31.3544	1	0.884529
19_SW_M_ERH26	rubidus	-240.113	23.5796	1	0.937147
20_SW_F_ERH14	rubidus	-262.864	45.2735	1	0.962147
22_SW_M_ERH25	rubidus	-249.611	47.7555	1	0.851412
31_SW_F_ERH38	rubidus	-256.649	35.1077	1	0.951941
34_SW_F_ERH42	rubidus	-236.97	22.3426	1	0.876059
38_SW_F_ERH12	rubidus	-237.568	21.572	1	0.919912
48_SW_M_ERH43	rubidus	-242.966	33.0435	1	0.872794
ERH46	rubidus	-240.56	27.2798	1	0.901441
ERH53	rubidus	-231.268	16.373	1	0.934059

## Sheet: inv6.0_localPCA
chromosome	population	window_position	MDS1	outlier_window
chr6	gambelii_rubidus	100000	-0.326135	yes
chr6	gambelii_rubidus	200000	-0.284737	yes
chr6	gambelii_rubidus	300000	-0.292271	yes
chr6	gambelii_rubidus	400000	-0.274121	yes
chr6	gambelii_rubidus	500000	-0.222035	yes
chr6	gambelii_rubidus	600000	-0.274655	yes
chr6	gambelii_rubidus	700000	-0.0762438	yes
chr6	gambelii_rubidus	800000	-0.327799	yes
chr6	gambelii_rubidus	900000	-0.358008	yes
chr6	gambelii_rubidus	1000000	-0.30291	yes
chr6	gambelii_rubidus	1100000	-0.281924	yes
chr6	gambelii_rubidus	1200000	-0.37249	yes
chr6	gambelii_rubidus	1300000	-0.394157	yes
chr6	gambelii_rubidus	1400000	-0.304877	yes
chr6	gambelii_rubidus	1500000	-0.290951	yes
chr6	gambelii_rubidus	1600000	-0.226463	yes
chr6	gambelii_rubidus	1700000	-0.340928	yes
chr6	gambelii_rubidus	1800000	-0.274343	yes
chr6	gambelii_rubidus	1900000	-0.248921	yes
chr6	gambelii_rubidus	2000000	-0.384645	yes
chr6	gambelii_rubidus	2100000	-0.370664	yes
chr6	gambelii_rubidus	2200000	-0.320173	yes
chr6	gambelii_rubidus	2300000	-0.441312	yes
chr6	gambelii_rubidus	2400000	-0.424829	yes
chr6	gambelii_rubidus	2500000	-0.475901	yes
chr6	gambelii_rubidus	2600000	-0.449937	yes
chr6	gambelii_rubidus	2700000	-0.458713	yes
chr6	gambelii_rubidus	2800000	-0.356847	yes
chr6	gambelii_rubidus	2900000	-0.399013	yes
chr6	gambelii_rubidus	3000000	-0.383111	yes
chr6	gambelii_rubidus	3100000	-0.27709	yes
chr6	gambelii_rubidus	3200000	-0.319734	yes
chr6	gambelii_rubidus	3300000	-0.358435	yes
chr6	gambelii_rubidus	3400000	-0.386587	yes
chr6	gambelii_rubidus	3500000	-0.350396	yes
chr6	gambelii_rubidus	3600000	-0.270697	yes
chr6	gambelii_rubidus	3700000	-0.402941	yes
chr6	gambelii_rubidus	3800000	-0.250055	yes
chr6	gambelii_rubidus	3900000	-0.363418	yes
chr6	gambelii_rubidus	4000000	-0.327928	yes
chr6	gambelii_rubidus	4100000	-0.194085	yes
chr6	gambelii_rubidus	4200000	-0.297796	yes
chr6	gambelii_rubidus	4300000	-0.203586	yes
chr6	gambelii_rubidus	4400000	-0.204306	yes
chr6	gambelii_rubidus	4500000	-0.26829	yes
chr6	gambelii_rubidus	4600000	-0.241248	yes
chr6	gambelii_rubidus	4700000	-0.315835	yes
chr6	gambelii_rubidus	4800000	-0.295794	yes
chr6	gambelii_rubidus	4900000	-0.451383	yes
chr6	gambelii_rubidus	5000000	-0.429434	yes
chr6	gambelii_rubidus	5100000	-0.375171	yes
chr6	gambelii_rubidus	5200000	-0.296592	yes
chr6	gambelii_rubidus	5300000	-0.453518	yes
chr6	gambelii_rubidus	5400000	-0.193646	yes
chr6	gambelii_rubidus	5500000	-0.389848	yes
chr6	gambelii_rubidus	5600000	-0.484989	yes
chr6	gambelii_rubidus	5700000	-0.33051	yes
chr6	gambelii_rubidus	5800000	-0.423796	yes
chr6	gambelii_rubidus	5900000	-0.35722	yes
chr6	gambelii_rubidus	6000000	-0.279195	yes
chr6	gambelii_rubidus	6100000	-0.345353	yes
chr6	gambelii_rubidus	6200000	-0.365003	yes
chr6	gambelii_rubidus	6300000	-0.393424	yes
chr6	gambelii_rubidus	6400000	-0.34305	yes
chr6	gambelii_rubidus	6500000	-0.293955	yes
chr6	gambelii_rubidus	6600000	-0.244102	yes
chr6	gambelii_rubidus	6700000	-0.40443	yes
chr6	gambelii_rubidus	6800000	-0.179656	yes
chr6	gambelii_rubidus	6900000	-0.171362	yes
chr6	gambelii_rubidus	7000000	-0.323027	yes
chr6	gambelii_rubidus	7100000	0.136148	yes
chr6	gambelii_rubidus	7200000	0.166992	yes
chr6	gambelii_rubidus	7300000	-0.109991	yes
chr6	gambelii_rubidus	7400000	-0.292593	yes
chr6	gambelii_rubidus	7500000	-0.23884	yes
chr6	gambelii_rubidus	7600000	-0.184576	yes
chr6	gambelii_rubidus	7700000	-0.108617	yes
chr6	gambelii_rubidus	7800000	-0.0407047	yes
chr6	gambelii_rubidus	7900000	-0.187868	yes
chr6	gambelii_rubidus	8000000	-0.032355	yes
chr6	gambelii_rubidus	8100000	-0.123692	yes
chr6	gambelii_rubidus	8200000	-0.101951	yes
chr6	gambelii_rubidus	8300000	-0.152566	yes
chr6	gambelii_rubidus	8400000	-0.130076	yes
chr6	gambelii_rubidus	8500000	-0.105922	yes
chr6	gambelii_rubidus	8600000	-0.140143	yes
chr6	gambelii_rubidus	8700000	-0.096464	yes
chr6	gambelii_rubidus	8800000	-0.186483	yes
chr6	gambelii_rubidus	8900000	-0.384889	yes
chr6	gambelii_rubidus	9000000	-0.0834447	yes
chr6	gambelii_rubidus	9100000	-0.227395	yes
chr6	gambelii_rubidus	9200000	-0.39921	yes
chr6	gambelii_rubidus	9300000	-0.185068	yes
chr6	gambelii_rubidus	9400000	-0.479708	yes
chr6	gambelii_rubidus	9500000	-0.318987	yes
chr6	gambelii_rubidus	9600000	-0.332798	yes
chr6	gambelii_rubidus	9700000	-0.240076	yes
chr6	gambelii_rubidus	9800000	-0.598223	yes
chr6	gambelii_rubidus	9900000	-0.453154	yes
chr6	gambelii_rubidus	10000000	-0.280576	yes
chr6	gambelii_rubidus	10100000	-0.284233	yes
chr6	gambelii_rubidus	10200000	-0.180285	yes
chr6	gambelii_rubidus	10300000	-0.115223	yes
chr6	gambelii_rubidus	10400000	-0.246055	yes
chr6	gambelii_rubidus	10500000	-0.462011	yes
chr6	gambelii_rubidus	10600000	-0.193841	yes
chr6	gambelii_rubidus	10700000	-0.294581	yes
chr6	gambelii_rubidus	10800000	-0.22617	yes
chr6	gambelii_rubidus	10900000	-0.128811	yes
chr6	gambelii_rubidus	11000000	-0.168944	yes
chr6	gambelii_rubidus	11100000	-0.327961	yes
chr6	gambelii_rubidus	11200000	-0.30386	yes
chr6	gambelii_rubidus	11300000	-0.310828	yes
chr6	gambelii_rubidus	11400000	-0.437923	yes
chr6	gambelii_rubidus	11500000	-0.349144	yes
chr6	gambelii_rubidus	11600000	-0.400466	yes
chr6	gambelii_rubidus	11700000	-0.348505	yes
chr6	gambelii_rubidus	11800000	-0.242691	yes
chr6	gambelii_rubidus	11900000	-0.31293	yes
chr6	gambelii_rubidus	12000000	-0.310064	yes
chr6	gambelii_rubidus	12100000	-0.329776	yes
chr6	gambelii_rubidus	12200000	-0.46031	yes
chr6	gambelii_rubidus	12300000	-0.397848	yes
chr6	gambelii_rubidus	12400000	-0.380052	yes
chr6	gambelii_rubidus	12500000	-0.392071	yes
chr6	gambelii_rubidus	12600000	-0.30194	yes
chr6	gambelii_rubidus	12700000	-0.447024	yes
chr6	gambelii_rubidus	12800000	-0.439324	yes
chr6	gambelii_rubidus	12900000	-0.231484	yes
chr6	gambelii_rubidus	13000000	-0.273102	yes
chr6	gambelii_rubidus	13100000	-0.213071	yes
chr6	gambelii_rubidus	13200000	-0.241574	yes
chr6	gambelii_rubidus	13300000	-0.22847	yes
chr6	gambelii_rubidus	13400000	-0.200739	yes
chr6	gambelii_rubidus	13500000	-0.268429	yes
chr6	gambelii_rubidus	13600000	-0.192076	yes
chr6	gambelii_rubidus	13700000	-0.233064	yes
chr6	gambelii_rubidus	13800000	-0.222363	yes
chr6	gambelii_rubidus	13900000	-0.229459	yes
chr6	gambelii_rubidus	14000000	-0.248338	yes
chr6	gambelii_rubidus	14100000	-0.375192	yes
chr6	gambelii_rubidus	14200000	-0.466099	yes
chr6	gambelii_rubidus	14300000	-0.479711	yes
chr6	gambelii_rubidus	14400000	-0.443485	yes
chr6	gambelii_rubidus	14500000	-0.373558	yes
chr6	gambelii_rubidus	14600000	-0.317115	yes
chr6	gambelii_rubidus	14700000	-0.356827	yes
chr6	gambelii_rubidus	14800000	-0.360473	yes
chr6	gambelii_rubidus	14900000	-0.312074	yes
chr6	gambelii_rubidus	15000000	-0.419616	yes
chr6	gambelii_rubidus	15100000	-0.195349	yes
chr6	gambelii_rubidus	15200000	-0.278691	yes
chr6	gambelii_rubidus	15300000	-0.284756	yes
chr6	gambelii_rubidus	15400000	-0.393643	yes
chr6	gambelii_rubidus	15500000	-0.452851	yes
chr6	gambelii_rubidus	15600000	-0.378626	yes
chr6	gambelii_rubidus	15700000	-0.382607	yes
chr6	gambelii_rubidus	15800000	-0.375542	yes
chr6	gambelii_rubidus	15900000	-0.388941	yes
chr6	gambelii_rubidus	16000000	-0.370665	yes
chr6	gambelii_rubidus	16100000	-0.333123	yes
chr6	gambelii_rubidus	16200000	-0.417911	yes
chr6	gambelii_rubidus	16300000	-0.320904	yes
chr6	gambelii_rubidus	16400000	-0.326835	yes
chr6	gambelii_rubidus	16500000	-0.28262	yes
chr6	gambelii_rubidus	16600000	-0.41749	yes
chr6	gambelii_rubidus	16700000	-0.495909	yes
chr6	gambelii_rubidus	16800000	-0.415885	yes
chr6	gambelii_rubidus	16900000	-0.346465	yes
chr6	gambelii_rubidus	17000000	-0.343616	yes
chr6	gambelii_rubidus	17100000	-0.450484	yes
chr6	gambelii_rubidus	17200000	-0.294246	yes
chr6	gambelii_rubidus	17300000	-0.352467	yes
chr6	gambelii_rubidus	17400000	-0.446988	yes
chr6	gambelii_rubidus	17500000	-0.299628	yes
chr6	gambelii_rubidus	17600000	-0.175696	yes
chr6	gambelii_rubidus	17700000	-0.297762	yes
chr6	gambelii_rubidus	17800000	-0.432511	yes
chr6	gambelii_rubidus	17900000	-0.358223	yes
chr6	gambelii_rubidus	18000000	-0.360223	yes
chr6	gambelii_rubidus	18100000	-0.43855	yes
chr6	gambelii_rubidus	18200000	-0.402769	yes
chr6	gambelii_rubidus	18300000	-0.407009	yes
chr6	gambelii_rubidus	18400000	-0.469741	yes
chr6	gambelii_rubidus	18500000	-0.32494	yes
chr6	gambelii_rubidus	18600000	-0.34692	yes
chr6	gambelii_rubidus	18700000	-0.45341	yes
chr6	gambelii_rubidus	18800000	-0.375935	yes
chr6	gambelii_rubidus	18900000	-0.388788	yes
chr6	gambelii_rubidus	19000000	-0.353496	yes
chr6	gambelii_rubidus	19100000	-0.389326	yes
chr6	gambelii_rubidus	19200000	-0.47798	yes
chr6	gambelii_rubidus	19300000	-0.388774	yes
chr6	gambelii_rubidus	19400000	-0.438075	yes
chr6	gambelii_rubidus	19500000	-0.31299	yes
chr6	gambelii_rubidus	19600000	-0.222057	yes
chr6	gambelii_rubidus	19700000	-0.394414	yes
chr6	gambelii_rubidus	19800000	-0.136453	yes
chr6	gambelii_rubidus	19900000	-0.387765	yes
chr6	gambelii_rubidus	20000000	-0.457283	yes
chr6	gambelii_rubidus	20100000	-0.423129	yes
chr6	gambelii_rubidus	20200000	-0.437217	yes
chr6	gambelii_rubidus	20300000	-0.384491	yes
chr6	gambelii_rubidus	20400000	-0.332861	yes
chr6	gambelii_rubidus	20500000	-0.291455	yes
chr6	gambelii_rubidus	20600000	-0.223016	yes
chr6	gambelii_rubidus	20700000	-0.306709	yes
chr6	gambelii_rubidus	20800000	-0.216923	yes
chr6	gambelii_rubidus	20900000	-0.147077	yes
chr6	gambelii_rubidus	21000000	-0.325839	yes
chr6	gambelii_rubidus	21100000	-0.248796	yes
chr6	gambelii_rubidus	21200000	-0.0955234	yes
chr6	gambelii_rubidus	21300000	-0.319238	yes
chr6	gambelii_rubidus	21400000	-0.310076	yes
chr6	gambelii_rubidus	21500000	-0.556085	yes
chr6	gambelii_rubidus	21600000	-0.523344	yes
chr6	gambelii_rubidus	21700000	-0.437861	yes
chr6	gambelii_rubidus	21800000	-0.253693	yes
chr6	gambelii_rubidus	21900000	-0.398162	yes
chr6	gambelii_rubidus	22000000	-0.453547	yes
chr6	gambelii_rubidus	22100000	-0.472111	yes
chr6	gambelii_rubidus	22200000	-0.454293	yes
chr6	gambelii_rubidus	22300000	-0.400727	yes
chr6	gambelii_rubidus	22400000	-0.381039	yes
chr6	gambelii_rubidus	22500000	-0.38709	yes
chr6	gambelii_rubidus	22600000	-0.38319	yes
chr6	gambelii_rubidus	22700000	-0.376485	yes
chr6	gambelii_rubidus	22800000	-0.389749	yes
chr6	gambelii_rubidus	22900000	-0.392411	yes
chr6	gambelii_rubidus	23000000	-0.346742	yes
chr6	gambelii_rubidus	23100000	-0.322958	yes
chr6	gambelii_rubidus	23200000	-0.159874	yes
chr6	gambelii_rubidus	23300000	-0.291906	yes
chr6	gambelii_rubidus	23400000	-0.357378	yes
chr6	gambelii_rubidus	23500000	-0.340046	yes
chr6	gambelii_rubidus	23600000	-0.354237	yes
chr6	gambelii_rubidus	23700000	-0.320507	yes
chr6	gambelii_rubidus	23800000	-0.312496	yes
chr6	gambelii_rubidus	23900000	-0.289236	yes
chr6	gambelii_rubidus	24000000	-0.264912	yes
chr6	gambelii_rubidus	24100000	-0.218017	yes
chr6	gambelii_rubidus	24200000	-0.175282	yes
chr6	gambelii_rubidus	24300000	-0.120999	yes
chr6	gambelii_rubidus	24400000	-0.206072	yes
chr6	gambelii_rubidus	24500000	-0.109169	yes
chr6	gambelii_rubidus	24600000	-0.182474	yes
chr6	gambelii_rubidus	24700000	-0.395603	yes
chr6	gambelii_rubidus	24800000	-0.014297	yes
chr6	gambelii_rubidus	24900000	-0.153454	yes
chr6	gambelii_rubidus	25000000	-0.259315	yes
chr6	gambelii_rubidus	25100000	-0.212444	yes
chr6	gambelii_rubidus	25200000	-0.267196	yes
chr6	gambelii_rubidus	25300000	-0.220956	yes
chr6	gambelii_rubidus	25400000	-0.166855	yes
chr6	gambelii_rubidus	25500000	-0.0983433	yes
chr6	gambelii_rubidus	25600000	-0.383439	yes
chr6	gambelii_rubidus	25700000	-0.391544	yes
chr6	gambelii_rubidus	25800000	-0.372214	yes
chr6	gambelii_rubidus	25900000	-0.466729	yes
chr6	gambelii_rubidus	26000000	-0.112785	yes
chr6	gambelii_rubidus	26100000	-0.367148	yes
chr6	gambelii_rubidus	26200000	-0.25934	yes
chr6	gambelii_rubidus	26300000	-0.425106	yes
chr6	gambelii_rubidus	26400000	-0.418485	yes
chr6	gambelii_rubidus	26500000	-0.150204	yes
chr6	gambelii_rubidus	26600000	-0.345997	yes
chr6	gambelii_rubidus	26700000	-0.405111	yes
chr6	gambelii_rubidus	26800000	-0.372675	yes
chr6	gambelii_rubidus	26900000	-0.36505	yes
chr6	gambelii_rubidus	27000000	-0.287182	yes
chr6	gambelii_rubidus	27100000	-0.327591	yes
chr6	gambelii_rubidus	27200000	-0.315133	yes
chr6	gambelii_rubidus	27300000	-0.324979	yes
chr6	gambelii_rubidus	27400000	-0.294542	yes
chr6	gambelii_rubidus	27500000	-0.31615	yes
chr6	gambelii_rubidus	27600000	-0.347468	yes
chr6	gambelii_rubidus	27700000	-0.384571	yes
chr6	gambelii_rubidus	27800000	-0.381724	yes
chr6	gambelii_rubidus	27900000	-0.221282	yes
chr6	gambelii_rubidus	28000000	-0.307868	yes
chr6	gambelii_rubidus	28100000	-0.403655	yes
chr6	gambelii_rubidus	28200000	-0.496835	yes
chr6	gambelii_rubidus	28300000	-0.0741288	yes
chr6	gambelii_rubidus	28400000	-0.277177	yes
chr6	gambelii_rubidus	28500000	-0.244032	yes
chr6	gambelii_rubidus	28600000	-0.133421	yes
chr6	gambelii_rubidus	28700000	-0.35669	yes
chr6	gambelii_rubidus	28800000	-0.308057	yes
chr6	gambelii_rubidus	28900000	-0.487007	yes
chr6	gambelii_rubidus	29000000	-0.293049	yes
chr6	gambelii_rubidus	29100000	-0.131058	yes
chr6	gambelii_rubidus	29200000	-0.349035	yes
chr6	gambelii_rubidus	29300000	-0.296362	yes
chr6	gambelii_rubidus	29400000	-0.249212	yes
chr6	gambelii_rubidus	29500000	-0.238601	yes
chr6	gambelii_rubidus	29600000	-0.300885	yes
chr6	gambelii_rubidus	29700000	-0.254732	yes
chr6	gambelii_rubidus	29800000	-0.341838	yes
chr6	gambelii_rubidus	29900000	-0.338531	yes
chr6	gambelii_rubidus	30000000	-0.330626	yes
chr6	gambelii_rubidus	30100000	-0.337421	yes
chr6	gambelii_rubidus	30200000	-0.348655	yes
chr6	gambelii_rubidus	30300000	-0.258034	yes
chr6	gambelii_rubidus	30400000	-0.38998	yes
chr6	gambelii_rubidus	30500000	-0.420358	yes
chr6	gambelii_rubidus	30600000	-0.367992	yes
chr6	gambelii_rubidus	30700000	-0.385032	yes
chr6	gambelii_rubidus	30800000	-0.365121	yes
chr6	gambelii_rubidus	30900000	-0.393117	yes
chr6	gambelii_rubidus	31000000	-0.381181	yes
chr6	gambelii_rubidus	31100000	-0.420939	yes
chr6	gambelii_rubidus	31200000	-0.361065	yes
chr6	gambelii_rubidus	31300000	-0.423246	yes
chr6	gambelii_rubidus	31400000	-0.411702	yes
chr6	gambelii_rubidus	31500000	-0.258214	yes
chr6	gambelii_rubidus	31600000	-0.382643	yes
chr6	gambelii_rubidus	31700000	-0.436838	yes
chr6	gambelii_rubidus	31800000	-0.412544	yes
chr6	gambelii_rubidus	31900000	-0.437285	yes
chr6	gambelii_rubidus	32000000	-0.476283	yes
chr6	gambelii_rubidus	32100000	-0.437655	yes
chr6	gambelii_rubidus	32200000	-0.377631	yes
chr6	gambelii_rubidus	32300000	-0.442188	yes
chr6	gambelii_rubidus	32400000	-0.462877	yes
chr6	gambelii_rubidus	32500000	-0.389739	yes
chr6	gambelii_rubidus	32600000	-0.445255	yes
chr6	gambelii_rubidus	32700000	-0.435684	yes
chr6	gambelii_rubidus	32800000	-0.437414	yes
chr6	gambelii_rubidus	32900000	-0.428831	yes
chr6	gambelii_rubidus	33000000	-0.468166	yes
chr6	gambelii_rubidus	33100000	-0.395683	yes
chr6	gambelii_rubidus	33200000	-0.371317	yes
chr6	gambelii_rubidus	33300000	-0.475246	yes
chr6	gambelii_rubidus	33400000	-0.454302	yes
chr6	gambelii_rubidus	33500000	-0.395942	yes
chr6	gambelii_rubidus	33600000	-0.423505	yes
chr6	gambelii_rubidus	33700000	-0.368093	yes
chr6	gambelii_rubidus	33800000	-0.453105	yes
chr6	gambelii_rubidus	33900000	-0.459093	yes
chr6	gambelii_rubidus	34000000	-0.368109	yes
chr6	gambelii_rubidus	34100000	-0.469149	yes
chr6	gambelii_rubidus	34200000	-0.300677	yes
chr6	gambelii_rubidus	34300000	-0.366305	yes
chr6	gambelii_rubidus	34400000	-0.451607	yes
chr6	gambelii_rubidus	34500000	-0.403785	yes
chr6	gambelii_rubidus	34600000	-0.339481	yes
chr6	gambelii_rubidus	34700000	-0.314569	yes
chr6	gambelii_rubidus	34800000	-0.27828	yes
chr6	gambelii_rubidus	34900000	-0.326442	yes
chr6	gambelii_rubidus	35000000	-0.419083	yes
chr6	gambelii_rubidus	35100000	-0.436127	yes
chr6	gambelii_rubidus	35200000	-0.435822	yes
chr6	gambelii_rubidus	35300000	-0.337366	yes
chr6	gambelii_rubidus	35400000	-0.394515	yes
chr6	gambelii_rubidus	35500000	-0.453837	yes
chr6	gambelii_rubidus	35600000	-0.438877	yes
chr6	gambelii_rubidus	35700000	-0.441674	yes
chr6	gambelii_rubidus	35800000	-0.456805	yes
chr6	gambelii_rubidus	35900000	-0.468956	yes
chr6	gambelii_rubidus	36000000	-0.525713	yes
chr6	gambelii_rubidus	36100000	-0.400386	yes
chr6	gambelii_rubidus	36200000	-0.416185	yes
chr6	gambelii_rubidus	36300000	-0.418689	yes
chr6	gambelii_rubidus	36400000	-0.439095	yes
chr6	gambelii_rubidus	36500000	-0.387661	yes
chr6	gambelii_rubidus	36600000	-0.430253	yes
chr6	gambelii_rubidus	36700000	-0.395709	yes
chr6	gambelii_rubidus	36800000	-0.409019	yes
chr6	gambelii_rubidus	36900000	-0.443684	yes
chr6	gambelii_rubidus	37000000	-0.454453	yes
chr6	gambelii_rubidus	37100000	-0.401149	yes
chr6	gambelii_rubidus	37200000	-0.35354	yes
chr6	gambelii_rubidus	37300000	-0.467402	yes
chr6	gambelii_rubidus	37400000	-0.396769	yes
chr6	gambelii_rubidus	37500000	-0.398675	yes
chr6	gambelii_rubidus	37600000	-0.36763	yes
chr6	gambelii_rubidus	37700000	-0.425384	yes
chr6	gambelii_rubidus	37800000	-0.392798	yes
chr6	gambelii_rubidus	37900000	-0.415217	yes
chr6	gambelii_rubidus	38000000	-0.38006	yes
chr6	gambelii_rubidus	38100000	-0.389356	yes
chr6	gambelii_rubidus	38200000	-0.376971	yes
chr6	gambelii_rubidus	38300000	-0.443121	yes
chr6	gambelii_rubidus	38400000	-0.429411	yes
chr6	gambelii_rubidus	38500000	-0.454002	yes
chr6	gambelii_rubidus	38600000	-0.424815	yes
chr6	gambelii_rubidus	38700000	-0.382066	yes
chr6	gambelii_rubidus	38800000	-0.416996	yes
chr6	gambelii_rubidus	38900000	-0.40784	yes
chr6	gambelii_rubidus	39000000	-0.432425	yes
chr6	gambelii_rubidus	39100000	-0.424062	yes
chr6	gambelii_rubidus	39200000	-0.409278	yes
chr6	gambelii_rubidus	39300000	-0.489277	yes
chr6	gambelii_rubidus	39400000	-0.499051	yes
chr6	gambelii_rubidus	39500000	-0.391204	yes
chr6	gambelii_rubidus	39600000	-0.40284	yes
chr6	gambelii_rubidus	39700000	-0.433417	yes
chr6	gambelii_rubidus	39800000	-0.322092	yes
chr6	gambelii_rubidus	39900000	-0.572027	yes
chr6	gambelii_rubidus	40000000	-0.223012	yes
chr6	gambelii_rubidus	40100000	-0.403358	yes
chr6	gambelii_rubidus	40200000	-0.469505	yes
chr6	gambelii_rubidus	40300000	-0.436612	yes
chr6	gambelii_rubidus	40400000	-0.501453	yes
chr6	gambelii_rubidus	40500000	-0.496788	yes
chr6	gambelii_rubidus	40600000	-0.470943	yes
chr6	gambelii_rubidus	40700000	-0.472626	yes
chr6	gambelii_rubidus	40800000	-0.485859	yes
chr6	gambelii_rubidus	40900000	-0.46409	yes
chr6	gambelii_rubidus	41000000	-0.47913	yes
chr6	gambelii_rubidus	41100000	-0.416446	yes
chr6	gambelii_rubidus	41200000	-0.429516	yes
chr6	gambelii_rubidus	41300000	-0.509446	yes
chr6	gambelii_rubidus	41400000	-0.422905	yes
chr6	gambelii_rubidus	41500000	-0.337192	yes
chr6	gambelii_rubidus	41600000	-0.362467	yes
chr6	gambelii_rubidus	41700000	-0.395783	yes
chr6	gambelii_rubidus	41800000	-0.413194	yes
chr6	gambelii_rubidus	41900000	-0.455038	yes
chr6	gambelii_rubidus	42000000	-0.299364	yes
chr6	gambelii_rubidus	42100000	-0.451343	yes
chr6	gambelii_rubidus	42200000	-0.453012	yes
chr6	gambelii_rubidus	42300000	-0.387999	yes
chr6	gambelii_rubidus	42400000	-0.493207	yes
chr6	gambelii_rubidus	42500000	-0.496589	yes
chr6	gambelii_rubidus	42600000	-0.428954	yes
chr6	gambelii_rubidus	42700000	-0.297978	yes
chr6	gambelii_rubidus	42800000	-0.353914	yes
chr6	gambelii_rubidus	42900000	-0.428599	yes
chr6	gambelii_rubidus	43000000	-0.498416	yes
chr6	gambelii_rubidus	43100000	-0.470922	yes
chr6	gambelii_rubidus	43200000	-0.477934	yes
chr6	gambelii_rubidus	43300000	-0.51517	yes
chr6	gambelii_rubidus	43400000	-0.497516	yes
chr6	gambelii_rubidus	43500000	-0.471197	yes
chr6	gambelii_rubidus	43600000	-0.356629	yes
chr6	gambelii_rubidus	43700000	-0.440492	yes
chr6	gambelii_rubidus	43800000	-0.378673	no
chr6	gambelii_rubidus	43900000	0.07509	no
chr6	gambelii_rubidus	44000000	0.162547	no
chr6	gambelii_rubidus	44100000	0.151069	no
chr6	gambelii_rubidus	44200000	0.194449	no
chr6	gambelii_rubidus	44300000	0.124547	no
chr6	gambelii_rubidus	44400000	0.128222	no
chr6	gambelii_rubidus	44500000	0.227763	no
chr6	gambelii_rubidus	44600000	0.21254	no
chr6	gambelii_rubidus	44700000	0.152934	no
chr6	gambelii_rubidus	44800000	0.213901	no
chr6	gambelii_rubidus	44900000	0.192247	no
chr6	gambelii_rubidus	45000000	0.188388	no
chr6	gambelii_rubidus	45100000	0.161845	no
chr6	gambelii_rubidus	45200000	0.200718	no
chr6	gambelii_rubidus	45300000	0.0519573	no
chr6	gambelii_rubidus	45400000	0.157755	no
chr6	gambelii_rubidus	45500000	0.168776	no
chr6	gambelii_rubidus	45600000	0.219799	no
chr6	gambelii_rubidus	45700000	0.119436	no
chr6	gambelii_rubidus	45800000	0.0928083	no
chr6	gambelii_rubidus	45900000	0.000266751	no
chr6	gambelii_rubidus	46000000	0.130543	no
chr6	gambelii_rubidus	46100000	0.177824	no
chr6	gambelii_rubidus	46200000	0.207932	no
chr6	gambelii_rubidus	46300000	0.206777	no
chr6	gambelii_rubidus	46400000	0.189232	no
chr6	gambelii_rubidus	46500000	0.169322	no
chr6	gambelii_rubidus	46600000	0.13217	no
chr6	gambelii_rubidus	46700000	0.154416	no
chr6	gambelii_rubidus	46800000	0.154927	no
chr6	gambelii_rubidus	46900000	0.147926	no
chr6	gambelii_rubidus	47000000	0.169117	no
chr6	gambelii_rubidus	47100000	0.188669	no
chr6	gambelii_rubidus	47200000	0.188026	no
chr6	gambelii_rubidus	47300000	0.191993	no
chr6	gambelii_rubidus	47400000	0.137839	no
chr6	gambelii_rubidus	47500000	0.254887	no
chr6	gambelii_rubidus	47600000	0.241859	no
chr6	gambelii_rubidus	47700000	0.232755	no
chr6	gambelii_rubidus	47800000	0.227255	no
chr6	gambelii_rubidus	47900000	0.200144	no
chr6	gambelii_rubidus	48000000	0.104818	no
chr6	gambelii_rubidus	48100000	0.0938317	no
chr6	gambelii_rubidus	48200000	0.26173	no
chr6	gambelii_rubidus	48300000	0.270597	no
chr6	gambelii_rubidus	48400000	0.157738	no
chr6	gambelii_rubidus	48500000	0.114309	no
chr6	gambelii_rubidus	48600000	0.215218	no
chr6	gambelii_rubidus	48700000	0.202527	no
chr6	gambelii_rubidus	48800000	0.242416	no
chr6	gambelii_rubidus	48900000	0.255996	no
chr6	gambelii_rubidus	49000000	0.198687	no
chr6	gambelii_rubidus	49100000	0.180062	no
chr6	gambelii_rubidus	49200000	0.204237	no
chr6	gambelii_rubidus	49300000	0.121499	no
chr6	gambelii_rubidus	49400000	0.199454	no
chr6	gambelii_rubidus	49500000	0.206025	no
chr6	gambelii_rubidus	49600000	0.131276	no
chr6	gambelii_rubidus	49700000	0.185769	no
chr6	gambelii_rubidus	49800000	0.193527	no
chr6	gambelii_rubidus	49900000	0.127536	no
chr6	gambelii_rubidus	50000000	0.213859	no
chr6	gambelii_rubidus	50100000	0.105824	no
chr6	gambelii_rubidus	50200000	0.157909	no
chr6	gambelii_rubidus	50300000	0.110035	no
chr6	gambelii_rubidus	50400000	0.143552	no
chr6	gambelii_rubidus	50500000	0.18172	no
chr6	gambelii_rubidus	50600000	0.15581	no
chr6	gambelii_rubidus	50700000	0.0986258	no
chr6	gambelii_rubidus	50800000	0.181169	no
chr6	gambelii_rubidus	50900000	0.160066	no
chr6	gambelii_rubidus	51000000	0.161195	no
chr6	gambelii_rubidus	51100000	0.11794	no
chr6	gambelii_rubidus	51200000	0.183936	no
chr6	gambelii_rubidus	51300000	0.0950437	no
chr6	gambelii_rubidus	51400000	0.17882	no
chr6	gambelii_rubidus	51500000	0.191822	no
chr6	gambelii_rubidus	51600000	0.191614	no
chr6	gambelii_rubidus	51700000	0.0743815	no
chr6	gambelii_rubidus	51800000	0.140532	no
chr6	gambelii_rubidus	51900000	0.158739	no
chr6	gambelii_rubidus	52000000	0.153367	no
chr6	gambelii_rubidus	52100000	0.0400088	no
chr6	gambelii_rubidus	52200000	0.0606276	no
chr6	gambelii_rubidus	52300000	0.148801	no
chr6	gambelii_rubidus	52400000	0.0785223	no
chr6	gambelii_rubidus	52500000	0.196396	no
chr6	gambelii_rubidus	52600000	0.138038	no
chr6	gambelii_rubidus	52700000	0.160503	no
chr6	gambelii_rubidus	52800000	0.227016	no
chr6	gambelii_rubidus	52900000	0.167285	no
chr6	gambelii_rubidus	53000000	0.209566	no
chr6	gambelii_rubidus	53100000	0.126232	no
chr6	gambelii_rubidus	53200000	0.180136	no
chr6	gambelii_rubidus	53300000	0.17973	no
chr6	gambelii_rubidus	53400000	0.230304	no
chr6	gambelii_rubidus	53500000	0.175753	no
chr6	gambelii_rubidus	53600000	0.182092	no
chr6	gambelii_rubidus	53700000	0.134923	no
chr6	gambelii_rubidus	53800000	0.224185	no
chr6	gambelii_rubidus	53900000	0.226387	no
chr6	gambelii_rubidus	54000000	0.226164	no
chr6	gambelii_rubidus	54100000	0.167519	no
chr6	gambelii_rubidus	54200000	0.282908	no
chr6	gambelii_rubidus	54300000	0.181197	no
chr6	gambelii_rubidus	54400000	0.205163	no
chr6	gambelii_rubidus	54500000	0.168177	no
chr6	gambelii_rubidus	54600000	0.124391	no
chr6	gambelii_rubidus	54700000	0.114935	no
chr6	gambelii_rubidus	54800000	0.20187	no
chr6	gambelii_rubidus	54900000	0.149736	no
chr6	gambelii_rubidus	55000000	0.108347	no
chr6	gambelii_rubidus	55100000	0.199039	no
chr6	gambelii_rubidus	55200000	0.170723	no
chr6	gambelii_rubidus	55300000	0.167844	no
chr6	gambelii_rubidus	55400000	0.195027	no
chr6	gambelii_rubidus	55500000	0.172171	no
chr6	gambelii_rubidus	55600000	0.227861	no
chr6	gambelii_rubidus	55700000	0.168054	no
chr6	gambelii_rubidus	55800000	0.172635	no
chr6	gambelii_rubidus	55900000	0.0988202	no
chr6	gambelii_rubidus	56000000	0.189154	no
chr6	gambelii_rubidus	56100000	0.200837	no
chr6	gambelii_rubidus	56200000	0.208743	no
chr6	gambelii_rubidus	56300000	0.11185	no
chr6	gambelii_rubidus	56400000	0.0292357	no
chr6	gambelii_rubidus	56500000	0.202966	no
chr6	gambelii_rubidus	56600000	0.134125	no
chr6	gambelii_rubidus	56700000	0.107112	no
chr6	gambelii_rubidus	56800000	0.241209	no
chr6	gambelii_rubidus	56900000	0.230065	no
chr6	gambelii_rubidus	57000000	0.217424	no
chr6	gambelii_rubidus	57100000	0.233188	no
chr6	gambelii_rubidus	57200000	0.233711	no
chr6	gambelii_rubidus	57300000	0.270361	no
chr6	gambelii_rubidus	57400000	0.264349	no
chr6	gambelii_rubidus	57500000	0.177217	no
chr6	gambelii_rubidus	57600000	0.175448	no
chr6	gambelii_rubidus	57700000	0.204737	no
chr6	gambelii_rubidus	57800000	0.215299	no
chr6	gambelii_rubidus	57900000	0.218932	no
chr6	gambelii_rubidus	58000000	0.201806	no
chr6	gambelii_rubidus	58100000	0.227048	no
chr6	gambelii_rubidus	58200000	0.201541	no
chr6	gambelii_rubidus	58300000	0.211619	no
chr6	gambelii_rubidus	58400000	0.240124	no
chr6	gambelii_rubidus	58500000	0.209221	no
chr6	gambelii_rubidus	58600000	0.219986	no
chr6	gambelii_rubidus	58700000	0.118216	no
chr6	gambelii_rubidus	58800000	0.176288	no
chr6	gambelii_rubidus	58900000	0.195537	no
chr6	gambelii_rubidus	59000000	0.193484	no
chr6	gambelii_rubidus	59100000	0.189861	no
chr6	gambelii_rubidus	59200000	0.214294	no
chr6	gambelii_rubidus	59300000	0.204699	no
chr6	gambelii_rubidus	59400000	0.197295	no
chr6	gambelii_rubidus	59500000	0.171817	no
chr6	gambelii_rubidus	59600000	0.12802	no
chr6	gambelii_rubidus	59700000	0.204981	no
chr6	gambelii_rubidus	59800000	0.169457	no
chr6	gambelii_rubidus	59900000	0.23559	no
chr6	gambelii_rubidus	60000000	0.186633	no
chr6	gambelii_rubidus	60100000	0.228685	no
chr6	gambelii_rubidus	60200000	0.251401	no
chr6	gambelii_rubidus	60300000	0.239269	no
chr6	gambelii_rubidus	60400000	0.21368	no
chr6	gambelii_rubidus	60500000	0.209619	no
chr6	gambelii_rubidus	60600000	0.19872	no
chr6	gambelii_rubidus	60700000	0.173776	no
chr6	gambelii_rubidus	60800000	0.257466	no
chr6	gambelii_rubidus	60900000	0.220424	no
chr6	gambelii_rubidus	61000000	0.19646	no
chr6	gambelii_rubidus	61100000	0.206443	no
chr6	gambelii_rubidus	61200000	0.175613	no
chr6	gambelii_rubidus	61300000	0.188727	no
chr6	gambelii_rubidus	61400000	0.164066	no
chr6	gambelii_rubidus	61500000	0.214675	no
chr6	gambelii_rubidus	61600000	0.217937	no
chr6	gambelii_rubidus	61700000	0.2562	no
chr6	gambelii_rubidus	61800000	0.24608	no
chr6	gambelii_rubidus	61900000	0.203399	no
chr6	gambelii_rubidus	62000000	0.187284	no
chr6	gambelii_rubidus	62100000	0.245268	no
chr6	gambelii_rubidus	62200000	0.221084	no
chr6	gambelii_rubidus	62300000	0.236765	no
chr6	gambelii_rubidus	62400000	0.175188	no
chr6	gambelii_rubidus	62500000	0.279096	no
chr6	gambelii_rubidus	62600000	0.177765	no
chr6	gambelii_rubidus	62700000	0.254228	no
chr6	gambelii_rubidus	62800000	0.268856	no
chr6	gambelii_rubidus	62900000	0.266252	no
chr6	gambelii_rubidus	63000000	0.143714	no
chr6	gambelii_rubidus	63100000	0.211272	no
chr6	gambelii_rubidus	63200000	0.144132	no
chr6	gambelii_rubidus	63300000	0.269094	no
chr6	gambelii_rubidus	63400000	0.24784	no
chr6	gambelii_rubidus	63500000	0.219776	no
chr6	gambelii_rubidus	63600000	0.276478	no
chr6	gambelii_rubidus	63700000	0.20505	no
chr6	gambelii_rubidus	63800000	0.232654	no
chr6	gambelii_rubidus	63900000	0.239312	no
chr6	gambelii_rubidus	64000000	0.221848	no
chr6	gambelii_rubidus	64100000	0.194323	no
chr6	gambelii_rubidus	64200000	0.173609	no
chr6	gambelii_rubidus	64300000	0.245705	no
chr6	gambelii_rubidus	64400000	0.174937	no
chr6	gambelii_rubidus	64500000	0.158232	no
chr6	gambelii_rubidus	64600000	0.120748	no
chr6	gambelii_rubidus	64700000	0.190114	no
chr6	gambelii_rubidus	64800000	0.159227	no
chr6	gambelii_rubidus	64900000	0.166203	no
chr6	gambelii_rubidus	65000000	0.224603	no
chr6	gambelii_rubidus	65100000	0.213542	no
chr6	gambelii_rubidus	65200000	0.208956	no
chr6	gambelii_rubidus	65300000	0.177289	no
chr6	gambelii_rubidus	65400000	0.208058	no
chr6	gambelii_rubidus	65500000	0.255466	no
chr6	gambelii_rubidus	65600000	0.186114	no
chr6	gambelii_rubidus	65700000	0.218956	no
chr6	gambelii_rubidus	65800000	0.219568	no
chr6	gambelii_rubidus	65900000	0.267156	no
chr6	gambelii_rubidus	66000000	0.262736	no
chr6	gambelii_rubidus	66100000	0.263127	no
chr6	gambelii_rubidus	66200000	0.254765	no
chr6	gambelii_rubidus	66300000	0.247051	no
chr6	gambelii_rubidus	66400000	0.245021	no
chr6	gambelii_rubidus	66500000	0.217349	no
chr6	gambelii_rubidus	66600000	0.218847	no
chr6	gambelii_rubidus	66700000	0.190429	no
chr6	gambelii_rubidus	66800000	0.190276	no
chr6	gambelii_rubidus	66900000	0.185639	no
chr6	gambelii_rubidus	67000000	0.211127	no
chr6	gambelii_rubidus	67100000	0.201524	no
chr6	gambelii_rubidus	67200000	0.243376	no
chr6	gambelii_rubidus	67300000	0.228582	no
chr6	gambelii_rubidus	67400000	0.180401	no
chr6	gambelii_rubidus	67500000	0.221896	no
chr6	gambelii_rubidus	67600000	0.21363	no
chr6	gambelii_rubidus	67700000	0.155258	no
chr6	gambelii_rubidus	67800000	0.190228	no
chr6	gambelii_rubidus	67900000	0.182432	no
chr6	gambelii_rubidus	68000000	0.227309	no
chr6	gambelii_rubidus	68100000	0.089666	no
chr6	gambelii_rubidus	68200000	0.232933	no
chr6	gambelii_rubidus	68300000	0.115943	no
chr6	gambelii_rubidus	68400000	0.233398	no
chr6	gambelii_rubidus	68500000	0.203203	no
chr6	gambelii_rubidus	68600000	0.180066	no
chr6	gambelii_rubidus	68700000	0.163895	no
chr6	gambelii_rubidus	68800000	0.184647	no
chr6	gambelii_rubidus	68900000	0.164178	no
chr6	gambelii_rubidus	69000000	0.0006412	no
chr6	gambelii_rubidus	69100000	0.173792	no
chr6	gambelii_rubidus	69200000	0.0846842	no
chr6	gambelii_rubidus	69300000	0.219404	no
chr6	gambelii_rubidus	69400000	0.172373	no
chr6	gambelii_rubidus	69500000	0.135841	no
chr6	gambelii_rubidus	69600000	0.170918	no
chr6	gambelii_rubidus	69700000	0.105714	no
chr6	gambelii_rubidus	69800000	0.109828	no
chr6	gambelii_rubidus	69900000	0.0475082	no
chr6	gambelii_rubidus	70000000	0.188985	no
chr6	gambelii_rubidus	70100000	0.0255962	no
chr6	gambelii_rubidus	70200000	0.139354	no
chr6	gambelii_rubidus	70300000	0.181814	no
chr6	gambelii_rubidus	70400000	0.202584	no
chr6	gambelii_rubidus	70500000	0.103608	no
chr6	gambelii_rubidus	70600000	0.184316	no
chr6	gambelii_rubidus	70700000	0.152034	no
chr6	gambelii_rubidus	70800000	0.0291349	no
chr6	gambelii_rubidus	70900000	0.0855753	no
chr6	gambelii_rubidus	71000000	0.158407	no
chr6	gambelii_rubidus	71100000	0.100928	no
chr6	gambelii_rubidus	71200000	0.141188	no
chr6	gambelii_rubidus	71300000	0.236725	no
chr6	gambelii_rubidus	71400000	0.0207709	no
chr6	gambelii_rubidus	71500000	0.166794	no
chr6	gambelii_rubidus	71600000	0.149018	no
chr6	gambelii_rubidus	71700000	0.171116	no
chr6	gambelii_rubidus	71800000	0.135078	no
chr6	gambelii_rubidus	71900000	0.0779915	no
chr6	gambelii_rubidus	72000000	0.0866813	no
chr6	gambelii_rubidus	72100000	0.231264	no
chr6	gambelii_rubidus	72200000	0.242712	no
chr6	gambelii_rubidus	72300000	0.191307	no
chr6	gambelii_rubidus	72400000	0.218859	no
chr6	gambelii_rubidus	72500000	0.263061	no
chr6	gambelii_rubidus	72600000	0.244994	no
chr6	gambelii_rubidus	72700000	0.213501	no
chr6	gambelii_rubidus	72800000	0.200039	no
chr6	gambelii_rubidus	72900000	0.282311	no
chr6	gambelii_rubidus	73000000	0.272539	no
chr6	gambelii_rubidus	73100000	0.281508	no
chr6	gambelii_rubidus	73200000	0.246557	no
chr6	gambelii_rubidus	73300000	0.257102	no
chr6	gambelii_rubidus	73400000	0.23437	no
chr6	gambelii_rubidus	73500000	0.260565	no
chr6	gambelii_rubidus	73600000	0.218692	no
chr6	gambelii_rubidus	73700000	0.131693	no
chr6	gambelii_rubidus	73800000	0.195595	no
chr6	gambelii_rubidus	73900000	0.197697	no
chr6	gambelii_rubidus	74000000	0.150083	no
chr6	gambelii_rubidus	74100000	0.262565	no
chr6	gambelii_rubidus	74200000	0.250977	no
chr6	gambelii_rubidus	74300000	0.280002	no
chr6	gambelii_rubidus	74400000	0.293027	no
chr6	gambelii_rubidus	74500000	0.223436	no
chr6	gambelii_rubidus	74600000	0.0365115	no
chr6	gambelii_rubidus	74700000	0.152765	no
chr6	gambelii_rubidus	74800000	0.134134	no
chr6	gambelii_rubidus	74900000	0.206707	no
chr6	gambelii_rubidus	75000000	0.217263	no
chr6	gambelii_rubidus	75100000	0.123378	no
chr6	gambelii_rubidus	75200000	0.136676	no
chr6	gambelii_rubidus	75300000	0.211687	no
chr6	gambelii_rubidus	75400000	0.145119	no
chr6	gambelii_rubidus	75500000	0.216322	no
chr6	gambelii_rubidus	75600000	0.194438	no
chr6	gambelii_rubidus	75700000	0.230527	no
chr6	gambelii_rubidus	75800000	0.155073	no
chr6	gambelii_rubidus	75900000	0.140425	no
chr6	gambelii_rubidus	76000000	0.181415	no
chr6	gambelii_rubidus	76100000	0.224771	no
chr6	gambelii_rubidus	76200000	0.233113	no
chr6	gambelii_rubidus	76300000	0.170783	no
chr6	gambelii_rubidus	76400000	0.225767	no
chr6	gambelii_rubidus	76500000	0.250245	no
chr6	gambelii_rubidus	76600000	0.126673	no
chr6	gambelii_rubidus	76700000	0.244577	no
chr6	gambelii_rubidus	76800000	0.246241	no
chr6	gambelii_rubidus	76900000	0.235675	no
chr6	gambelii_rubidus	77000000	0.244268	no
chr6	gambelii_rubidus	77100000	0.23697	no
chr6	gambelii_rubidus	77200000	0.259779	no
chr6	gambelii_rubidus	77300000	0.255905	no
chr6	gambelii_rubidus	77400000	0.249321	no
chr6	gambelii_rubidus	77500000	0.282182	no
chr6	gambelii_rubidus	77600000	0.256579	no
chr6	gambelii_rubidus	77700000	0.219365	no
chr6	gambelii_rubidus	77800000	0.280798	no
chr6	gambelii_rubidus	77900000	0.247759	no
chr6	gambelii_rubidus	78000000	0.298499	no
chr6	gambelii_rubidus	78100000	0.2582	no
chr6	gambelii_rubidus	78200000	0.228627	no
chr6	gambelii_rubidus	78300000	0.239762	no
chr6	gambelii_rubidus	78400000	0.217882	no
chr6	gambelii_rubidus	78500000	0.272327	no
chr6	gambelii_rubidus	78600000	0.193126	no
chr6	gambelii_rubidus	78700000	0.279889	no
chr6	gambelii_rubidus	78800000	0.197255	no
chr6	gambelii_rubidus	78900000	0.169893	no
chr6	gambelii_rubidus	79000000	0.00271665	no
chr6	gambelii_rubidus	79100000	0.137585	no
chr6	gambelii_rubidus	79200000	0.228266	no
chr6	gambelii_rubidus	79300000	0.174729	no
chr6	gambelii_rubidus	79400000	0.204479	no
chr6	gambelii_rubidus	79500000	0.300642	no
chr6	gambelii_rubidus	79600000	0.271067	no
chr6	gambelii_rubidus	79700000	0.248451	no
chr6	gambelii_rubidus	79800000	0.241349	no
chr6	gambelii_rubidus	79900000	0.177255	no
chr6	gambelii_rubidus	80000000	0.160919	no
chr6	gambelii_rubidus	80100000	0.128948	no
chr6	gambelii_rubidus	80200000	0.131413	no
chr6	gambelii_rubidus	80300000	0.224036	no
chr6	gambelii_rubidus	80400000	0.227555	no
chr6	gambelii_rubidus	80500000	0.186144	no
chr6	gambelii_rubidus	80600000	0.166188	no
chr6	gambelii_rubidus	80700000	0.24672	no
chr6	gambelii_rubidus	80800000	0.21517	no
chr6	gambelii_rubidus	80900000	0.284688	no
chr6	gambelii_rubidus	81000000	0.162043	no
chr6	gambelii_rubidus	81100000	0.259204	no
chr6	gambelii_rubidus	81200000	0.278996	no
chr6	gambelii_rubidus	81300000	0.230457	no
chr6	gambelii_rubidus	81400000	0.233149	no
chr6	gambelii_rubidus	81500000	0.238301	no
chr6	gambelii_rubidus	81600000	0.263094	no
chr6	gambelii_rubidus	81700000	0.272353	no
chr6	gambelii_rubidus	81800000	0.17546	no
chr6	gambelii_rubidus	81900000	0.204785	no
chr6	gambelii_rubidus	82000000	0.213192	no
chr6	gambelii_rubidus	82100000	0.225417	no
chr6	gambelii_rubidus	82200000	0.147042	no
chr6	gambelii_rubidus	82300000	0.16378	no
chr6	gambelii_rubidus	82400000	0.160272	no
chr6	gambelii_rubidus	82500000	0.189871	no
chr6	gambelii_rubidus	82600000	0.188425	no
chr6	gambelii_rubidus	82700000	0.129227	no
chr6	gambelii_rubidus	82800000	0.0763133	no
chr6	gambelii_rubidus	82900000	0.18459	no
chr6	gambelii_rubidus	83000000	0.142692	no
chr6	gambelii_rubidus	83100000	0.272852	no
chr6	gambelii_rubidus	83200000	0.248328	no
chr6	gambelii_rubidus	83300000	0.196843	no
chr6	gambelii_rubidus	83400000	0.162609	no
chr6	gambelii_rubidus	83500000	0.271722	no
chr6	gambelii_rubidus	83600000	0.17709	no
chr6	gambelii_rubidus	83700000	0.210799	no
chr6	gambelii_rubidus	83800000	0.260349	no
chr6	gambelii_rubidus	83900000	-0.0506228	no
chr6	gambelii_rubidus	84000000	0.144985	no
chr6	gambelii_rubidus	84100000	0.223705	no
chr6	gambelii_rubidus	84200000	0.291815	no
chr6	gambelii_rubidus	84300000	0.270326	no
chr6	gambelii_rubidus	84400000	0.223433	no
chr6	gambelii_rubidus	84500000	0.294836	no
chr6	gambelii_rubidus	84600000	0.25163	no
chr6	gambelii_rubidus	84700000	0.253398	no
chr6	gambelii_rubidus	84800000	0.310691	no
chr6	gambelii_rubidus	84900000	0.219321	no
chr6	gambelii_rubidus	85000000	0.249644	no
chr6	gambelii_rubidus	85100000	0.214634	no
chr6	gambelii_rubidus	85200000	0.250932	no
chr6	gambelii_rubidus	85300000	0.250596	no
chr6	gambelii_rubidus	85400000	0.212232	no
chr6	gambelii_rubidus	85500000	0.168558	no
chr6	gambelii_rubidus	85600000	0.179122	no
chr6	gambelii_rubidus	85700000	0.141435	no
chr6	gambelii_rubidus	85800000	0.203658	no
chr6	gambelii_rubidus	85900000	0.205353	no
chr6	gambelii_rubidus	86000000	0.177265	no
chr6	gambelii_rubidus	86100000	0.189559	no
chr6	gambelii_rubidus	86200000	0.11126	no
chr6	gambelii_rubidus	86300000	0.0184258	no
chr6	gambelii_rubidus	86400000	0.222567	no
chr6	gambelii_rubidus	86500000	0.209799	no
chr6	gambelii_rubidus	86600000	0.18466	no
chr6	gambelii_rubidus	86700000	0.276994	no
chr6	gambelii_rubidus	86800000	0.265882	no
chr6	gambelii_rubidus	86900000	0.196632	no
chr6	gambelii_rubidus	87000000	0.166611	no
chr6	gambelii_rubidus	87100000	0.135406	no
chr6	gambelii_rubidus	87200000	0.18191	no
chr6	gambelii_rubidus	87300000	0.19217	no
chr6	gambelii_rubidus	87400000	0.199245	no
chr6	gambelii_rubidus	87500000	0.22202	no
chr6	gambelii_rubidus	87600000	0.153422	no
chr6	gambelii_rubidus	87700000	0.199457	no
chr6	gambelii_rubidus	87800000	0.126351	no
chr6	gambelii_rubidus	87900000	0.0980395	no
chr6	gambelii_rubidus	88000000	0.188484	no
chr6	gambelii_rubidus	88100000	0.211393	no
chr6	gambelii_rubidus	88200000	0.180118	no
chr6	gambelii_rubidus	88300000	0.167828	no
chr6	gambelii_rubidus	88400000	0.0973694	no
chr6	gambelii_rubidus	88500000	0.157986	no
chr6	gambelii_rubidus	88600000	0.114356	no
chr6	gambelii_rubidus	88700000	0.157666	no
chr6	gambelii_rubidus	88800000	0.101254	no
chr6	gambelii_rubidus	88900000	0.168239	no
chr6	gambelii_rubidus	89000000	0.213486	no
chr6	gambelii_rubidus	89100000	0.194951	no
chr6	gambelii_rubidus	89200000	0.13185	no
chr6	gambelii_rubidus	89300000	0.134908	no
chr6	gambelii_rubidus	89400000	0.191798	no
chr6	gambelii_rubidus	89500000	0.146904	no
chr6	gambelii_rubidus	89600000	0.211694	no
chr6	gambelii_rubidus	89700000	0.201714	no
chr6	gambelii_rubidus	89800000	0.195954	no
chr6	gambelii_rubidus	89900000	0.221878	no
chr6	gambelii_rubidus	90000000	0.170316	no
chr6	gambelii_rubidus	90100000	0.229756	no
chr6	gambelii_rubidus	90200000	0.193264	no
chr6	gambelii_rubidus	90300000	0.0990104	no
chr6	gambelii_rubidus	90400000	0.192308	no
chr6	gambelii_rubidus	90500000	0.223887	no
chr6	gambelii_rubidus	90600000	0.196592	no
chr6	gambelii_rubidus	90700000	0.145537	no
chr6	gambelii_rubidus	90800000	0.214329	no
chr6	gambelii_rubidus	90900000	0.105155	no
chr6	gambelii_rubidus	91000000	0.229901	no
chr6	gambelii_rubidus	91100000	0.223516	no
chr6	gambelii_rubidus	91200000	0.224693	no
chr6	gambelii_rubidus	91300000	0.265042	no
chr6	gambelii_rubidus	91400000	0.242571	no
chr6	gambelii_rubidus	91500000	0.288832	no
chr6	gambelii_rubidus	91600000	0.243802	no
chr6	gambelii_rubidus	91700000	0.230193	no
chr6	gambelii_rubidus	91800000	0.221675	no
chr6	gambelii_rubidus	91900000	0.155153	no
chr6	gambelii_rubidus	92000000	0.219282	no
chr6	gambelii_rubidus	92100000	0.208584	no
chr6	gambelii_rubidus	92200000	0.185131	no
chr6	gambelii_rubidus	92300000	0.212775	no
chr6	gambelii_rubidus	92400000	0.0590224	no
chr6	gambelii_rubidus	92500000	0.224524	no
chr6	gambelii_rubidus	92600000	0.199748	no
chr6	gambelii_rubidus	92700000	0.160294	no
chr6	gambelii_rubidus	92800000	0.208388	no
chr6	gambelii_rubidus	92900000	0.191897	no
chr6	gambelii_rubidus	93000000	0.198055	no
chr6	gambelii_rubidus	93100000	0.247884	no
chr6	gambelii_rubidus	93200000	0.227938	no
chr6	gambelii_rubidus	93300000	0.202706	no
chr6	gambelii_rubidus	93400000	0.169731	no
chr6	gambelii_rubidus	93500000	0.15839	no
chr6	gambelii_rubidus	93600000	0.111114	no
chr6	gambelii_rubidus	93700000	0.0910201	no
chr6	gambelii_rubidus	93800000	0.101753	no
chr6	gambelii_rubidus	93900000	0.130079	no
chr6	gambelii_rubidus	94000000	0.17519	no
chr6	gambelii_rubidus	94100000	0.0873025	no
chr6	gambelii_rubidus	94200000	0.118565	no
chr6	gambelii_rubidus	94300000	0.155625	no
chr6	gambelii_rubidus	94400000	0.119773	no
chr6	gambelii_rubidus	94500000	0.217465	no
chr6	gambelii_rubidus	94600000	0.136904	no
chr6	gambelii_rubidus	94700000	0.157786	no
chr6	gambelii_rubidus	94800000	0.183188	no
chr6	gambelii_rubidus	94900000	0.212133	no
chr6	gambelii_rubidus	95000000	0.167984	no
chr6	gambelii_rubidus	95100000	0.148133	no
chr6	gambelii_rubidus	95200000	0.123868	no
chr6	gambelii_rubidus	95300000	0.12485	no
chr6	gambelii_rubidus	95400000	0.13819	no
chr6	gambelii_rubidus	95500000	0.176963	no
chr6	gambelii_rubidus	95600000	0.184763	no
chr6	gambelii_rubidus	95700000	0.130709	no
chr6	gambelii_rubidus	95800000	0.0689707	no
chr6	gambelii_rubidus	95900000	0.20137	no
chr6	gambelii_rubidus	96000000	0.16597	no
chr6	gambelii_rubidus	96100000	0.159803	no
chr6	gambelii_rubidus	96200000	0.209905	no
chr6	gambelii_rubidus	96300000	0.151731	no
chr6	gambelii_rubidus	96400000	0.147871	no
chr6	gambelii_rubidus	96500000	0.268356	no
chr6	gambelii_rubidus	96600000	0.222982	no
chr6	gambelii_rubidus	96700000	0.224949	no
chr6	gambelii_rubidus	96800000	0.186225	no
chr6	gambelii_rubidus	96900000	0.208982	no
chr6	gambelii_rubidus	97000000	0.147357	no
chr6	gambelii_rubidus	97100000	0.176028	no
chr6	gambelii_rubidus	97200000	0.139667	no
chr6	gambelii_rubidus	97300000	0.284181	no
chr6	gambelii_rubidus	97400000	0.156011	no
chr6	gambelii_rubidus	97500000	0.15625	no
chr6	gambelii_rubidus	97600000	0.187762	no
chr6	gambelii_rubidus	97700000	0.213921	no
chr6	gambelii_rubidus	97800000	0.159837	no
chr6	gambelii_rubidus	97900000	0.149476	no
chr6	gambelii_rubidus	98000000	0.166066	no
chr6	gambelii_rubidus	98100000	0.182709	no
chr6	gambelii_rubidus	98200000	0.197424	no
chr6	gambelii_rubidus	98300000	0.165637	no
chr6	gambelii_rubidus	98400000	0.161449	no
chr6	gambelii_rubidus	98500000	0.146262	no
chr6	gambelii_rubidus	98600000	0.157129	no
chr6	gambelii_rubidus	98700000	0.215267	no
chr6	gambelii_rubidus	98800000	0.176782	no
chr6	gambelii_rubidus	98900000	0.167172	no
chr6	gambelii_rubidus	99000000	0.192955	no
chr6	gambelii_rubidus	99100000	0.181893	no
chr6	gambelii_rubidus	99200000	0.0653773	no
chr6	gambelii_rubidus	99300000	0.164389	no
chr6	gambelii_rubidus	99400000	0.168194	no
chr6	gambelii_rubidus	99500000	0.1611	no
chr6	gambelii_rubidus	99600000	0.191417	no
chr6	gambelii_rubidus	99700000	0.144012	no
chr6	gambelii_rubidus	99800000	0.206037	no
chr6	gambelii_rubidus	99900000	0.105061	no
chr6	gambelii_rubidus	100000000	0.189051	no
chr6	gambelii_rubidus	100100000	0.17003	no
chr6	gambelii_rubidus	100200000	0.170555	no
chr6	gambelii_rubidus	100300000	0.141396	no
chr6	gambelii_rubidus	100400000	0.168524	no
chr6	gambelii_rubidus	100500000	0.182032	no
chr6	gambelii_rubidus	100600000	0.125408	no
chr6	gambelii_rubidus	100700000	0.121278	no
chr6	gambelii_rubidus	100800000	0.109397	no
chr6	gambelii_rubidus	100900000	0.149458	no
chr6	gambelii_rubidus	101000000	0.0962734	no
chr6	gambelii_rubidus	101100000	0.0536952	no
chr6	gambelii_rubidus	101200000	0.153714	no
chr6	gambelii_rubidus	101300000	0.058614	no
chr6	gambelii_rubidus	101400000	0.173458	no
chr6	gambelii_rubidus	101500000	0.135856	no
chr6	gambelii_rubidus	101600000	0.149542	no
chr6	gambelii_rubidus	101700000	0.185355	no
chr6	gambelii_rubidus	101800000	0.168988	no
chr6	gambelii_rubidus	101900000	0.176096	no
chr6	gambelii_rubidus	102000000	0.212692	no
chr6	gambelii_rubidus	102100000	0.199908	no
chr6	gambelii_rubidus	102200000	0.180101	no
chr6	gambelii_rubidus	102300000	0.225717	no
chr6	gambelii_rubidus	102400000	0.187389	no
chr6	gambelii_rubidus	102500000	0.202388	no
chr6	gambelii_rubidus	102600000	0.188505	no
chr6	gambelii_rubidus	102700000	0.155476	no
chr6	gambelii_rubidus	102800000	0.133174	no
chr6	gambelii_rubidus	102900000	0.176444	no
chr6	gambelii_rubidus	103000000	0.150967	no
chr6	gambelii_rubidus	103100000	0.189651	no
chr6	gambelii_rubidus	103200000	0.128613	no
chr6	gambelii_rubidus	103300000	0.223406	no
chr6	gambelii_rubidus	103400000	0.185272	no
chr6	gambelii_rubidus	103500000	0.149078	no
chr6	gambelii_rubidus	103600000	0.183502	no
chr6	gambelii_rubidus	103700000	0.208313	no
chr6	gambelii_rubidus	103800000	0.199359	no
chr6	gambelii_rubidus	103900000	0.237311	no
chr6	gambelii_rubidus	104000000	0.205087	no
chr6	gambelii_rubidus	104100000	0.192766	no
chr6	gambelii_rubidus	104200000	0.187968	no
chr6	gambelii_rubidus	104300000	0.192128	no
chr6	gambelii_rubidus	104400000	0.169645	no
chr6	gambelii_rubidus	104500000	0.132968	no
chr6	gambelii_rubidus	104600000	0.0692261	no
chr6	gambelii_rubidus	104700000	0.0842873	no
chr6	gambelii_rubidus	104800000	0.199487	no
chr6	gambelii_rubidus	104900000	0.275742	no
chr6	gambelii_rubidus	105000000	0.233896	no
chr6	gambelii_rubidus	105100000	0.211589	no
chr6	gambelii_rubidus	105200000	0.240843	no
chr6	gambelii_rubidus	105300000	0.185584	no
chr6	gambelii_rubidus	105400000	0.163639	no
chr6	gambelii_rubidus	105500000	0.159759	no
chr6	gambelii_rubidus	105600000	0.22743	no
chr6	gambelii_rubidus	105700000	0.212659	no
chr6	gambelii_rubidus	105800000	0.189363	no
chr6	gambelii_rubidus	105900000	0.226338	no
chr6	gambelii_rubidus	106000000	0.197843	no
chr6	gambelii_rubidus	106100000	0.224337	no
chr6	gambelii_rubidus	106200000	0.212565	no
chr6	gambelii_rubidus	106300000	0.106936	no
chr6	gambelii_rubidus	106400000	0.266036	no
chr6	gambelii_rubidus	106500000	0.272791	no
chr6	gambelii_rubidus	106600000	0.257356	no
chr6	gambelii_rubidus	106700000	0.25695	no
chr6	gambelii_rubidus	106800000	0.162641	no
chr6	gambelii_rubidus	106900000	0.19604	no
chr6	gambelii_rubidus	107000000	0.119968	no
chr6	gambelii_rubidus	107100000	0.228657	no
chr6	gambelii_rubidus	107200000	0.103691	no
chr6	gambelii_rubidus	107300000	0.207969	no
chr6	gambelii_rubidus	107400000	0.143418	no
chr6	gambelii_rubidus	107500000	0.147391	no
chr6	gambelii_rubidus	107600000	0.124875	no
chr6	gambelii_rubidus	107700000	0.181412	no
chr6	gambelii_rubidus	107800000	0.163442	no
chr6	gambelii_rubidus	107900000	0.119801	no
chr6	gambelii_rubidus	108000000	0.209054	no
chr6	gambelii_rubidus	108100000	0.188185	no
chr6	gambelii_rubidus	108200000	0.167562	no
chr6	gambelii_rubidus	108300000	0.199338	no
chr6	gambelii_rubidus	108400000	0.168528	no
chr6	gambelii_rubidus	108500000	0.171666	no
chr6	gambelii_rubidus	108600000	0.161277	no
chr6	gambelii_rubidus	108700000	0.214277	no
chr6	gambelii_rubidus	108800000	0.121865	no
chr6	gambelii_rubidus	108900000	0.188094	no
chr6	gambelii_rubidus	109000000	0.137888	no
chr6	gambelii_rubidus	109100000	0.13594	no
chr6	gambelii_rubidus	109200000	0.169301	no
chr6	gambelii_rubidus	109300000	0.12011	no
chr6	gambelii_rubidus	109400000	0.125635	no
chr6	gambelii_rubidus	109500000	0.0504148	no
chr6	gambelii_rubidus	109600000	0.149268	no
chr6	gambelii_rubidus	109700000	0.146796	no
chr6	gambelii_rubidus	109800000	0.147666	no
chr6	gambelii_rubidus	109900000	0.199065	no
chr6	gambelii_rubidus	110000000	0.115413	no
chr6	gambelii_rubidus	110100000	0.216256	no
chr6	gambelii_rubidus	110200000	0.194399	no
chr6	gambelii_rubidus	110300000	0.17934	no
chr6	gambelii_rubidus	110400000	0.155308	no
chr6	gambelii_rubidus	110500000	0.129394	no
chr6	gambelii_rubidus	110600000	0.0325756	no
chr6	gambelii_rubidus	110700000	-0.0299462	no
chr6	gambelii_rubidus	110800000	0.218974	no
chr6	gambelii_rubidus	110900000	0.117407	no
chr6	gambelii_rubidus	111000000	0.0229938	no
chr6	gambelii_rubidus	111100000	0.10842	no
chr6	gambelii_rubidus	111200000	0.180948	no
chr6	gambelii_rubidus	111300000	0.119335	no
chr6	gambelii_rubidus	111400000	0.122476	no
chr6	gambelii_rubidus	111500000	0.168958	no
chr6	gambelii_rubidus	111600000	0.13144	no
chr6	gambelii_rubidus	111700000	0.0573528	no
chr6	gambelii_rubidus	111800000	0.127269	no
chr6	gambelii_rubidus	111900000	0.0757964	no
chr6	gambelii_rubidus	112000000	0.11045	no
chr6	gambelii_rubidus	112100000	0.149483	no
chr6	gambelii_rubidus	112200000	0.0985494	no
chr6	gambelii_rubidus	112300000	0.212591	no
chr6	gambelii_rubidus	112400000	0.0446685	no
chr6	gambelii_rubidus	112500000	0.0825869	no
chr6	gambelii_rubidus	112600000	0.133285	no
chr6	gambelii_rubidus	112700000	0.137357	no
chr6	gambelii_rubidus	112800000	0.129429	no
chr6	gambelii_rubidus	112900000	0.090945	no
chr6	gambelii_rubidus	113000000	0.0391044	no
chr6	gambelii_rubidus	113100000	0.0952008	no
chr6	gambelii_rubidus	113200000	0.0243974	no
chr6	gambelii_rubidus	113300000	0.104853	no
chr6	gambelii_rubidus	113400000	0.175729	no
chr6	gambelii_rubidus	113500000	0.0322366	no
chr6	gambelii_rubidus	113600000	0.088172	no
chr6	gambelii_rubidus	113700000	0.06508	no
chr6	gambelii_rubidus	113800000	0.159805	no
chr6	gambelii_rubidus	113900000	0.235622	no
chr6	gambelii_rubidus	114000000	0.0935702	no
chr6	gambelii_rubidus	114100000	0.16405	no
chr6	gambelii_rubidus	114200000	0.135523	no
chr6	gambelii_rubidus	114300000	0.216161	no
chr6	gambelii_rubidus	114400000	0.145338	no
chr6	gambelii_rubidus	114500000	0.0267087	no
chr6	gambelii_rubidus	114600000	0.0635633	no
chr6	gambelii_rubidus	114700000	0.133002	no
chr6	gambelii_rubidus	114800000	0.135462	no
chr6	gambelii_rubidus	114900000	0.0367254	no
chr6	gambelii_rubidus	115000000	0.181803	no
chr6	gambelii_rubidus	115100000	0.210025	no
chr6	gambelii_rubidus	115200000	0.143684	no
chr6	gambelii_rubidus	115300000	0.177025	no
chr6	gambelii_rubidus	115400000	0.0938049	no
chr6	gambelii_rubidus	115500000	0.0381367	no
chr6	gambelii_rubidus	115600000	0.0645867	no
chr6	gambelii_rubidus	115700000	0.192446	no
chr6	gambelii_rubidus	115800000	0.164988	no
chr6	gambelii_rubidus	115900000	0.0972188	no
chr6	gambelii_rubidus	116000000	0.0494072	no
chr6	gambelii_rubidus	116100000	0.120061	no
chr6	gambelii_rubidus	116200000	0.172344	no
chr6	gambelii_rubidus	116300000	0.170618	no
chr6	gambelii_rubidus	116400000	0.177854	no
chr6	gambelii_rubidus	116500000	0.163496	no
chr6	gambelii_rubidus	116600000	0.0316263	no
chr6	gambelii_rubidus	116700000	0.179095	no
chr6	gambelii_rubidus	116800000	0.162425	no
chr6	gambelii_rubidus	116900000	0.104742	no
chr6	gambelii_rubidus	117000000	0.0943592	no
chr6	gambelii_rubidus	117100000	0.156084	no
chr6	gambelii_rubidus	117200000	0.159539	no
chr6	gambelii_rubidus	117300000	0.11012	no
chr6	gambelii_rubidus	117400000	0.160548	no
chr6	gambelii_rubidus	117500000	0.136776	no
chr6	gambelii_rubidus	117600000	0.0842706	no
chr6	gambelii_rubidus	117700000	0.0271879	no
chr6	gambelii_rubidus	117800000	0.0216442	no
chr6	gambelii_rubidus	117900000	0.120939	no
chr6	gambelii_rubidus	118000000	0.105675	no
chr6	gambelii_rubidus	118100000	0.114409	no
chr6	gambelii_rubidus	118200000	0.191052	no
chr6	gambelii_rubidus	118300000	0.125465	no
chr6	gambelii_rubidus	118400000	-0.00489411	no
chr6	gambelii_rubidus	118500000	0.00597767	no
chr6	gambelii_rubidus	118600000	0.193027	no
chr6	gambelii_rubidus	118700000	0.202981	no
chr6	gambelii_rubidus	118800000	0.210275	no
chr6	gambelii_rubidus	118900000	0.106395	no
chr6	gambelii_rubidus	119000000	0.0867382	no
chr6	gambelii_rubidus	119100000	0.120771	no
chr6	gambelii_rubidus	119200000	0.159113	no
chr6	gambelii_rubidus	119300000	0.132118	no
chr6	gambelii_rubidus	119400000	0.0993862	no
chr6	gambelii_rubidus	119500000	0.174134	no
chr6	gambelii_rubidus	119600000	0.215724	no
chr6	gambelii_rubidus	119700000	0.165757	no
chr6	gambelii_rubidus	119800000	0.217101	no
chr6	gambelii_rubidus	119900000	0.068531	no
chr6	gambelii_rubidus	120000000	-0.0072259	no
chr6	gambelii_rubidus	120100000	0.0614936	no
chr6	gambelii_rubidus	120200000	0.194118	no
chr6	gambelii_rubidus	120300000	0.170573	no
chr6	gambelii_rubidus	120400000	0.0444839	no
chr6	gambelii_rubidus	120500000	0.160573	no
chr6	gambelii_rubidus	120600000	0.146395	no
chr6	gambelii_rubidus	120700000	0.210373	no
chr6	gambelii_rubidus	120800000	0.132641	no
chr6	gambelii_rubidus	120900000	0.168865	no
chr6	gambelii_rubidus	121000000	0.173757	no
chr6	gambelii_rubidus	121100000	0.184157	no
chr6	gambelii_rubidus	121200000	0.0451248	no
chr6	gambelii_rubidus	121300000	0.0943717	no
chr6	gambelii_rubidus	121400000	0.103041	no
chr6	gambelii_rubidus	121500000	0.149099	no
chr6	gambelii_rubidus	121600000	0.133801	no
chr6	gambelii_rubidus	121700000	0.186098	no
chr6	gambelii_rubidus	121800000	0.105702	no
chr6	gambelii_rubidus	121900000	0.120944	no
chr6	gambelii_rubidus	122000000	0.187215	no
chr6	gambelii_rubidus	122100000	-0.0454029	no
chr6	gambelii_rubidus	122200000	0.0491806	no
chr6	gambelii_rubidus	122300000	0.081303	no
chr6	gambelii_rubidus	122400000	0.146449	no
chr6	gambelii_rubidus	122500000	0.0562657	no
chr6	gambelii_rubidus	122600000	0.136923	no
chr6	gambelii_rubidus	122700000	0.124876	no
chr6	gambelii_rubidus	122800000	0.156629	no
chr6	gambelii_rubidus	122900000	0.113964	no
chr6	gambelii_rubidus	123000000	0.0434975	no
chr6	gambelii_rubidus	123100000	0.00286569	no
chr6	gambelii_rubidus	123200000	0.184931	no
chr6	gambelii_rubidus	123300000	0.0686555	no
chr6	gambelii_rubidus	123400000	0.219095	no
chr6	gambelii_rubidus	123500000	0.102942	no
chr6	gambelii_rubidus	123600000	0.107385	no
chr6	gambelii_rubidus	123700000	0.122211	no
chr6	gambelii_rubidus	123800000	0.128986	no
chr6	gambelii_rubidus	123900000	0.114303	no
chr6	gambelii_rubidus	124000000	0.197106	no
chr6	gambelii_rubidus	124100000	0.163975	no
chr6	gambelii_rubidus	124200000	0.0390669	no
chr6	gambelii_rubidus	124300000	0.00914188	no
chr6	gambelii_rubidus	124400000	0.0365732	no
chr6	gambelii_rubidus	124500000	0.0618727	no
chr6	gambelii_rubidus	124600000	0.0351838	no
chr6	gambelii_rubidus	124700000	0.0910655	no
chr6	gambelii_rubidus	124800000	0.139512	no
chr6	gambelii_rubidus	124900000	0.114852	no
chr6	gambelii_rubidus	125000000	0.13066	no
chr6	gambelii_rubidus	125100000	0.0602246	no
chr6	gambelii_rubidus	125200000	0.111897	no
chr6	gambelii_rubidus	125300000	-0.0627769	no
chr6	gambelii_rubidus	125400000	0.101853	no
chr6	gambelii_rubidus	125500000	0.1216	no
chr6	gambelii_rubidus	125600000	0.187681	no
chr6	gambelii_rubidus	125700000	0.14397	no
chr6	gambelii_rubidus	125800000	0.158337	no
chr6	gambelii_rubidus	125900000	0.0438316	no
chr6	gambelii_rubidus	126000000	0.154247	no
chr6	gambelii_rubidus	126100000	0.136501	no
chr6	gambelii_rubidus	126200000	0.163974	no
chr6	gambelii_rubidus	126300000	0.0524604	no
chr6	gambelii_rubidus	126400000	0.182148	no
chr6	gambelii_rubidus	126500000	0.103833	no
chr6	gambelii_rubidus	126600000	0.159378	no
chr6	gambelii_rubidus	126700000	0.120203	no
chr6	gambelii_rubidus	126800000	0.115839	no
chr6	gambelii_rubidus	126900000	0.0999151	no
chr6	gambelii_rubidus	127000000	0.114609	no
chr6	gambelii_rubidus	127100000	0.136249	no
chr6	gambelii_rubidus	127200000	0.187517	no
chr6	gambelii_rubidus	127300000	0.0308101	no
chr6	gambelii_rubidus	127400000	0.0683616	no
chr6	gambelii_rubidus	127500000	0.135537	no
chr6	gambelii_rubidus	127600000	0.178124	no
chr6	gambelii_rubidus	127700000	0.168848	no
chr6	gambelii_rubidus	127800000	0.117638	no
chr6	gambelii_rubidus	127900000	0.183043	no
chr6	gambelii_rubidus	128000000	0.21461	no
chr6	gambelii_rubidus	128100000	0.159114	no
chr6	gambelii_rubidus	128200000	0.117757	no
chr6	gambelii_rubidus	128300000	0.102258	no
chr6	gambelii_rubidus	128400000	0.213235	no
chr6	gambelii_rubidus	128500000	0.085193	no
chr6	gambelii_rubidus	128600000	0.102977	no
chr6	gambelii_rubidus	128700000	0.0889703	no
chr6	gambelii_rubidus	128800000	0.102637	no
chr6	gambelii_rubidus	128900000	0.094777	no
chr6	gambelii_rubidus	129000000	0.0631494	no
chr6	gambelii_rubidus	129100000	0.0827215	no
chr6	gambelii_rubidus	129200000	0.230889	no
chr6	gambelii_rubidus	129300000	0.164883	no
chr6	gambelii_rubidus	129400000	0.0885321	no
chr6	gambelii_rubidus	129500000	0.0889362	no
chr6	gambelii_rubidus	129600000	0.0997622	no
chr6	gambelii_rubidus	129700000	0.0974224	no
chr6	gambelii_rubidus	129800000	0.123679	no
chr6	gambelii_rubidus	129900000	0.175888	no
chr6	gambelii_rubidus	130000000	0.142883	no
chr6	gambelii_rubidus	130100000	0.101681	no
chr6	gambelii_rubidus	130200000	0.0612787	no
chr6	gambelii_rubidus	130300000	-0.00197795	no
chr6	gambelii_rubidus	130400000	0.168189	no
chr6	gambelii_rubidus	130500000	0.119495	no
chr6	gambelii_rubidus	130600000	0.0970566	no
chr6	gambelii_rubidus	130700000	0.0983486	no
chr6	gambelii_rubidus	130800000	0.0637647	no
chr6	gambelii_rubidus	130900000	0.120988	no
chr6	gambelii_rubidus	131000000	0.0623984	no
chr6	gambelii_rubidus	131100000	0.00912908	no
chr6	gambelii_rubidus	131200000	0.149442	no
chr6	gambelii_rubidus	131300000	0.0810661	no
chr6	gambelii_rubidus	131400000	-0.024799	no
chr6	gambelii_rubidus	131500000	0.033503	no
chr6	gambelii_rubidus	131600000	0.0614067	no
chr6	gambelii_rubidus	131700000	0.116274	no
chr6	gambelii_rubidus	131800000	0.0538197	no
chr6	gambelii_rubidus	131900000	0.171588	no
chr6	gambelii_rubidus	132000000	0.160679	no
chr6	gambelii_rubidus	132100000	0.143247	no
chr6	gambelii_rubidus	132200000	0.164037	no
chr6	gambelii_rubidus	132300000	0.103497	no
chr6	gambelii_rubidus	132400000	0.107411	no
chr6	gambelii_rubidus	132500000	0.0978984	no
chr6	gambelii_rubidus	132600000	0.0959053	no
chr6	gambelii_rubidus	132700000	0.157446	no
chr6	gambelii_rubidus	132800000	0.0864086	no
chr6	gambelii_rubidus	132900000	0.129519	no
chr6	gambelii_rubidus	133000000	0.131848	no
chr6	gambelii_rubidus	133100000	0.0108416	no
chr6	gambelii_rubidus	133200000	0.0997692	no
chr6	gambelii_rubidus	133300000	0.136767	no
chr6	gambelii_rubidus	133400000	0.106215	no
chr6	gambelii_rubidus	133500000	-0.0362863	no
chr6	gambelii_rubidus	133600000	0.000329684	no
chr6	gambelii_rubidus	133700000	0.104778	no
chr6	gambelii_rubidus	133800000	0.128852	no
chr6	gambelii_rubidus	133900000	0.114744	no
chr6	gambelii_rubidus	134000000	0.109349	no
chr6	gambelii_rubidus	134100000	0.126885	no
chr6	gambelii_rubidus	134200000	0.0626128	no
chr6	gambelii_rubidus	134300000	0.0697043	no
chr6	gambelii_rubidus	134400000	0.0237651	no
chr6	gambelii_rubidus	134500000	-0.0066649	no
chr6	gambelii_rubidus	134600000	0.0319669	no
chr6	gambelii_rubidus	134700000	0.0573042	no
chr6	gambelii_rubidus	134800000	0.104415	no

## Sheet: inv6.0_PCA_heterozygosity
ID	population	PC1_score	PC2_score	cluster	heterozygosity
07_BK_M_ERH108	gambelii	-2086.69	-1190.11	1	0.760128
27_BK_F_ERH87	gambelii	279.684	209.128	3	1.07459
28_BK_F_ERH99	gambelii	248.219	179.561	3	1.06931
29_BK_M_ERH95	gambelii	-1028.88	-597.394	2	1.3978
35_BK_M_ERH97	gambelii	92.0902	124.401	3	1.17679
36_BK_M_ERH100	gambelii	-943.086	-560.556	2	1.45843
37_BK_M_ERH110	gambelii	75.5578	183.904	3	1.12743
39_BK_F_ERH83	gambelii	69.2596	172.209	3	1.08672
40_BK_F_ERH88	gambelii	-1337.63	666.229	2	1.47063
41_BK_M_ERH89	gambelii	-1003.08	-545.922	2	1.4513
42_BK_F_ERH90	gambelii	113.929	358.032	3	1.17537
43_BK_F_ERH96	gambelii	-966.195	-546.375	2	1.3935
44_BK_F_ERH107	gambelii	-946.506	-486.401	2	1.33141
ERH93	gambelii	-41.4502	1185.17	3	1.11665
ERH94	gambelii	-17.0753	310.894	3	1.18461
04_SW_F_ERH21	rubidus	648.008	-122.47	3	0.962311
05_SW_M_ERH27	rubidus	537.012	-40.7034	3	1.00524
06_SW_M_ERH36	rubidus	581.697	-33.772	3	1.00994
08_SW_M_ERH52	rubidus	639.292	-105.427	3	0.994829
10_SW_M_ERH19	rubidus	517.498	-48.3636	3	0.950027
18_SW_F_ERH48	rubidus	540.171	-68.9214	3	0.929737
19_SW_M_ERH26	rubidus	555.582	-91.7359	3	0.975687
20_SW_F_ERH14	rubidus	672.133	-244.387	3	1.00041
22_SW_M_ERH25	rubidus	628.677	-211.817	3	0.922973
31_SW_F_ERH38	rubidus	537.428	-3.96291	3	1.00434
34_SW_F_ERH42	rubidus	537.832	-62.4492	3	0.962799
38_SW_F_ERH12	rubidus	562.403	-73.7269	3	0.964466
48_SW_M_ERH43	rubidus	614.197	-116.985	3	0.909484
ERH46	rubidus	547.683	-70.194	3	0.993192
ERH53	rubidus	555.737	-75.4085	3	0.926164

## Sheet: inv7.0_localPCA
chromosome	population	window_position	MDS1	outlier_window
chr7	gambelii	100000	0.0113648	no
chr7	gambelii	200000	-0.366444	no
chr7	gambelii	300000	-0.293112	no
chr7	gambelii	400000	-0.436617	no
chr7	gambelii	500000	-0.360324	no
chr7	gambelii	600000	-0.267878	no
chr7	gambelii	700000	-0.141284	no
chr7	gambelii	800000	-0.347489	no
chr7	gambelii	900000	-0.254091	no
chr7	gambelii	1000000	-0.234407	no
chr7	gambelii	1100000	-0.220492	no
chr7	gambelii	1200000	-0.0697902	no
chr7	gambelii	1300000	0.0345441	no
chr7	gambelii	1400000	-0.230372	no
chr7	gambelii	1500000	-0.301433	no
chr7	gambelii	1600000	-0.132189	no
chr7	gambelii	1700000	-0.0999587	no
chr7	gambelii	1800000	-0.15743	no
chr7	gambelii	1900000	-0.225732	no
chr7	gambelii	2000000	0.0112656	no
chr7	gambelii	2100000	-0.0196524	no
chr7	gambelii	2200000	-0.165616	no
chr7	gambelii	2300000	-0.0679959	no
chr7	gambelii	2400000	-0.0291323	no
chr7	gambelii	2500000	-0.0605471	no
chr7	gambelii	2600000	-0.113928	no
chr7	gambelii	2700000	-0.213606	yes
chr7	gambelii	2800000	-0.218878	yes
chr7	gambelii	2900000	-0.241874	yes
chr7	gambelii	3000000	-0.194404	yes
chr7	gambelii	3100000	-0.154514	yes
chr7	gambelii	3200000	-0.204927	yes
chr7	gambelii	3300000	-0.146323	yes
chr7	gambelii	3400000	-0.192688	yes
chr7	gambelii	3500000	-0.326297	yes
chr7	gambelii	3600000	-0.248819	yes
chr7	gambelii	3700000	-0.316556	yes
chr7	gambelii	3800000	-0.332697	yes
chr7	gambelii	3900000	-0.135004	yes
chr7	gambelii	4000000	-0.089076	yes
chr7	gambelii	4100000	-0.145741	yes
chr7	gambelii	4200000	-0.193393	yes
chr7	gambelii	4300000	-0.18608	yes
chr7	gambelii	4400000	-0.186533	yes
chr7	gambelii	4500000	-0.153532	yes
chr7	gambelii	4600000	-0.0972184	yes
chr7	gambelii	4700000	-0.233181	yes
chr7	gambelii	4800000	-0.237918	yes
chr7	gambelii	4900000	-0.212778	yes
chr7	gambelii	5000000	-0.30711	yes
chr7	gambelii	5100000	-0.386371	yes
chr7	gambelii	5200000	-0.328648	yes
chr7	gambelii	5300000	-0.321384	yes
chr7	gambelii	5400000	-0.354913	yes
chr7	gambelii	5500000	-0.350543	yes
chr7	gambelii	5600000	-0.340505	yes
chr7	gambelii	5700000	-0.453991	yes
chr7	gambelii	5800000	-0.334469	yes
chr7	gambelii	5900000	-0.0676342	yes
chr7	gambelii	6000000	-0.201753	yes
chr7	gambelii	6100000	-0.294592	yes
chr7	gambelii	6200000	-0.338005	yes
chr7	gambelii	6300000	-0.454099	yes
chr7	gambelii	6400000	-0.442187	yes
chr7	gambelii	6500000	-0.254784	yes
chr7	gambelii	6600000	-0.440305	yes
chr7	gambelii	6700000	-0.310081	yes
chr7	gambelii	6800000	-0.371909	yes
chr7	gambelii	6900000	-0.250581	yes
chr7	gambelii	7000000	-0.369018	yes
chr7	gambelii	7100000	-0.394068	yes
chr7	gambelii	7200000	-0.247796	yes
chr7	gambelii	7300000	-0.49309	yes
chr7	gambelii	7400000	-0.484547	yes
chr7	gambelii	7500000	-0.49642	yes
chr7	gambelii	7600000	-0.314985	yes
chr7	gambelii	7700000	-0.451522	yes
chr7	gambelii	7800000	-0.449784	yes
chr7	gambelii	7900000	-0.522556	yes
chr7	gambelii	8000000	-0.536745	yes
chr7	gambelii	8100000	-0.438018	yes
chr7	gambelii	8200000	-0.406149	yes
chr7	gambelii	8300000	-0.566637	yes
chr7	gambelii	8400000	-0.501721	yes
chr7	gambelii	8500000	-0.520354	yes
chr7	gambelii	8600000	-0.450789	yes
chr7	gambelii	8700000	-0.502644	yes
chr7	gambelii	8800000	-0.515166	yes
chr7	gambelii	8900000	-0.524347	yes
chr7	gambelii	9000000	-0.471429	yes
chr7	gambelii	9100000	-0.569155	yes
chr7	gambelii	9200000	-0.582989	yes
chr7	gambelii	9300000	-0.56294	yes
chr7	gambelii	9400000	-0.464153	yes
chr7	gambelii	9500000	-0.510237	yes
chr7	gambelii	9600000	-0.568411	yes
chr7	gambelii	9700000	-0.568428	yes
chr7	gambelii	9800000	-0.560918	yes
chr7	gambelii	9900000	-0.569349	yes
chr7	gambelii	10000000	-0.558249	yes
chr7	gambelii	10100000	-0.562153	yes
chr7	gambelii	10200000	-0.574238	yes
chr7	gambelii	10300000	-0.569083	yes
chr7	gambelii	10400000	-0.57861	yes
chr7	gambelii	10500000	-0.5848	yes
chr7	gambelii	10600000	-0.5629	yes
chr7	gambelii	10700000	-0.50655	yes
chr7	gambelii	10800000	-0.487926	yes
chr7	gambelii	10900000	-0.284642	yes
chr7	gambelii	11000000	-0.303104	yes
chr7	gambelii	11100000	-0.296211	yes
chr7	gambelii	11200000	-0.315836	yes
chr7	gambelii	11300000	-0.176547	yes
chr7	gambelii	11400000	-0.339221	yes
chr7	gambelii	11500000	-0.327768	yes
chr7	gambelii	11600000	-0.193241	yes
chr7	gambelii	11700000	-0.289234	yes
chr7	gambelii	11800000	-0.276733	yes
chr7	gambelii	11900000	-0.180968	yes
chr7	gambelii	12000000	-0.364955	yes
chr7	gambelii	12100000	-0.307633	yes
chr7	gambelii	12200000	-0.318246	yes
chr7	gambelii	12300000	-0.384062	yes
chr7	gambelii	12400000	-0.319919	yes
chr7	gambelii	12500000	-0.394324	yes
chr7	gambelii	12600000	-0.396406	yes
chr7	gambelii	12700000	-0.414872	yes
chr7	gambelii	12800000	-0.355981	yes
chr7	gambelii	12900000	-0.362632	yes
chr7	gambelii	13000000	-0.422899	yes
chr7	gambelii	13100000	-0.370132	yes
chr7	gambelii	13200000	-0.395272	yes
chr7	gambelii	13300000	-0.361531	yes
chr7	gambelii	13400000	-0.357843	yes
chr7	gambelii	13500000	-0.204322	yes
chr7	gambelii	13600000	-0.31925	yes
chr7	gambelii	13700000	-0.256332	yes
chr7	gambelii	13800000	-0.392173	yes
chr7	gambelii	13900000	-0.267536	yes
chr7	gambelii	14000000	-0.307063	yes
chr7	gambelii	14100000	-0.0968463	yes
chr7	gambelii	14200000	-0.166046	yes
chr7	gambelii	14300000	-0.318684	yes
chr7	gambelii	14400000	-0.132371	yes
chr7	gambelii	14500000	-0.258202	yes
chr7	gambelii	14600000	-0.243107	yes
chr7	gambelii	14700000	-0.199126	yes
chr7	gambelii	14800000	0.0519949	yes
chr7	gambelii	14900000	-0.224582	yes
chr7	gambelii	15000000	-0.148112	yes
chr7	gambelii	15100000	-0.207332	yes
chr7	gambelii	15200000	-0.105591	yes
chr7	gambelii	15300000	-0.153193	yes
chr7	gambelii	15400000	-0.343242	yes
chr7	gambelii	15500000	-0.24791	yes
chr7	gambelii	15600000	-0.270258	yes
chr7	gambelii	15700000	-0.183052	yes
chr7	gambelii	15800000	-0.1483	yes
chr7	gambelii	15900000	-0.200622	yes
chr7	gambelii	16000000	-0.259402	yes
chr7	gambelii	16100000	-0.460986	yes
chr7	gambelii	16200000	-0.321902	yes
chr7	gambelii	16300000	-0.387438	yes
chr7	gambelii	16400000	-0.328649	yes
chr7	gambelii	16500000	-0.339366	yes
chr7	gambelii	16600000	-0.352713	yes
chr7	gambelii	16700000	-0.241585	yes
chr7	gambelii	16800000	-0.260906	yes
chr7	gambelii	16900000	-0.260594	yes
chr7	gambelii	17000000	-0.288448	yes
chr7	gambelii	17100000	-0.376356	yes
chr7	gambelii	17200000	-0.391016	yes
chr7	gambelii	17300000	-0.418119	yes
chr7	gambelii	17400000	-0.45229	yes
chr7	gambelii	17500000	0.00764249	yes
chr7	gambelii	17600000	-0.291693	yes
chr7	gambelii	17700000	-0.305472	yes
chr7	gambelii	17800000	-0.424185	yes
chr7	gambelii	17900000	-0.420459	yes
chr7	gambelii	18000000	-0.331209	yes
chr7	gambelii	18100000	-0.289427	yes
chr7	gambelii	18200000	-0.279329	yes
chr7	gambelii	18300000	-0.317667	yes
chr7	gambelii	18400000	-0.388891	yes
chr7	gambelii	18500000	-0.303868	yes
chr7	gambelii	18600000	-0.418222	yes
chr7	gambelii	18700000	-0.319592	yes
chr7	gambelii	18800000	-0.326068	yes
chr7	gambelii	18900000	-0.36645	yes
chr7	gambelii	19000000	-0.407531	yes
chr7	gambelii	19100000	-0.352108	yes
chr7	gambelii	19200000	-0.366199	yes
chr7	gambelii	19300000	-0.372214	yes
chr7	gambelii	19400000	-0.163839	yes
chr7	gambelii	19500000	-0.316238	yes
chr7	gambelii	19600000	-0.407216	yes
chr7	gambelii	19700000	-0.24464	yes
chr7	gambelii	19800000	-0.39035	yes
chr7	gambelii	19900000	-0.34485	yes
chr7	gambelii	20000000	-0.030662	yes
chr7	gambelii	20100000	-0.412382	yes
chr7	gambelii	20200000	-0.385204	yes
chr7	gambelii	20300000	-0.366716	yes
chr7	gambelii	20400000	-0.398012	yes
chr7	gambelii	20500000	-0.195204	yes
chr7	gambelii	20600000	-0.188456	yes
chr7	gambelii	20700000	-0.345863	yes
chr7	gambelii	20800000	-0.0768555	yes
chr7	gambelii	20900000	-0.197291	yes
chr7	gambelii	21000000	-0.431394	yes
chr7	gambelii	21100000	-0.271596	yes
chr7	gambelii	21200000	-0.377553	yes
chr7	gambelii	21300000	-0.364452	yes
chr7	gambelii	21400000	-0.0535453	yes
chr7	gambelii	21500000	-0.189477	yes
chr7	gambelii	21600000	-0.222903	yes
chr7	gambelii	21700000	-0.149127	yes
chr7	gambelii	21800000	-0.23556	yes
chr7	gambelii	21900000	0.0157813	yes
chr7	gambelii	22000000	-0.242078	yes
chr7	gambelii	22100000	-0.224709	yes
chr7	gambelii	22200000	-0.262089	yes
chr7	gambelii	22300000	-0.122882	yes
chr7	gambelii	22400000	-0.0480841	yes
chr7	gambelii	22500000	-0.271661	yes
chr7	gambelii	22600000	-0.437383	yes
chr7	gambelii	22700000	-0.377191	yes
chr7	gambelii	22800000	-0.465416	yes
chr7	gambelii	22900000	-0.290662	yes
chr7	gambelii	23000000	-0.364446	yes
chr7	gambelii	23100000	-0.309851	yes
chr7	gambelii	23200000	-0.127413	yes
chr7	gambelii	23300000	-0.142737	yes
chr7	gambelii	23400000	-0.154553	yes
chr7	gambelii	23500000	-0.273738	yes
chr7	gambelii	23600000	-0.179437	yes
chr7	gambelii	23700000	-0.284436	yes
chr7	gambelii	23800000	-0.307417	yes
chr7	gambelii	23900000	-0.314916	yes
chr7	gambelii	24000000	-0.0801393	yes
chr7	gambelii	24100000	-0.255163	yes
chr7	gambelii	24200000	-0.235744	yes
chr7	gambelii	24300000	-0.134316	yes
chr7	gambelii	24400000	-0.162267	yes
chr7	gambelii	24500000	-0.289611	yes
chr7	gambelii	24600000	-0.298483	yes
chr7	gambelii	24700000	-0.296971	yes
chr7	gambelii	24800000	-0.356046	yes
chr7	gambelii	24900000	-0.390013	yes
chr7	gambelii	25000000	-0.4033	yes
chr7	gambelii	25100000	-0.425802	yes
chr7	gambelii	25200000	-0.495023	yes
chr7	gambelii	25300000	-0.375425	yes
chr7	gambelii	25400000	-0.372094	yes
chr7	gambelii	25500000	-0.432779	yes
chr7	gambelii	25600000	-0.403213	yes
chr7	gambelii	25700000	-0.343981	yes
chr7	gambelii	25800000	-0.309865	yes
chr7	gambelii	25900000	-0.393773	yes
chr7	gambelii	26000000	-0.391134	yes
chr7	gambelii	26100000	-0.319005	yes
chr7	gambelii	26200000	-0.423898	yes
chr7	gambelii	26300000	-0.254003	yes
chr7	gambelii	26400000	-0.206614	yes
chr7	gambelii	26500000	-0.388979	yes
chr7	gambelii	26600000	-0.348309	yes
chr7	gambelii	26700000	-0.384666	yes
chr7	gambelii	26800000	-0.303291	yes
chr7	gambelii	26900000	-0.4023	yes
chr7	gambelii	27000000	-0.326517	yes
chr7	gambelii	27100000	-0.242019	yes
chr7	gambelii	27200000	-0.317262	yes
chr7	gambelii	27300000	-0.376546	yes
chr7	gambelii	27400000	-0.36594	yes
chr7	gambelii	27500000	-0.41555	yes
chr7	gambelii	27600000	-0.336267	yes
chr7	gambelii	27700000	-0.394612	yes
chr7	gambelii	27800000	-0.31772	yes
chr7	gambelii	27900000	-0.360513	yes
chr7	gambelii	28000000	-0.35551	yes
chr7	gambelii	28100000	-0.381031	yes
chr7	gambelii	28200000	-0.387617	yes
chr7	gambelii	28300000	-0.357756	yes
chr7	gambelii	28400000	-0.408656	yes
chr7	gambelii	28500000	-0.364503	yes
chr7	gambelii	28600000	-0.304645	yes
chr7	gambelii	28700000	-0.268211	yes
chr7	gambelii	28800000	-0.255773	yes
chr7	gambelii	28900000	-0.397651	yes
chr7	gambelii	29000000	-0.362807	yes
chr7	gambelii	29100000	-0.289817	yes
chr7	gambelii	29200000	-0.250837	yes
chr7	gambelii	29300000	-0.278246	yes
chr7	gambelii	29400000	-0.224527	yes
chr7	gambelii	29500000	-0.356645	yes
chr7	gambelii	29600000	-0.247348	yes
chr7	gambelii	29700000	-0.332514	yes
chr7	gambelii	29800000	-0.447238	yes
chr7	gambelii	29900000	-0.404705	yes
chr7	gambelii	30000000	-0.309131	yes
chr7	gambelii	30100000	-0.366547	yes
chr7	gambelii	30200000	-0.368239	yes
chr7	gambelii	30300000	-0.41718	yes
chr7	gambelii	30400000	-0.395884	yes
chr7	gambelii	30500000	-0.406383	yes
chr7	gambelii	30600000	-0.247359	yes
chr7	gambelii	30700000	-0.432228	yes
chr7	gambelii	30800000	-0.405207	yes
chr7	gambelii	30900000	-0.409094	yes
chr7	gambelii	31000000	-0.353714	yes
chr7	gambelii	31100000	-0.307937	yes
chr7	gambelii	31200000	-0.362667	yes
chr7	gambelii	31300000	-0.270183	yes
chr7	gambelii	31400000	-0.39391	yes
chr7	gambelii	31500000	-0.0589097	yes
chr7	gambelii	31600000	0.0429162	yes
chr7	gambelii	31700000	-0.195404	yes
chr7	gambelii	31800000	-0.274016	yes
chr7	gambelii	31900000	-0.214791	yes
chr7	gambelii	32000000	-0.388452	yes
chr7	gambelii	32100000	-0.395513	yes
chr7	gambelii	32200000	-0.381036	yes
chr7	gambelii	32300000	-0.24959	yes
chr7	gambelii	32400000	-0.144732	yes
chr7	gambelii	32500000	-0.198815	yes
chr7	gambelii	32600000	-0.22831	yes
chr7	gambelii	32700000	-0.413618	yes
chr7	gambelii	32800000	-0.352679	yes
chr7	gambelii	32900000	-0.374914	yes
chr7	gambelii	33000000	-0.434894	yes
chr7	gambelii	33100000	-0.366528	yes
chr7	gambelii	33200000	-0.399655	yes
chr7	gambelii	33300000	-0.33771	yes
chr7	gambelii	33400000	-0.303155	yes
chr7	gambelii	33500000	-0.324814	yes
chr7	gambelii	33600000	-0.141379	yes
chr7	gambelii	33700000	-0.263503	yes
chr7	gambelii	33800000	-0.00367185	yes
chr7	gambelii	33900000	-0.263657	yes
chr7	gambelii	34000000	-0.132143	yes
chr7	gambelii	34100000	-0.254628	yes
chr7	gambelii	34200000	-0.261572	yes
chr7	gambelii	34300000	-0.257629	yes
chr7	gambelii	34400000	-0.256901	yes
chr7	gambelii	34500000	-0.254364	yes
chr7	gambelii	34600000	-0.339445	yes
chr7	gambelii	34700000	-0.422049	yes
chr7	gambelii	34800000	-0.196787	yes
chr7	gambelii	34900000	-0.286496	yes
chr7	gambelii	35000000	-0.384421	yes
chr7	gambelii	35100000	-0.423507	yes
chr7	gambelii	35200000	-0.400515	yes
chr7	gambelii	35300000	-0.224904	yes
chr7	gambelii	35400000	-0.334426	yes
chr7	gambelii	35500000	-0.30885	yes
chr7	gambelii	35600000	-0.342889	yes
chr7	gambelii	35700000	-0.38481	yes
chr7	gambelii	35800000	-0.354676	yes
chr7	gambelii	35900000	-0.351865	yes
chr7	gambelii	36000000	-0.373985	yes
chr7	gambelii	36100000	-0.466307	yes
chr7	gambelii	36200000	-0.32296	yes
chr7	gambelii	36300000	-0.356468	yes
chr7	gambelii	36400000	-0.391914	yes
chr7	gambelii	36500000	-0.357076	yes
chr7	gambelii	36600000	-0.240699	yes
chr7	gambelii	36700000	-0.326748	yes
chr7	gambelii	36800000	-0.317989	yes
chr7	gambelii	36900000	-0.221612	yes
chr7	gambelii	37000000	-0.350101	yes
chr7	gambelii	37100000	-0.378387	yes
chr7	gambelii	37200000	-0.392418	yes
chr7	gambelii	37300000	-0.395678	yes
chr7	gambelii	37400000	-0.33224	yes
chr7	gambelii	37500000	-0.436573	yes
chr7	gambelii	37600000	-0.440403	yes
chr7	gambelii	37700000	-0.45083	yes
chr7	gambelii	37800000	-0.42042	yes
chr7	gambelii	37900000	-0.412372	yes
chr7	gambelii	38000000	-0.459151	yes
chr7	gambelii	38100000	-0.419179	yes
chr7	gambelii	38200000	-0.350112	yes
chr7	gambelii	38300000	-0.413153	yes
chr7	gambelii	38400000	-0.463267	yes
chr7	gambelii	38500000	-0.44084	yes
chr7	gambelii	38600000	-0.450456	yes
chr7	gambelii	38700000	-0.450265	yes
chr7	gambelii	38800000	-0.314856	yes
chr7	gambelii	38900000	-0.0788035	yes
chr7	gambelii	39000000	-0.44979	yes
chr7	gambelii	39100000	-0.447495	yes
chr7	gambelii	39200000	-0.413687	yes
chr7	gambelii	39300000	-0.345295	yes
chr7	gambelii	39400000	-0.394117	yes
chr7	gambelii	39500000	-0.370132	yes
chr7	gambelii	39600000	-0.538783	yes
chr7	gambelii	39700000	-0.414299	yes
chr7	gambelii	39800000	-0.46183	yes
chr7	gambelii	39900000	-0.35952	yes
chr7	gambelii	40000000	-0.417304	yes
chr7	gambelii	40100000	-0.469469	yes
chr7	gambelii	40200000	-0.479141	yes
chr7	gambelii	40300000	-0.435122	yes
chr7	gambelii	40400000	-0.43814	yes
chr7	gambelii	40500000	-0.386192	yes
chr7	gambelii	40600000	-0.407607	yes
chr7	gambelii	40700000	-0.396581	yes
chr7	gambelii	40800000	-0.3582	yes
chr7	gambelii	40900000	-0.348726	yes
chr7	gambelii	41000000	-0.393704	yes
chr7	gambelii	41100000	-0.318248	yes
chr7	gambelii	41200000	-0.424872	yes
chr7	gambelii	41300000	-0.376021	yes
chr7	gambelii	41400000	-0.41348	yes
chr7	gambelii	41500000	-0.3752	yes
chr7	gambelii	41600000	-0.437527	yes
chr7	gambelii	41700000	-0.384612	yes
chr7	gambelii	41800000	-0.308833	yes
chr7	gambelii	41900000	-0.407515	yes
chr7	gambelii	42000000	-0.387872	yes
chr7	gambelii	42100000	-0.418954	yes
chr7	gambelii	42200000	-0.493749	yes
chr7	gambelii	42300000	-0.33435	yes
chr7	gambelii	42400000	-0.428037	yes
chr7	gambelii	42500000	-0.290978	yes
chr7	gambelii	42600000	-0.333849	yes
chr7	gambelii	42700000	-0.362555	yes
chr7	gambelii	42800000	-0.434714	yes
chr7	gambelii	42900000	-0.456299	yes
chr7	gambelii	43000000	-0.469273	yes
chr7	gambelii	43100000	-0.287833	yes
chr7	gambelii	43200000	-0.329317	yes
chr7	gambelii	43300000	-0.383457	yes
chr7	gambelii	43400000	-0.105251	no
chr7	gambelii	43500000	-0.0762805	no
chr7	gambelii	43600000	-0.352005	no
chr7	gambelii	43700000	-0.316404	no
chr7	gambelii	43800000	-0.339271	no
chr7	gambelii	43900000	-0.364943	no
chr7	gambelii	44000000	-0.401621	no
chr7	gambelii	44100000	-0.313791	no
chr7	gambelii	44200000	-0.267367	no
chr7	gambelii	44300000	-0.430676	no
chr7	gambelii	44400000	-0.373359	no
chr7	gambelii	44500000	-0.378711	no
chr7	gambelii	44600000	-0.385576	no
chr7	gambelii	44700000	-0.390728	no
chr7	gambelii	44800000	-0.383807	no
chr7	gambelii	44900000	-0.300142	no
chr7	gambelii	45000000	-0.334809	no
chr7	gambelii	45100000	-0.222572	no
chr7	gambelii	45200000	-0.154707	no
chr7	gambelii	45300000	-0.17333	no
chr7	gambelii	45400000	-0.197245	no
chr7	gambelii	45500000	-0.071123	no
chr7	gambelii	45600000	0.13737	no
chr7	gambelii	45700000	-0.0044081	no
chr7	gambelii	45800000	0.0643334	no
chr7	gambelii	45900000	0.17559	no
chr7	gambelii	46000000	-0.0199679	no
chr7	gambelii	46100000	0.039328	no
chr7	gambelii	46200000	0.0527855	no
chr7	gambelii	46300000	0.0880534	no
chr7	gambelii	46400000	0.118322	no
chr7	gambelii	46500000	0.147916	no
chr7	gambelii	46600000	0.141252	no
chr7	gambelii	46700000	0.120702	no
chr7	gambelii	46800000	0.176702	no
chr7	gambelii	46900000	0.198149	no
chr7	gambelii	47000000	0.10278	no
chr7	gambelii	47100000	0.135736	no
chr7	gambelii	47200000	-0.000686406	no
chr7	gambelii	47300000	0.120191	no
chr7	gambelii	47400000	0.185807	no
chr7	gambelii	47500000	0.157773	no
chr7	gambelii	47600000	0.159634	no
chr7	gambelii	47700000	0.143805	no
chr7	gambelii	47800000	0.158346	no
chr7	gambelii	47900000	0.135586	no
chr7	gambelii	48000000	0.102433	no
chr7	gambelii	48100000	0.0499636	no
chr7	gambelii	48200000	0.0578506	no
chr7	gambelii	48300000	0.151664	no
chr7	gambelii	48400000	0.121624	no
chr7	gambelii	48500000	0.178547	no
chr7	gambelii	48600000	0.147235	no
chr7	gambelii	48700000	0.262796	no
chr7	gambelii	48800000	0.168999	no
chr7	gambelii	48900000	0.1379	no
chr7	gambelii	49000000	0.17395	no
chr7	gambelii	49100000	0.111485	no
chr7	gambelii	49200000	0.145515	no
chr7	gambelii	49300000	0.126824	no
chr7	gambelii	49400000	0.131105	no
chr7	gambelii	49500000	0.124058	no
chr7	gambelii	49600000	0.14534	no
chr7	gambelii	49700000	0.152361	no
chr7	gambelii	49800000	0.136225	no
chr7	gambelii	49900000	0.11375	no
chr7	gambelii	50000000	0.118594	no
chr7	gambelii	50100000	0.189938	no
chr7	gambelii	50200000	0.128732	no
chr7	gambelii	50300000	0.122275	no
chr7	gambelii	50400000	0.0411833	no
chr7	gambelii	50500000	0.0808221	no
chr7	gambelii	50600000	0.0454842	no
chr7	gambelii	50700000	0.174155	no
chr7	gambelii	50800000	0.0290197	no
chr7	gambelii	50900000	0.0453054	no
chr7	gambelii	51000000	-0.0286692	no
chr7	gambelii	51100000	-0.0708827	no
chr7	gambelii	51200000	0.0715896	no
chr7	gambelii	51300000	0.0121145	no
chr7	gambelii	51400000	0.0615903	no
chr7	gambelii	51500000	0.126252	no
chr7	gambelii	51600000	0.00833623	no
chr7	gambelii	51700000	0.0768645	no
chr7	gambelii	51800000	0.0763243	no
chr7	gambelii	51900000	0.0246722	no
chr7	gambelii	52000000	0.0416016	no
chr7	gambelii	52100000	0.100569	no
chr7	gambelii	52200000	0.0285632	no
chr7	gambelii	52300000	0.0386208	no
chr7	gambelii	52400000	-0.063307	no
chr7	gambelii	52500000	-0.125824	no
chr7	gambelii	52600000	-0.244086	no
chr7	gambelii	52700000	-0.18295	no
chr7	gambelii	52800000	0.111748	no
chr7	gambelii	52900000	-0.0109327	no
chr7	gambelii	53000000	0.0932714	no
chr7	gambelii	53100000	0.0661688	no
chr7	gambelii	53200000	0.0705551	no
chr7	gambelii	53300000	0.141214	no
chr7	gambelii	53400000	0.14484	no
chr7	gambelii	53500000	0.136408	no
chr7	gambelii	53600000	0.152131	no
chr7	gambelii	53700000	0.0822142	no
chr7	gambelii	53800000	0.111214	no
chr7	gambelii	53900000	0.14269	no
chr7	gambelii	54000000	0.042403	no
chr7	gambelii	54100000	0.158641	no
chr7	gambelii	54200000	0.0867197	no
chr7	gambelii	54300000	0.0707662	no
chr7	gambelii	54400000	0.100764	no
chr7	gambelii	54500000	0.105011	no
chr7	gambelii	54600000	0.13243	no
chr7	gambelii	54700000	0.0336815	no
chr7	gambelii	54800000	0.122099	no
chr7	gambelii	54900000	0.0712067	no
chr7	gambelii	55000000	0.0771097	no
chr7	gambelii	55100000	0.134333	no
chr7	gambelii	55200000	0.173544	no
chr7	gambelii	55300000	0.172125	no
chr7	gambelii	55400000	0.0386659	no
chr7	gambelii	55500000	0.0947548	no
chr7	gambelii	55600000	0.0751266	no
chr7	gambelii	55700000	0.159674	no
chr7	gambelii	55800000	0.109231	no
chr7	gambelii	55900000	0.122993	no
chr7	gambelii	56000000	0.122776	no
chr7	gambelii	56100000	0.113907	no
chr7	gambelii	56200000	0.111261	no
chr7	gambelii	56300000	0.1208	no
chr7	gambelii	56400000	0.115434	no
chr7	gambelii	56500000	0.108587	no
chr7	gambelii	56600000	0.0854083	no
chr7	gambelii	56700000	0.0948136	no
chr7	gambelii	56800000	0.151452	no
chr7	gambelii	56900000	0.130841	no
chr7	gambelii	57000000	0.0991553	no
chr7	gambelii	57100000	0.139961	no
chr7	gambelii	57200000	0.18141	no
chr7	gambelii	57300000	0.102895	no
chr7	gambelii	57400000	0.177989	no
chr7	gambelii	57500000	0.134532	no
chr7	gambelii	57600000	0.0246473	no
chr7	gambelii	57700000	0.082316	no
chr7	gambelii	57800000	0.115473	no
chr7	gambelii	57900000	0.175495	no
chr7	gambelii	58000000	0.167979	no
chr7	gambelii	58100000	0.152214	no
chr7	gambelii	58200000	0.17068	no
chr7	gambelii	58300000	0.10605	no
chr7	gambelii	58400000	0.136069	no
chr7	gambelii	58500000	0.318646	no
chr7	gambelii	58600000	0.224649	no
chr7	gambelii	58700000	0.203789	no
chr7	gambelii	58800000	0.292145	no
chr7	gambelii	58900000	0.176853	no
chr7	gambelii	59000000	0.280625	no
chr7	gambelii	59100000	0.332833	no
chr7	gambelii	59200000	0.237579	no
chr7	gambelii	59300000	0.317859	no
chr7	gambelii	59400000	0.190756	no
chr7	gambelii	59500000	0.285448	no
chr7	gambelii	59600000	0.203146	no
chr7	gambelii	59700000	0.28421	no
chr7	gambelii	59800000	0.264483	no
chr7	gambelii	59900000	0.27198	no
chr7	gambelii	60000000	0.349832	no
chr7	gambelii	60100000	0.250819	no
chr7	gambelii	60200000	0.208087	no
chr7	gambelii	60300000	0.302263	no
chr7	gambelii	60400000	0.20105	no
chr7	gambelii	60500000	0.325876	no
chr7	gambelii	60600000	0.287026	no
chr7	gambelii	60700000	0.21685	no
chr7	gambelii	60800000	0.230524	no
chr7	gambelii	60900000	0.309682	no
chr7	gambelii	61000000	0.181934	no
chr7	gambelii	61100000	0.00339219	no
chr7	gambelii	61200000	0.32585	no
chr7	gambelii	61300000	0.210908	no
chr7	gambelii	61400000	0.200605	no
chr7	gambelii	61500000	0.263343	no
chr7	gambelii	61600000	0.217127	no
chr7	gambelii	61700000	0.162522	no
chr7	gambelii	61800000	0.204238	no
chr7	gambelii	61900000	0.174127	no
chr7	gambelii	62000000	0.14009	no
chr7	gambelii	62100000	0.183757	no
chr7	gambelii	62200000	0.13172	no
chr7	gambelii	62300000	0.166644	no
chr7	gambelii	62400000	0.201054	no
chr7	gambelii	62500000	0.227416	no
chr7	gambelii	62600000	0.220363	no
chr7	gambelii	62700000	0.253693	no
chr7	gambelii	62800000	0.267087	no
chr7	gambelii	62900000	0.201532	no
chr7	gambelii	63000000	0.112757	no
chr7	gambelii	63100000	0.317376	no
chr7	gambelii	63200000	0.238748	no
chr7	gambelii	63300000	0.31163	no
chr7	gambelii	63400000	0.261819	no
chr7	gambelii	63500000	0.356484	no
chr7	gambelii	63600000	0.193142	no
chr7	gambelii	63700000	0.192835	no
chr7	gambelii	63800000	0.236231	no
chr7	gambelii	63900000	0.318265	no
chr7	gambelii	64000000	0.0674674	no
chr7	gambelii	64100000	0.194163	no
chr7	gambelii	64200000	0.082657	no
chr7	gambelii	64300000	0.245133	no
chr7	gambelii	64400000	0.215401	no
chr7	gambelii	64500000	0.327309	no
chr7	gambelii	64600000	0.194552	no
chr7	gambelii	64700000	0.200849	no
chr7	gambelii	64800000	0.210671	no
chr7	gambelii	64900000	0.17202	no
chr7	gambelii	65000000	0.167074	no
chr7	gambelii	65100000	0.148165	no
chr7	gambelii	65200000	0.207831	no
chr7	gambelii	65300000	0.130208	no
chr7	gambelii	65400000	0.188479	no
chr7	gambelii	65500000	0.229477	no
chr7	gambelii	65600000	0.161312	no
chr7	gambelii	65700000	0.217572	no
chr7	gambelii	65800000	0.180093	no
chr7	gambelii	65900000	0.239135	no
chr7	gambelii	66000000	0.253408	no
chr7	gambelii	66100000	0.05148	no
chr7	gambelii	66200000	0.199835	no
chr7	gambelii	66300000	0.0757067	no
chr7	gambelii	66400000	0.172159	no
chr7	gambelii	66500000	0.207344	no
chr7	gambelii	66600000	0.182601	no
chr7	gambelii	66700000	0.184485	no
chr7	gambelii	66800000	0.197421	no
chr7	gambelii	66900000	0.1813	no
chr7	gambelii	67000000	0.243187	no
chr7	gambelii	67100000	0.151241	no
chr7	gambelii	67200000	0.269946	no
chr7	gambelii	67300000	0.264357	no
chr7	gambelii	67400000	0.162746	no
chr7	gambelii	67500000	0.0779094	no
chr7	gambelii	67600000	0.240534	no
chr7	gambelii	67700000	0.120139	no
chr7	gambelii	67800000	0.133812	no
chr7	gambelii	67900000	0.164149	no
chr7	gambelii	68000000	0.310883	no
chr7	gambelii	68100000	0.15449	no
chr7	gambelii	68200000	0.222666	no
chr7	gambelii	68300000	0.254866	no
chr7	gambelii	68400000	0.261138	no
chr7	gambelii	68500000	0.270162	no
chr7	gambelii	68600000	0.208956	no
chr7	gambelii	68700000	0.233765	no
chr7	gambelii	68800000	0.233163	no
chr7	gambelii	68900000	0.244526	no
chr7	gambelii	69000000	0.250405	no
chr7	gambelii	69100000	0.139893	no
chr7	gambelii	69200000	0.0291993	no
chr7	gambelii	69300000	0.204212	no
chr7	gambelii	69400000	0.254324	no
chr7	gambelii	69500000	0.220503	no
chr7	gambelii	69600000	0.296872	no
chr7	gambelii	69700000	0.0746831	no
chr7	gambelii	69800000	0.120724	no
chr7	gambelii	69900000	0.0142558	no
chr7	gambelii	70000000	0.0458242	no
chr7	gambelii	70100000	0.0391978	no
chr7	gambelii	70200000	0.0804337	no
chr7	gambelii	70300000	0.0661146	no
chr7	gambelii	70400000	0.0721879	no
chr7	gambelii	70500000	0.0644747	no
chr7	gambelii	70600000	0.169279	no
chr7	gambelii	70700000	0.0969262	no
chr7	gambelii	70800000	0.1034	no
chr7	gambelii	70900000	0.0535769	no
chr7	gambelii	71000000	0.0820118	no
chr7	gambelii	71100000	0.0379294	no
chr7	gambelii	71200000	0.0251018	no
chr7	gambelii	71300000	0.0288366	no
chr7	gambelii	71400000	0.0885845	no
chr7	gambelii	71500000	0.097296	no
chr7	gambelii	71600000	0.0553915	no
chr7	gambelii	71700000	0.0457814	no
chr7	gambelii	71800000	-0.0548542	no
chr7	gambelii	71900000	0.0347172	no
chr7	gambelii	72000000	0.0574723	no
chr7	gambelii	72100000	0.0217633	no
chr7	gambelii	72200000	0.133559	no
chr7	gambelii	72300000	0.152422	no
chr7	gambelii	72400000	0.192298	no
chr7	gambelii	72500000	0.0643713	no
chr7	gambelii	72600000	0.103014	no
chr7	gambelii	72700000	0.102312	no
chr7	gambelii	72800000	0.106176	no
chr7	gambelii	72900000	0.129158	no
chr7	gambelii	73000000	0.081639	no
chr7	gambelii	73100000	0.0936287	no
chr7	gambelii	73200000	0.0952776	no
chr7	gambelii	73300000	0.0839668	no
chr7	gambelii	73400000	0.0819295	no
chr7	gambelii	73500000	0.107354	no
chr7	gambelii	73600000	0.216255	no
chr7	gambelii	73700000	0.130483	no
chr7	gambelii	73800000	0.172712	no
chr7	gambelii	73900000	0.0488738	no
chr7	gambelii	74000000	0.150103	no
chr7	gambelii	74100000	0.163088	no
chr7	gambelii	74200000	0.289404	no
chr7	gambelii	74300000	0.289587	no
chr7	gambelii	74400000	0.195215	no
chr7	gambelii	74500000	0.164428	no
chr7	gambelii	74600000	0.273607	no
chr7	gambelii	74700000	0.283646	no
chr7	gambelii	74800000	0.130238	no
chr7	gambelii	74900000	0.150355	no
chr7	gambelii	75000000	0.216943	no
chr7	gambelii	75100000	0.236756	no
chr7	gambelii	75200000	0.337019	no
chr7	gambelii	75300000	0.279967	no
chr7	gambelii	75400000	0.258955	no
chr7	gambelii	75500000	0.249842	no
chr7	gambelii	75600000	0.210915	no
chr7	gambelii	75700000	0.256008	no
chr7	gambelii	75800000	0.120802	no
chr7	gambelii	75900000	0.12408	no
chr7	gambelii	76000000	0.296833	no
chr7	gambelii	76100000	0.248734	no
chr7	gambelii	76200000	0.249871	no
chr7	gambelii	76300000	0.272498	no
chr7	gambelii	76400000	0.18758	no
chr7	gambelii	76500000	0.242986	no
chr7	gambelii	76600000	0.226118	no
chr7	gambelii	76700000	0.0655828	no
chr7	gambelii	76800000	0.195952	no
chr7	gambelii	76900000	0.111243	no
chr7	gambelii	77000000	0.0609299	no
chr7	gambelii	77100000	0.107513	no
chr7	gambelii	77200000	0.189751	no
chr7	gambelii	77300000	0.190524	no
chr7	gambelii	77400000	0.179643	no
chr7	gambelii	77500000	0.101155	no
chr7	gambelii	77600000	0.192447	no
chr7	gambelii	77700000	0.208445	no
chr7	gambelii	77800000	0.14961	no
chr7	gambelii	77900000	0.206659	no
chr7	gambelii	78000000	0.124806	no
chr7	gambelii	78100000	0.175222	no
chr7	gambelii	78200000	0.113723	no
chr7	gambelii	78300000	0.147209	no
chr7	gambelii	78400000	0.0792096	no
chr7	gambelii	78500000	0.169975	no
chr7	gambelii	78600000	0.235813	no
chr7	gambelii	78700000	0.221815	no
chr7	gambelii	78800000	0.139091	no
chr7	gambelii	78900000	0.168434	no
chr7	gambelii	79000000	0.138054	no
chr7	gambelii	79100000	0.181672	no
chr7	gambelii	79200000	0.214362	no
chr7	gambelii	79300000	-0.0338744	no
chr7	gambelii	79400000	0.225166	no
chr7	gambelii	79500000	0.203246	no
chr7	gambelii	79600000	0.161825	no
chr7	gambelii	79700000	0.109308	no
chr7	gambelii	79800000	0.160612	no
chr7	gambelii	79900000	0.267193	no
chr7	gambelii	80000000	0.210375	no
chr7	gambelii	80100000	0.129831	no
chr7	gambelii	80200000	0.161283	no
chr7	gambelii	80300000	0.179395	no
chr7	gambelii	80400000	0.0409648	no
chr7	gambelii	80500000	0.150583	no
chr7	gambelii	80600000	0.0237044	no
chr7	gambelii	80700000	0.14685	no
chr7	gambelii	80800000	0.137067	no
chr7	gambelii	80900000	0.0810858	no
chr7	gambelii	81000000	-0.00786992	no
chr7	gambelii	81100000	0.0696845	no
chr7	gambelii	81200000	0.133613	no
chr7	gambelii	81300000	0.178031	no
chr7	gambelii	81400000	0.1772	no
chr7	gambelii	81500000	0.114875	no
chr7	gambelii	81600000	0.0509097	no
chr7	gambelii	81700000	0.187871	no
chr7	gambelii	81800000	0.139967	no
chr7	gambelii	81900000	0.113779	no
chr7	gambelii	82000000	0.175776	no
chr7	gambelii	82100000	0.111761	no
chr7	gambelii	82200000	0.0860712	no
chr7	gambelii	82300000	0.185557	no
chr7	gambelii	82400000	0.184483	no
chr7	gambelii	82500000	0.154721	no
chr7	gambelii	82600000	0.128033	no
chr7	gambelii	82700000	0.0807451	no
chr7	gambelii	82800000	0.0866736	no
chr7	gambelii	82900000	0.199544	no
chr7	gambelii	83000000	0.27077	no
chr7	gambelii	83100000	0.191998	no
chr7	gambelii	83200000	0.215469	no
chr7	gambelii	83300000	-0.00119611	no
chr7	gambelii	83400000	0.0487858	no
chr7	gambelii	83500000	0.114891	no
chr7	gambelii	83600000	0.205261	no
chr7	gambelii	83700000	0.140785	no
chr7	gambelii	83800000	0.193125	no
chr7	gambelii	83900000	0.229456	no
chr7	gambelii	84000000	0.197832	no
chr7	gambelii	84100000	0.138871	no
chr7	gambelii	84200000	-0.00781153	no
chr7	gambelii	84300000	0.150345	no
chr7	gambelii	84400000	0.042083	no
chr7	gambelii	84500000	0.0929273	no
chr7	gambelii	84600000	0.0620139	no
chr7	gambelii	84700000	0.203881	no
chr7	gambelii	84800000	0.226103	no
chr7	gambelii	84900000	0.124296	no
chr7	gambelii	85000000	0.202253	no
chr7	gambelii	85100000	0.252346	no
chr7	gambelii	85200000	0.20685	no
chr7	gambelii	85300000	0.237423	no
chr7	gambelii	85400000	0.218779	no
chr7	gambelii	85500000	0.20851	no
chr7	gambelii	85600000	0.228151	no
chr7	gambelii	85700000	0.0708151	no
chr7	gambelii	85800000	0.13738	no
chr7	gambelii	85900000	0.0302307	no
chr7	gambelii	86000000	0.108834	no
chr7	gambelii	86100000	0.265186	no
chr7	gambelii	86200000	0.225959	no
chr7	gambelii	86300000	0.281869	no
chr7	gambelii	86400000	0.245075	no
chr7	gambelii	86500000	0.196232	no
chr7	gambelii	86600000	0.122858	no
chr7	gambelii	86700000	0.200719	no
chr7	gambelii	86800000	0.154011	no
chr7	gambelii	86900000	0.203221	no
chr7	gambelii	87000000	0.134807	no
chr7	gambelii	87100000	0.122764	no
chr7	gambelii	87200000	0.209936	no
chr7	gambelii	87300000	0.172081	no
chr7	gambelii	87400000	0.203572	no
chr7	gambelii	87500000	0.228323	no
chr7	gambelii	87600000	0.252701	no
chr7	gambelii	87700000	0.183666	no
chr7	gambelii	87800000	0.0752226	no
chr7	gambelii	87900000	0.0850964	no
chr7	gambelii	88000000	0.128663	no
chr7	gambelii	88100000	0.231524	no
chr7	gambelii	88200000	0.287774	no
chr7	gambelii	88300000	-0.00319855	no
chr7	gambelii	88400000	0.0998518	no
chr7	gambelii	88500000	-0.0457711	no
chr7	gambelii	88600000	0.110087	no
chr7	gambelii	88700000	0.295148	no
chr7	gambelii	88800000	0.23639	no
chr7	gambelii	88900000	0.150846	no
chr7	gambelii	89000000	0.23691	no
chr7	gambelii	89100000	0.149356	no
chr7	gambelii	89200000	0.287239	no
chr7	gambelii	89300000	0.239127	no
chr7	gambelii	89400000	0.198864	no
chr7	gambelii	89500000	0.300146	no
chr7	gambelii	89600000	0.231769	no
chr7	gambelii	89700000	0.235093	no
chr7	gambelii	89800000	0.226861	no
chr7	gambelii	89900000	0.264945	no
chr7	gambelii	90000000	0.305523	no
chr7	gambelii	90100000	0.286016	no
chr7	gambelii	90200000	0.233609	no
chr7	gambelii	90300000	0.294113	no
chr7	gambelii	90400000	0.249515	no
chr7	gambelii	90500000	0.259971	no
chr7	gambelii	90600000	0.229165	no
chr7	gambelii	90700000	0.121421	no
chr7	gambelii	90800000	0.133899	no
chr7	gambelii	90900000	0.0623282	no
chr7	gambelii	91000000	0.221982	no
chr7	gambelii	91100000	0.163538	no
chr7	gambelii	91200000	0.265889	no
chr7	gambelii	91300000	0.238666	no
chr7	gambelii	91400000	0.274381	no
chr7	gambelii	91500000	0.228245	no
chr7	gambelii	91600000	0.328647	no
chr7	gambelii	91700000	0.297175	no
chr7	gambelii	91800000	0.256875	no
chr7	gambelii	91900000	0.316892	no
chr7	gambelii	92000000	0.188665	no
chr7	gambelii	92100000	0.257572	no
chr7	gambelii	92200000	0.319749	no
chr7	gambelii	92300000	0.159665	no
chr7	gambelii	92400000	0.15726	no
chr7	gambelii	92500000	0.269719	no
chr7	gambelii	92600000	0.3076	no
chr7	gambelii	92700000	0.215647	no
chr7	gambelii	92800000	0.235424	no
chr7	gambelii	92900000	0.191331	no
chr7	gambelii	93000000	0.153496	no
chr7	gambelii	93100000	0.121711	no
chr7	gambelii	93200000	0.177074	no
chr7	gambelii	93300000	0.247369	no
chr7	gambelii	93400000	0.25697	no
chr7	gambelii	93500000	0.267543	no
chr7	gambelii	93600000	0.287698	no
chr7	gambelii	93700000	0.230648	no
chr7	gambelii	93800000	0.340192	no
chr7	gambelii	93900000	0.196527	no
chr7	gambelii	94000000	0.244723	no
chr7	gambelii	94100000	0.286252	no
chr7	gambelii	94200000	0.1518	no
chr7	gambelii	94300000	0.28092	no
chr7	gambelii	94400000	0.124148	no
chr7	gambelii	94500000	0.140403	no
chr7	gambelii	94600000	0.174189	no
chr7	gambelii	94700000	0.235132	no
chr7	gambelii	94800000	0.0914932	no
chr7	gambelii	94900000	0.250892	no
chr7	gambelii	95000000	0.262746	no
chr7	gambelii	95100000	0.272073	no
chr7	gambelii	95200000	0.15018	no
chr7	gambelii	95300000	0.266627	no
chr7	gambelii	95400000	0.255136	no
chr7	gambelii	95500000	0.214825	no
chr7	gambelii	95600000	0.179424	no
chr7	gambelii	95700000	0.0566238	no
chr7	gambelii	95800000	0.0576708	no
chr7	gambelii	95900000	0.049422	no
chr7	gambelii	96000000	0.192533	no
chr7	gambelii	96100000	0.206605	no
chr7	gambelii	96200000	0.182601	no
chr7	gambelii	96300000	0.149986	no
chr7	gambelii	96400000	0.186693	no
chr7	gambelii	96500000	0.347973	no
chr7	gambelii	96600000	0.208131	no
chr7	gambelii	96700000	0.228825	no
chr7	gambelii	96800000	0.25188	no
chr7	gambelii	96900000	0.220895	no
chr7	gambelii	97000000	0.240629	no
chr7	gambelii	97100000	0.22784	no
chr7	gambelii	97200000	0.200708	no
chr7	gambelii	97300000	0.258733	no
chr7	gambelii	97400000	0.242125	no
chr7	gambelii	97500000	0.190868	no
chr7	gambelii	97600000	0.241785	no
chr7	gambelii	97700000	0.273023	no
chr7	gambelii	97800000	0.26649	no
chr7	gambelii	97900000	0.259754	no
chr7	gambelii	98000000	0.185456	no
chr7	gambelii	98100000	0.0909959	no
chr7	gambelii	98200000	0.189683	no
chr7	gambelii	98300000	0.18689	no
chr7	gambelii	98400000	0.200018	no
chr7	gambelii	98500000	0.201992	no
chr7	gambelii	98600000	0.200299	no
chr7	gambelii	98700000	0.280987	no
chr7	gambelii	98800000	0.270372	no
chr7	gambelii	98900000	0.270422	no
chr7	gambelii	99000000	0.190115	no
chr7	gambelii	99100000	0.178669	no
chr7	gambelii	99200000	0.227381	no
chr7	gambelii	99300000	0.244438	no
chr7	gambelii	99400000	0.188064	no
chr7	gambelii	99500000	0.267066	no
chr7	gambelii	99600000	0.279719	no
chr7	gambelii	99700000	0.257249	no
chr7	gambelii	99800000	0.27073	no
chr7	gambelii	99900000	0.173976	no
chr7	gambelii	100000000	0.140096	no
chr7	gambelii	100100000	0.213404	no
chr7	gambelii	100200000	0.0926846	no
chr7	gambelii	100300000	0.280906	no
chr7	gambelii	100400000	0.257369	no
chr7	gambelii	100500000	0.321098	no
chr7	gambelii	100600000	0.236307	no
chr7	gambelii	100700000	0.281507	no
chr7	gambelii	100800000	0.249444	no
chr7	gambelii	100900000	0.237869	no
chr7	gambelii	101000000	0.217354	no
chr7	gambelii	101100000	0.235991	no
chr7	gambelii	101200000	0.254583	no
chr7	gambelii	101300000	0.21195	no
chr7	gambelii	101400000	0.336965	no
chr7	gambelii	101500000	0.300273	no
chr7	gambelii	101600000	0.312644	no
chr7	gambelii	101700000	0.241433	no
chr7	gambelii	101800000	0.317377	no
chr7	gambelii	101900000	0.251336	no
chr7	gambelii	102000000	0.273941	no
chr7	gambelii	102100000	0.15811	no
chr7	gambelii	102200000	0.147411	no
chr7	gambelii	102300000	-0.0016136	no
chr7	gambelii	102400000	0.209118	no
chr7	gambelii	102500000	0.137949	no
chr7	gambelii	102600000	0.282061	no
chr7	gambelii	102700000	0.304035	no
chr7	gambelii	102800000	0.273439	no
chr7	gambelii	102900000	0.338613	no
chr7	gambelii	103000000	0.387728	no
chr7	gambelii	103100000	0.377427	no
chr7	gambelii	103200000	0.135816	no
chr7	gambelii	103300000	0.361496	no
chr7	gambelii	103400000	0.414401	no
chr7	gambelii	103500000	0.398382	no
chr7	gambelii	103600000	0.368034	no
chr7	gambelii	103700000	0.379972	no
chr7	gambelii	103800000	0.300136	no
chr7	gambelii	103900000	0.374023	no
chr7	gambelii	104000000	0.341499	no
chr7	gambelii	104100000	0.279929	no
chr7	gambelii	104200000	0.295069	no
chr7	gambelii	104300000	0.386145	no
chr7	gambelii	104400000	0.390041	no
chr7	gambelii	104500000	0.37974	no
chr7	gambelii	104600000	0.335578	no
chr7	gambelii	104700000	0.206625	no
chr7	gambelii	104800000	0.320202	no
chr7	gambelii	104900000	0.251877	no
chr7	gambelii	105000000	0.342177	no
chr7	gambelii	105100000	0.26197	no
chr7	gambelii	105200000	0.335621	no
chr7	gambelii	105300000	0.253107	no
chr7	gambelii	105400000	0.197299	no
chr7	gambelii	105500000	0.347851	no
chr7	gambelii	105600000	0.387377	no
chr7	gambelii	105700000	0.406097	no
chr7	gambelii	105800000	0.387249	no
chr7	gambelii	105900000	0.182697	no
chr7	gambelii	106000000	0.143713	no
chr7	gambelii	106100000	0.212608	no
chr7	gambelii	106200000	0.21784	no
chr7	gambelii	106300000	0.286322	no
chr7	gambelii	106400000	0.253509	no
chr7	gambelii	106500000	0.25413	no
chr7	gambelii	106600000	0.343127	no
chr7	gambelii	106700000	0.244466	no
chr7	gambelii	106800000	0.358	no
chr7	gambelii	106900000	0.388533	no
chr7	gambelii	107000000	0.353101	no
chr7	gambelii	107100000	0.357884	no
chr7	gambelii	107200000	0.3641	no
chr7	gambelii	107300000	0.348756	no
chr7	gambelii	107400000	0.29017	no
chr7	gambelii	107500000	0.313601	no
chr7	gambelii	107600000	0.353299	no
chr7	gambelii	107700000	0.29853	no
chr7	gambelii	107800000	0.300976	no
chr7	gambelii	107900000	0.312774	no
chr7	gambelii	108000000	0.296057	no
chr7	gambelii	108100000	0.354142	no
chr7	gambelii	108200000	0.344646	no
chr7	gambelii	108300000	0.3949	no
chr7	gambelii	108400000	0.386329	no
chr7	gambelii	108500000	0.348299	no
chr7	gambelii	108600000	0.253497	no
chr7	gambelii	108700000	0.271725	no
chr7	gambelii	108800000	0.308362	no
chr7	gambelii	108900000	0.277963	no
chr7	gambelii	109000000	0.326364	no
chr7	gambelii	109100000	0.290562	no
chr7	gambelii	109200000	0.366844	no
chr7	gambelii	109300000	0.37228	no
chr7	gambelii	109400000	0.306426	no
chr7	gambelii	109500000	0.317505	no
chr7	gambelii	109600000	0.326319	no
chr7	gambelii	109700000	0.300809	no
chr7	gambelii	109800000	0.338857	no
chr7	gambelii	109900000	0.326351	no
chr7	gambelii	110000000	0.21433	no
chr7	gambelii	110100000	0.358499	no
chr7	gambelii	110200000	0.36537	no
chr7	gambelii	110300000	0.261432	no
chr7	gambelii	110400000	0.25311	no
chr7	gambelii	110500000	0.344163	no
chr7	gambelii	110600000	0.345369	no
chr7	gambelii	110700000	0.383602	no
chr7	gambelii	110800000	0.305337	no
chr7	gambelii	110900000	0.378934	no
chr7	gambelii	111000000	0.263666	no
chr7	gambelii	111100000	0.225736	no
chr7	gambelii	111200000	0.297267	no
chr7	gambelii	111300000	0.273579	no
chr7	gambelii	111400000	0.312098	no
chr7	gambelii	111500000	0.307685	no
chr7	gambelii	111600000	0.286559	no
chr7	gambelii	111700000	0.332661	no
chr7	gambelii	111800000	0.270069	no
chr7	gambelii	111900000	0.217023	no
chr7	gambelii	112000000	0.239283	no
chr7	gambelii	112100000	0.348256	no
chr7	gambelii	112200000	0.325009	no
chr7	gambelii	112300000	0.352932	no
chr7	gambelii	112400000	0.306084	no
chr7	gambelii	112500000	0.230584	no
chr7	gambelii	112600000	0.370242	no
chr7	gambelii	112700000	0.34516	no
chr7	gambelii	112800000	0.206348	no
chr7	gambelii	112900000	0.255835	no
chr7	gambelii	113000000	0.308199	no
chr7	gambelii	113100000	0.323788	no
chr7	gambelii	113200000	0.205637	no
chr7	gambelii	113300000	0.351678	no
chr7	gambelii	113400000	0.140618	no
chr7	gambelii	113500000	0.131074	no
chr7	gambelii	113600000	0.125704	no
chr7	gambelii	113700000	0.187749	no
chr7	gambelii	113800000	0.186645	no
chr7	gambelii	113900000	0.152651	no
chr7	gambelii	114000000	0.147746	no
chr7	gambelii	114100000	0.193165	no
chr7	gambelii	114200000	0.125227	no
chr7	gambelii	114300000	0.146547	no
chr7	gambelii	114400000	0.200356	no
chr7	gambelii	114500000	0.152701	no
chr7	gambelii	114600000	0.278681	no
chr7	gambelii	114700000	0.224884	no
chr7	gambelii	114800000	0.257997	no
chr7	gambelii	114900000	0.193098	no
chr7	gambelii	115000000	0.227519	no
chr7	gambelii	115100000	0.327693	no
chr7	gambelii	115200000	0.24167	no
chr7	gambelii	115300000	0.211922	no
chr7	gambelii	115400000	0.105184	no
chr7	gambelii	115500000	0.182134	no
chr7	gambelii	115600000	0.331963	no
chr7	gambelii	115700000	0.338471	no
chr7	gambelii	115800000	0.288156	no
chr7	gambelii	115900000	0.370695	no
chr7	gambelii	116000000	0.265014	no
chr7	gambelii	116100000	0.332972	no
chr7	gambelii	116200000	0.285293	no
chr7	gambelii	116300000	0.207071	no
chr7	gambelii	116400000	0.245665	no
chr7	gambelii	116500000	0.329842	no
chr7	gambelii	116600000	0.386528	no
chr7	gambelii	116700000	0.372037	no
chr7	gambelii	116800000	0.251234	no
chr7	gambelii	116900000	0.34377	no
chr7	gambelii	117000000	0.26564	no
chr7	gambelii	117100000	0.335569	no
chr7	gambelii	117200000	0.324193	no
chr7	gambelii	117300000	0.410072	no
chr7	gambelii	117400000	0.387152	no
chr7	gambelii	117500000	0.314154	no
chr7	gambelii	117600000	0.363918	no
chr7	gambelii	117700000	0.243907	no
chr7	gambelii	117800000	0.290428	no
chr7	gambelii	117900000	0.314336	no
chr7	gambelii	118000000	0.292593	no
chr7	gambelii	118100000	0.385641	no
chr7	gambelii	118200000	0.208303	no
chr7	gambelii	118300000	0.380002	no
chr7	gambelii	118400000	0.396097	no
chr7	gambelii	118500000	0.372562	no
chr7	gambelii	118600000	0.164707	no
chr7	gambelii	118700000	0.133871	no
chr7	gambelii	118800000	0.405685	no
chr7	gambelii	118900000	0.411478	no
chr7	gambelii	119000000	0.390406	no
chr7	gambelii	119100000	0.373946	no
chr7	gambelii	119200000	0.371452	no
chr7	gambelii	119300000	0.36148	no
chr7	gambelii	119400000	0.20497	no

## Sheet: inv7.0_PCA_heterozygosity
ID	population	PC1_score	PC2_score	cluster	heterozygosity
07_BK_M_ERH108	gambelii	-245.873	77.6496	1	1.14187
27_BK_F_ERH87	gambelii	-181.259	-123.335	1	1.07213
28_BK_F_ERH99	gambelii	-216.328	-72.4221	1	1.0518
29_BK_M_ERH95	gambelii	-203.661	-120.904	1	1.07265
35_BK_M_ERH97	gambelii	-176.132	-129.74	1	1.06572
36_BK_M_ERH100	gambelii	-200.85	-111.629	1	1.04274
37_BK_M_ERH110	gambelii	2139.38	332.571	3	0.844841
39_BK_F_ERH83	gambelii	-189.306	-892.603	1	1.02596
40_BK_F_ERH88	gambelii	-490.408	605.37	1	1.07121
41_BK_M_ERH89	gambelii	995.865	109.971	2	1.34076
42_BK_F_ERH90	gambelii	-307.286	-1034.73	1	1.06685
43_BK_F_ERH96	gambelii	1032.17	89.5324	2	1.29414
44_BK_F_ERH107	gambelii	-87.241	-279.901	1	0.915306
ERH93	gambelii	-533.212	807.893	1	1.07114
ERH94	gambelii	-205.109	-1013.83	1	1.06788

## Sheet: inv7.1_localPCA
chromosome	population	window_position	MDS1	outlier_window
chr7	subgriseus	100000	0.075053	no
chr7	subgriseus	200000	0.230699	no
chr7	subgriseus	300000	-0.0257782	no
chr7	subgriseus	400000	-0.261282	no
chr7	subgriseus	500000	-0.155228	no
chr7	subgriseus	600000	-0.150707	no
chr7	subgriseus	700000	-0.227134	no
chr7	subgriseus	800000	-0.106938	no
chr7	subgriseus	900000	-0.0211254	no
chr7	subgriseus	1000000	-0.423109	no
chr7	subgriseus	1100000	-0.298482	no
chr7	subgriseus	1200000	-0.10501	no
chr7	subgriseus	1300000	-0.327516	no
chr7	subgriseus	1400000	-0.385859	no
chr7	subgriseus	1500000	-0.369444	no
chr7	subgriseus	1600000	-0.120014	no
chr7	subgriseus	1700000	-0.214778	no
chr7	subgriseus	1800000	-0.317308	no
chr7	subgriseus	1900000	-0.340543	no
chr7	subgriseus	2000000	-0.136483	no
chr7	subgriseus	2100000	-0.123837	no
chr7	subgriseus	2200000	-0.164204	no
chr7	subgriseus	2300000	-0.349874	no
chr7	subgriseus	2400000	-0.346064	no
chr7	subgriseus	2500000	-0.182312	no
chr7	subgriseus	2600000	-0.17396	no
chr7	subgriseus	2700000	-0.182281	no
chr7	subgriseus	2800000	-0.380368	no
chr7	subgriseus	2900000	-0.395564	no
chr7	subgriseus	3000000	-0.368823	no
chr7	subgriseus	3100000	-0.229404	no
chr7	subgriseus	3200000	-0.254805	no
chr7	subgriseus	3300000	-0.253536	no
chr7	subgriseus	3400000	-0.168416	no
chr7	subgriseus	3500000	-0.11066	no
chr7	subgriseus	3600000	-0.0706242	no
chr7	subgriseus	3700000	-0.0899044	no
chr7	subgriseus	3800000	-0.120944	no
chr7	subgriseus	3900000	-0.129243	no
chr7	subgriseus	4000000	-0.298819	no
chr7	subgriseus	4100000	-0.2967	no
chr7	subgriseus	4200000	-0.315463	no
chr7	subgriseus	4300000	-0.292476	no
chr7	subgriseus	4400000	-0.316032	no
chr7	subgriseus	4500000	-0.241185	no
chr7	subgriseus	4600000	-0.150298	no
chr7	subgriseus	4700000	0.0383659	no
chr7	subgriseus	4800000	0.0145432	no
chr7	subgriseus	4900000	0.0351286	no
chr7	subgriseus	5000000	-0.143058	no
chr7	subgriseus	5100000	-0.188152	no
chr7	subgriseus	5200000	-0.10724	no
chr7	subgriseus	5300000	0.0448901	no
chr7	subgriseus	5400000	0.0429566	no
chr7	subgriseus	5500000	-0.148617	no
chr7	subgriseus	5600000	-0.248318	no
chr7	subgriseus	5700000	-0.0246628	no
chr7	subgriseus	5800000	0.153745	no
chr7	subgriseus	5900000	-0.363192	no
chr7	subgriseus	6000000	-0.258768	yes
chr7	subgriseus	6100000	-0.28318	yes
chr7	subgriseus	6200000	-0.696318	yes
chr7	subgriseus	6300000	-0.816308	yes
chr7	subgriseus	6400000	-0.809568	yes
chr7	subgriseus	6500000	-0.808432	yes
chr7	subgriseus	6600000	-0.740842	yes
chr7	subgriseus	6700000	-0.796215	yes
chr7	subgriseus	6800000	-0.772271	yes
chr7	subgriseus	6900000	-0.706412	yes
chr7	subgriseus	7000000	-0.81714	yes
chr7	subgriseus	7100000	-0.773539	yes
chr7	subgriseus	7200000	-0.779061	yes
chr7	subgriseus	7300000	-0.760468	yes
chr7	subgriseus	7400000	-0.766624	yes
chr7	subgriseus	7500000	-0.746415	yes
chr7	subgriseus	7600000	-0.667693	yes
chr7	subgriseus	7700000	-0.634087	yes
chr7	subgriseus	7800000	-0.602928	yes
chr7	subgriseus	7900000	-0.690127	yes
chr7	subgriseus	8000000	-0.621743	yes
chr7	subgriseus	8100000	-0.680963	yes
chr7	subgriseus	8200000	-0.619715	yes
chr7	subgriseus	8300000	-0.597281	yes
chr7	subgriseus	8400000	-0.592642	yes
chr7	subgriseus	8500000	-0.534245	yes
chr7	subgriseus	8600000	-0.54046	yes
chr7	subgriseus	8700000	-0.641643	yes
chr7	subgriseus	8800000	-0.700201	yes
chr7	subgriseus	8900000	-0.747224	yes
chr7	subgriseus	9000000	-0.700295	yes
chr7	subgriseus	9100000	-0.712485	yes
chr7	subgriseus	9200000	-0.534631	yes
chr7	subgriseus	9300000	-0.664444	yes
chr7	subgriseus	9400000	-0.634678	yes
chr7	subgriseus	9500000	-0.551597	yes
chr7	subgriseus	9600000	-0.604433	yes
chr7	subgriseus	9700000	-0.606493	yes
chr7	subgriseus	9800000	-0.593528	yes
chr7	subgriseus	9900000	-0.573783	yes
chr7	subgriseus	10000000	-0.658563	yes
chr7	subgriseus	10100000	-0.655592	yes
chr7	subgriseus	10200000	-0.64749	yes
chr7	subgriseus	10300000	-0.624292	yes
chr7	subgriseus	10400000	-0.550624	yes
chr7	subgriseus	10500000	-0.552286	yes
chr7	subgriseus	10600000	-0.522422	yes
chr7	subgriseus	10700000	-0.435017	yes
chr7	subgriseus	10800000	-0.27158	no
chr7	subgriseus	10900000	0.111146	no
chr7	subgriseus	11000000	0.0563712	no
chr7	subgriseus	11100000	0.0881751	no
chr7	subgriseus	11200000	0.0324814	no
chr7	subgriseus	11300000	0.0066141	no
chr7	subgriseus	11400000	0.0567528	no
chr7	subgriseus	11500000	-0.034053	no
chr7	subgriseus	11600000	0.0440577	no
chr7	subgriseus	11700000	0.0947523	no
chr7	subgriseus	11800000	0.0683989	no
chr7	subgriseus	11900000	0.120173	no
chr7	subgriseus	12000000	0.103398	no
chr7	subgriseus	12100000	0.10599	no
chr7	subgriseus	12200000	0.184965	no
chr7	subgriseus	12300000	0.0382765	no
chr7	subgriseus	12400000	0.0376171	no
chr7	subgriseus	12500000	0.010229	no
chr7	subgriseus	12600000	0.0288118	no
chr7	subgriseus	12700000	-0.0449205	no
chr7	subgriseus	12800000	-0.0503207	no
chr7	subgriseus	12900000	0.0136981	no
chr7	subgriseus	13000000	-0.120184	no
chr7	subgriseus	13100000	-0.134078	no
chr7	subgriseus	13200000	-0.110646	no
chr7	subgriseus	13300000	-0.0561984	no
chr7	subgriseus	13400000	-0.0214602	no
chr7	subgriseus	13500000	-0.0103242	no
chr7	subgriseus	13600000	0.00059694	no
chr7	subgriseus	13700000	0.220886	no
chr7	subgriseus	13800000	-0.0592092	no
chr7	subgriseus	13900000	-0.0530071	no
chr7	subgriseus	14000000	-0.0688992	no
chr7	subgriseus	14100000	-0.0299752	no
chr7	subgriseus	14200000	0.0259201	no
chr7	subgriseus	14300000	0.00806464	no
chr7	subgriseus	14400000	-0.0080637	no
chr7	subgriseus	14500000	-0.0215025	no
chr7	subgriseus	14600000	0.0460074	no
chr7	subgriseus	14700000	0.118246	no
chr7	subgriseus	14800000	0.16171	no
chr7	subgriseus	14900000	0.0871818	no
chr7	subgriseus	15000000	0.057239	no
chr7	subgriseus	15100000	0.0575852	no
chr7	subgriseus	15200000	0.074265	no
chr7	subgriseus	15300000	0.131746	no
chr7	subgriseus	15400000	0.0749512	no
chr7	subgriseus	15500000	-0.101953	no
chr7	subgriseus	15600000	-0.161639	no
chr7	subgriseus	15700000	-0.190168	no
chr7	subgriseus	15800000	-0.183813	no
chr7	subgriseus	15900000	0.0354232	no
chr7	subgriseus	16000000	0.111871	no
chr7	subgriseus	16100000	0.0928776	no
chr7	subgriseus	16200000	0.021759	no
chr7	subgriseus	16300000	0.156132	no
chr7	subgriseus	16400000	-0.103387	no
chr7	subgriseus	16500000	0.0364315	no
chr7	subgriseus	16600000	0.0919785	no
chr7	subgriseus	16700000	-0.0433701	no
chr7	subgriseus	16800000	0.0431147	no
chr7	subgriseus	16900000	0.189289	no
chr7	subgriseus	17000000	0.188994	no
chr7	subgriseus	17100000	0.0579852	no
chr7	subgriseus	17200000	-0.0876007	no
chr7	subgriseus	17300000	0.0303737	no
chr7	subgriseus	17400000	0.0773543	no
chr7	subgriseus	17500000	0.0693023	no
chr7	subgriseus	17600000	0.0774346	no
chr7	subgriseus	17700000	-0.0586044	no
chr7	subgriseus	17800000	0.0628224	no
chr7	subgriseus	17900000	0.168939	no
chr7	subgriseus	18000000	0.0298774	no
chr7	subgriseus	18100000	-0.0377054	no
chr7	subgriseus	18200000	0.11837	no
chr7	subgriseus	18300000	0.0351344	no
chr7	subgriseus	18400000	0.0941521	no
chr7	subgriseus	18500000	-0.0270864	no
chr7	subgriseus	18600000	-0.068303	no
chr7	subgriseus	18700000	-0.0509576	no
chr7	subgriseus	18800000	-0.25208	no
chr7	subgriseus	18900000	0.0575848	no
chr7	subgriseus	19000000	-0.0254756	no
chr7	subgriseus	19100000	-0.0235146	no
chr7	subgriseus	19200000	-0.0458913	no
chr7	subgriseus	19300000	-0.0035194	no
chr7	subgriseus	19400000	-0.271084	no
chr7	subgriseus	19500000	0.0008757	no
chr7	subgriseus	19600000	-0.146313	no
chr7	subgriseus	19700000	0.0652362	no
chr7	subgriseus	19800000	0.0361899	no
chr7	subgriseus	19900000	-0.153905	no
chr7	subgriseus	20000000	-0.239839	no
chr7	subgriseus	20100000	-0.143162	no
chr7	subgriseus	20200000	0.10191	no
chr7	subgriseus	20300000	0.0689295	no
chr7	subgriseus	20400000	0.0310316	no
chr7	subgriseus	20500000	0.0704258	no
chr7	subgriseus	20600000	-0.0438451	no
chr7	subgriseus	20700000	-0.0381658	no
chr7	subgriseus	20800000	-0.148223	no
chr7	subgriseus	20900000	-0.0954324	no
chr7	subgriseus	21000000	-0.172134	no
chr7	subgriseus	21100000	-0.0591623	no
chr7	subgriseus	21200000	-0.0302769	no
chr7	subgriseus	21300000	-0.0305521	no
chr7	subgriseus	21400000	0.0553493	no
chr7	subgriseus	21500000	-0.160004	no
chr7	subgriseus	21600000	-0.155942	no
chr7	subgriseus	21700000	-0.214792	no
chr7	subgriseus	21800000	-0.018286	no
chr7	subgriseus	21900000	0.110198	no
chr7	subgriseus	22000000	-0.04753	no
chr7	subgriseus	22100000	0.102196	no
chr7	subgriseus	22200000	0.0573392	no
chr7	subgriseus	22300000	0.0390292	no
chr7	subgriseus	22400000	0.0279334	no
chr7	subgriseus	22500000	0.0635596	no
chr7	subgriseus	22600000	-0.0420439	no
chr7	subgriseus	22700000	0.0599075	no
chr7	subgriseus	22800000	0.0501321	no
chr7	subgriseus	22900000	0.176359	no
chr7	subgriseus	23000000	0.0215642	no
chr7	subgriseus	23100000	-0.0370443	no
chr7	subgriseus	23200000	-0.0683478	no
chr7	subgriseus	23300000	-0.0336035	no
chr7	subgriseus	23400000	-0.0721173	no
chr7	subgriseus	23500000	-0.044606	no
chr7	subgriseus	23600000	0.131197	no
chr7	subgriseus	23700000	-0.090057	no
chr7	subgriseus	23800000	-0.126526	no
chr7	subgriseus	23900000	-0.0755933	no
chr7	subgriseus	24000000	0.128428	no
chr7	subgriseus	24100000	0.01513	no
chr7	subgriseus	24200000	0.0485645	no
chr7	subgriseus	24300000	0.0899299	no
chr7	subgriseus	24400000	0.0641236	no
chr7	subgriseus	24500000	0.0745247	no
chr7	subgriseus	24600000	0.0144927	no
chr7	subgriseus	24700000	0.166168	no
chr7	subgriseus	24800000	-0.0249224	no
chr7	subgriseus	24900000	0.0371217	no
chr7	subgriseus	25000000	0.253021	no
chr7	subgriseus	25100000	0.0241545	no
chr7	subgriseus	25200000	-0.148519	no
chr7	subgriseus	25300000	-0.105658	no
chr7	subgriseus	25400000	-0.138879	no
chr7	subgriseus	25500000	0.0354648	no
chr7	subgriseus	25600000	-0.0475917	no
chr7	subgriseus	25700000	0.177784	no
chr7	subgriseus	25800000	0.0147038	no
chr7	subgriseus	25900000	0.268308	no
chr7	subgriseus	26000000	0.031534	no
chr7	subgriseus	26100000	0.0218305	no
chr7	subgriseus	26200000	0.123848	no
chr7	subgriseus	26300000	0.0855842	no
chr7	subgriseus	26400000	0.0264314	no
chr7	subgriseus	26500000	0.111071	no
chr7	subgriseus	26600000	0.260878	no
chr7	subgriseus	26700000	0.18831	no
chr7	subgriseus	26800000	0.22788	no
chr7	subgriseus	26900000	0.153196	no
chr7	subgriseus	27000000	-0.0018737	no
chr7	subgriseus	27100000	0.0441977	no
chr7	subgriseus	27200000	-0.0072614	no
chr7	subgriseus	27300000	-0.0587023	no
chr7	subgriseus	27400000	0.0475346	no
chr7	subgriseus	27500000	0.0525868	no
chr7	subgriseus	27600000	0.0439971	no
chr7	subgriseus	27700000	-0.0646884	no
chr7	subgriseus	27800000	-0.10737	no
chr7	subgriseus	27900000	0.00983871	no
chr7	subgriseus	28000000	-0.0809255	no
chr7	subgriseus	28100000	0.187434	no
chr7	subgriseus	28200000	0.131662	no
chr7	subgriseus	28300000	0.141314	no
chr7	subgriseus	28400000	0.0747732	no
chr7	subgriseus	28500000	-0.286138	no
chr7	subgriseus	28600000	0.0796701	no
chr7	subgriseus	28700000	0.022671	no
chr7	subgriseus	28800000	0.115204	no
chr7	subgriseus	28900000	-0.0173834	no
chr7	subgriseus	29000000	-0.0323143	no
chr7	subgriseus	29100000	-0.153953	no
chr7	subgriseus	29200000	-0.265297	no
chr7	subgriseus	29300000	-0.0950881	no
chr7	subgriseus	29400000	-0.079737	no
chr7	subgriseus	29500000	0.0189757	no
chr7	subgriseus	29600000	-0.0544822	no
chr7	subgriseus	29700000	-0.0331579	no
chr7	subgriseus	29800000	0.00265499	no
chr7	subgriseus	29900000	-0.0095696	no
chr7	subgriseus	30000000	-0.164872	no
chr7	subgriseus	30100000	-0.0005536	no
chr7	subgriseus	30200000	0.0248637	no
chr7	subgriseus	30300000	0.0446663	no
chr7	subgriseus	30400000	0.124509	no
chr7	subgriseus	30500000	-0.0104702	no
chr7	subgriseus	30600000	0.0654534	no
chr7	subgriseus	30700000	0.146656	no
chr7	subgriseus	30800000	0.00553355	no
chr7	subgriseus	30900000	-0.0197433	no
chr7	subgriseus	31000000	0.0568657	no
chr7	subgriseus	31100000	0.0304926	no
chr7	subgriseus	31200000	-0.0695229	no
chr7	subgriseus	31300000	0.00053898	no
chr7	subgriseus	31400000	-0.194325	no
chr7	subgriseus	31500000	-0.194404	no
chr7	subgriseus	31600000	-0.0791492	no
chr7	subgriseus	31700000	-0.0738913	no
chr7	subgriseus	31800000	0.0392248	no
chr7	subgriseus	31900000	-0.0582013	no
chr7	subgriseus	32000000	-0.166079	no
chr7	subgriseus	32100000	-0.101454	no
chr7	subgriseus	32200000	-0.0091145	no
chr7	subgriseus	32300000	-0.0777863	no
chr7	subgriseus	32400000	-0.0132987	no
chr7	subgriseus	32500000	0.00805784	no
chr7	subgriseus	32600000	0.115948	no
chr7	subgriseus	32700000	0.183932	no
chr7	subgriseus	32800000	0.0621435	no
chr7	subgriseus	32900000	0.184665	no
chr7	subgriseus	33000000	-0.0342027	no
chr7	subgriseus	33100000	0.0541142	no
chr7	subgriseus	33200000	-0.122674	no
chr7	subgriseus	33300000	0.0181764	no
chr7	subgriseus	33400000	-0.0483747	no
chr7	subgriseus	33500000	-0.0010356	no
chr7	subgriseus	33600000	-0.0147688	no
chr7	subgriseus	33700000	-0.015864	no
chr7	subgriseus	33800000	-0.047613	no
chr7	subgriseus	33900000	-0.0325768	no
chr7	subgriseus	34000000	0.0256577	no
chr7	subgriseus	34100000	0.141806	no
chr7	subgriseus	34200000	-0.0460357	no
chr7	subgriseus	34300000	0.0859078	no
chr7	subgriseus	34400000	0.0708775	no
chr7	subgriseus	34500000	0.1649	no
chr7	subgriseus	34600000	0.0174555	no
chr7	subgriseus	34700000	-0.0161195	no
chr7	subgriseus	34800000	0.00273848	no
chr7	subgriseus	34900000	0.0246813	no
chr7	subgriseus	35000000	-0.0208682	no
chr7	subgriseus	35100000	0.223982	no
chr7	subgriseus	35200000	-0.0215389	no
chr7	subgriseus	35300000	0.0237704	no
chr7	subgriseus	35400000	-0.130283	no
chr7	subgriseus	35500000	-0.153757	no
chr7	subgriseus	35600000	0.185521	no
chr7	subgriseus	35700000	-0.0476575	no
chr7	subgriseus	35800000	0.154734	no
chr7	subgriseus	35900000	0.0263184	no
chr7	subgriseus	36000000	0.0404278	no
chr7	subgriseus	36100000	0.214328	no
chr7	subgriseus	36200000	0.0999765	no
chr7	subgriseus	36300000	0.160129	no
chr7	subgriseus	36400000	-0.275509	no
chr7	subgriseus	36500000	0.0536704	no
chr7	subgriseus	36600000	0.0941235	no
chr7	subgriseus	36700000	0.208034	no
chr7	subgriseus	36800000	0.0304892	no
chr7	subgriseus	36900000	-0.0728734	no
chr7	subgriseus	37000000	-0.160538	no
chr7	subgriseus	37100000	0.0911367	no
chr7	subgriseus	37200000	-0.0920519	no
chr7	subgriseus	37300000	-0.0961872	no
chr7	subgriseus	37400000	0.115581	no
chr7	subgriseus	37500000	0.139894	no
chr7	subgriseus	37600000	0.102971	no
chr7	subgriseus	37700000	-0.0095759	no
chr7	subgriseus	37800000	0.0673202	no
chr7	subgriseus	37900000	0.135683	no
chr7	subgriseus	38000000	0.101462	no
chr7	subgriseus	38100000	0.0129964	no
chr7	subgriseus	38200000	0.0374616	no
chr7	subgriseus	38300000	0.0596041	no
chr7	subgriseus	38400000	0.101245	no
chr7	subgriseus	38500000	0.0564332	no
chr7	subgriseus	38600000	-0.0472025	no
chr7	subgriseus	38700000	0.0590033	no
chr7	subgriseus	38800000	0.193167	no
chr7	subgriseus	38900000	0.0794086	no
chr7	subgriseus	39000000	0.135221	no
chr7	subgriseus	39100000	0.0117488	no
chr7	subgriseus	39200000	-0.0231464	no
chr7	subgriseus	39300000	0.176463	no
chr7	subgriseus	39400000	0.0649113	no
chr7	subgriseus	39500000	0.00661586	no
chr7	subgriseus	39600000	-0.167457	no
chr7	subgriseus	39700000	0.105009	no
chr7	subgriseus	39800000	0.0413354	no
chr7	subgriseus	39900000	-0.0009419	no
chr7	subgriseus	40000000	-0.0225069	no
chr7	subgriseus	40100000	0.0253863	no
chr7	subgriseus	40200000	0.0296273	no
chr7	subgriseus	40300000	0.0212451	no
chr7	subgriseus	40400000	0.141235	no
chr7	subgriseus	40500000	0.114104	no
chr7	subgriseus	40600000	0.0841251	no
chr7	subgriseus	40700000	0.14658	no
chr7	subgriseus	40800000	-0.0621335	no
chr7	subgriseus	40900000	0.0689314	no
chr7	subgriseus	41000000	0.0417052	no
chr7	subgriseus	41100000	0.192288	no
chr7	subgriseus	41200000	0.121861	no
chr7	subgriseus	41300000	-0.0980123	no
chr7	subgriseus	41400000	-0.0238908	no
chr7	subgriseus	41500000	0.0646799	no
chr7	subgriseus	41600000	0.140796	no
chr7	subgriseus	41700000	-0.0299877	no
chr7	subgriseus	41800000	-0.0356589	no
chr7	subgriseus	41900000	0.117792	no
chr7	subgriseus	42000000	0.134143	no
chr7	subgriseus	42100000	0.0933547	no
chr7	subgriseus	42200000	0.274711	no
chr7	subgriseus	42300000	0.234552	no
chr7	subgriseus	42400000	-0.0229635	no
chr7	subgriseus	42500000	0.041572	no
chr7	subgriseus	42600000	-0.0203071	no
chr7	subgriseus	42700000	-0.00381	no
chr7	subgriseus	42800000	0.109822	no
chr7	subgriseus	42900000	-0.0724006	no
chr7	subgriseus	43000000	0.125088	no
chr7	subgriseus	43100000	0.187909	no
chr7	subgriseus	43200000	0.0837827	no
chr7	subgriseus	43300000	-0.0228157	no
chr7	subgriseus	43400000	-0.0633772	no
chr7	subgriseus	43500000	-0.131071	no
chr7	subgriseus	43600000	-0.0099806	no
chr7	subgriseus	43700000	0.0409607	no
chr7	subgriseus	43800000	0.118411	no
chr7	subgriseus	43900000	0.042951	no
chr7	subgriseus	44000000	0.0303076	no
chr7	subgriseus	44100000	0.183717	no
chr7	subgriseus	44200000	0.044006	no
chr7	subgriseus	44300000	0.0998534	no
chr7	subgriseus	44400000	0.00438062	no
chr7	subgriseus	44500000	0.0842994	no
chr7	subgriseus	44600000	-0.0774842	no
chr7	subgriseus	44700000	0.05757	no
chr7	subgriseus	44800000	-0.0846701	no
chr7	subgriseus	44900000	0.134746	no
chr7	subgriseus	45000000	0.180273	no
chr7	subgriseus	45100000	0.0510057	no
chr7	subgriseus	45200000	0.241118	no
chr7	subgriseus	45300000	0.0407947	no
chr7	subgriseus	45400000	0.00452833	no
chr7	subgriseus	45500000	0.00737483	no
chr7	subgriseus	45600000	0.0124447	no
chr7	subgriseus	45700000	0.0899176	no
chr7	subgriseus	45800000	0.243207	no
chr7	subgriseus	45900000	0.264384	no
chr7	subgriseus	46000000	0.108386	no
chr7	subgriseus	46100000	0.0691008	no
chr7	subgriseus	46200000	0.0429745	no
chr7	subgriseus	46300000	0.0507698	no
chr7	subgriseus	46400000	0.0580401	no
chr7	subgriseus	46500000	0.196036	no
chr7	subgriseus	46600000	0.146114	no
chr7	subgriseus	46700000	0.182837	no
chr7	subgriseus	46800000	-0.103194	no
chr7	subgriseus	46900000	0.0102888	no
chr7	subgriseus	47000000	0.0440677	no
chr7	subgriseus	47100000	0.0704782	no
chr7	subgriseus	47200000	-0.0180628	no
chr7	subgriseus	47300000	0.118011	no
chr7	subgriseus	47400000	0.104315	no
chr7	subgriseus	47500000	0.0587149	no
chr7	subgriseus	47600000	-0.0232851	no
chr7	subgriseus	47700000	0.0109454	no
chr7	subgriseus	47800000	-0.0643743	no
chr7	subgriseus	47900000	-0.0393209	no
chr7	subgriseus	48000000	-0.17653	no
chr7	subgriseus	48100000	-0.0105442	no
chr7	subgriseus	48200000	0.0271281	no
chr7	subgriseus	48300000	-0.059322	no
chr7	subgriseus	48400000	0.0252115	no
chr7	subgriseus	48500000	0.138034	no
chr7	subgriseus	48600000	0.229445	no
chr7	subgriseus	48700000	0.172083	no
chr7	subgriseus	48800000	0.0950539	no
chr7	subgriseus	48900000	0.235913	no
chr7	subgriseus	49000000	0.0757515	no
chr7	subgriseus	49100000	0.0379494	no
chr7	subgriseus	49200000	0.112256	no
chr7	subgriseus	49300000	0.0748293	no
chr7	subgriseus	49400000	0.0477816	no
chr7	subgriseus	49500000	-0.0440431	no
chr7	subgriseus	49600000	0.0393469	no
chr7	subgriseus	49700000	0.146776	no
chr7	subgriseus	49800000	0.126884	no
chr7	subgriseus	49900000	0.18006	no
chr7	subgriseus	50000000	0.218548	no
chr7	subgriseus	50100000	-0.0143801	no
chr7	subgriseus	50200000	0.104595	no
chr7	subgriseus	50300000	0.216049	no
chr7	subgriseus	50400000	-0.0949905	no
chr7	subgriseus	50500000	-0.019254	no
chr7	subgriseus	50600000	0.12959	no
chr7	subgriseus	50700000	-0.0090242	no
chr7	subgriseus	50800000	-0.0215512	no
chr7	subgriseus	50900000	0.0637045	no
chr7	subgriseus	51000000	0.198437	no
chr7	subgriseus	51100000	0.153726	no
chr7	subgriseus	51200000	0.111631	no
chr7	subgriseus	51300000	0.0197629	no
chr7	subgriseus	51400000	-0.058079	no
chr7	subgriseus	51500000	0.16092	no
chr7	subgriseus	51600000	0.115042	no
chr7	subgriseus	51700000	-0.0984727	no
chr7	subgriseus	51800000	-0.0015409	no
chr7	subgriseus	51900000	-0.0177623	no
chr7	subgriseus	52000000	-0.0170988	no
chr7	subgriseus	52100000	0.036447	no
chr7	subgriseus	52200000	-0.12427	no
chr7	subgriseus	52300000	-0.0151196	no
chr7	subgriseus	52400000	-0.200984	no
chr7	subgriseus	52500000	0.111462	no
chr7	subgriseus	52600000	0.103884	no
chr7	subgriseus	52700000	0.154286	no
chr7	subgriseus	52800000	0.210142	no
chr7	subgriseus	52900000	-0.0038686	no
chr7	subgriseus	53000000	0.157207	no
chr7	subgriseus	53100000	0.0681949	no
chr7	subgriseus	53200000	-0.0616618	no
chr7	subgriseus	53300000	0.0213862	no
chr7	subgriseus	53400000	0.0341444	no
chr7	subgriseus	53500000	0.10414	no
chr7	subgriseus	53600000	0.0111317	no
chr7	subgriseus	53700000	0.0801771	no
chr7	subgriseus	53800000	0.0443404	no
chr7	subgriseus	53900000	0.197218	no
chr7	subgriseus	54000000	-0.0075289	no
chr7	subgriseus	54100000	0.0332207	no
chr7	subgriseus	54200000	0.117813	no
chr7	subgriseus	54300000	0.0432025	no
chr7	subgriseus	54400000	0.0795296	no
chr7	subgriseus	54500000	0.0821584	no
chr7	subgriseus	54600000	0.174296	no
chr7	subgriseus	54700000	-0.047765	no
chr7	subgriseus	54800000	-0.0611034	no
chr7	subgriseus	54900000	0.0241613	no
chr7	subgriseus	55000000	0.01913	no
chr7	subgriseus	55100000	0.0895693	no
chr7	subgriseus	55200000	-0.0518458	no
chr7	subgriseus	55300000	0.228651	no
chr7	subgriseus	55400000	0.0401498	no
chr7	subgriseus	55500000	0.0381298	no
chr7	subgriseus	55600000	0.0130936	no
chr7	subgriseus	55700000	-0.0558678	no
chr7	subgriseus	55800000	-0.47402	no
chr7	subgriseus	55900000	-0.0953376	no
chr7	subgriseus	56000000	-0.0307196	no
chr7	subgriseus	56100000	-0.0019679	no
chr7	subgriseus	56200000	0.0506231	no
chr7	subgriseus	56300000	0.0880317	no
chr7	subgriseus	56400000	-0.0920198	no
chr7	subgriseus	56500000	0.0809097	no
chr7	subgriseus	56600000	0.144098	no
chr7	subgriseus	56700000	0.145905	no
chr7	subgriseus	56800000	0.0496967	no
chr7	subgriseus	56900000	0.113634	no
chr7	subgriseus	57000000	0.12455	no
chr7	subgriseus	57100000	0.0718019	no
chr7	subgriseus	57200000	0.0738583	no
chr7	subgriseus	57300000	0.0880957	no
chr7	subgriseus	57400000	0.166954	no
chr7	subgriseus	57500000	0.178771	no
chr7	subgriseus	57600000	0.165715	no
chr7	subgriseus	57700000	0.0197735	no
chr7	subgriseus	57800000	0.0442652	no
chr7	subgriseus	57900000	0.0331389	no
chr7	subgriseus	58000000	-0.0218524	no
chr7	subgriseus	58100000	0.132963	no
chr7	subgriseus	58200000	0.162879	no
chr7	subgriseus	58300000	0.0832058	no
chr7	subgriseus	58400000	-0.093645	no
chr7	subgriseus	58500000	-0.107959	no
chr7	subgriseus	58600000	0.114615	no
chr7	subgriseus	58700000	0.0965234	no
chr7	subgriseus	58800000	0.0357378	no
chr7	subgriseus	58900000	0.107813	no
chr7	subgriseus	59000000	0.111215	no
chr7	subgriseus	59100000	0.0814858	no
chr7	subgriseus	59200000	0.116814	no
chr7	subgriseus	59300000	-0.147409	no
chr7	subgriseus	59400000	-0.0033277	no
chr7	subgriseus	59500000	-0.256819	no
chr7	subgriseus	59600000	-0.0316006	no
chr7	subgriseus	59700000	-0.117277	no
chr7	subgriseus	59800000	-0.225165	no
chr7	subgriseus	59900000	0.230334	no
chr7	subgriseus	60000000	0.228929	no
chr7	subgriseus	60100000	0.122087	no
chr7	subgriseus	60200000	-0.0667997	no
chr7	subgriseus	60300000	0.0270912	no
chr7	subgriseus	60400000	0.104004	no
chr7	subgriseus	60500000	0.0574297	no
chr7	subgriseus	60600000	0.116216	no
chr7	subgriseus	60700000	0.247284	no
chr7	subgriseus	60800000	-0.0345056	no
chr7	subgriseus	60900000	-0.0038416	no
chr7	subgriseus	61000000	0.0908481	no
chr7	subgriseus	61100000	0.0104811	no
chr7	subgriseus	61200000	0.0329557	no
chr7	subgriseus	61300000	0.145089	no
chr7	subgriseus	61400000	-0.0394322	no
chr7	subgriseus	61500000	0.0755873	no
chr7	subgriseus	61600000	0.129047	no
chr7	subgriseus	61700000	0.0524908	no
chr7	subgriseus	61800000	0.106291	no
chr7	subgriseus	61900000	0.120641	no
chr7	subgriseus	62000000	-0.167259	no
chr7	subgriseus	62100000	-0.0973504	no
chr7	subgriseus	62200000	-0.095531	no
chr7	subgriseus	62300000	-0.066466	no
chr7	subgriseus	62400000	-0.0362639	no
chr7	subgriseus	62500000	0.246854	no
chr7	subgriseus	62600000	0.056738	no
chr7	subgriseus	62700000	0.0738038	no
chr7	subgriseus	62800000	0.101251	no
chr7	subgriseus	62900000	0.147265	no
chr7	subgriseus	63000000	-0.296565	no
chr7	subgriseus	63100000	-0.261227	no
chr7	subgriseus	63200000	0.0858141	no
chr7	subgriseus	63300000	0.105581	no
chr7	subgriseus	63400000	0.0582456	no
chr7	subgriseus	63500000	0.0136429	no
chr7	subgriseus	63600000	0.0081823	no
chr7	subgriseus	63700000	0.117227	no
chr7	subgriseus	63800000	-0.0462484	no
chr7	subgriseus	63900000	0.0667377	no
chr7	subgriseus	64000000	0.0321501	no
chr7	subgriseus	64100000	-0.0076741	no
chr7	subgriseus	64200000	0.0465775	no
chr7	subgriseus	64300000	0.0118381	no
chr7	subgriseus	64400000	0.121884	no
chr7	subgriseus	64500000	-0.0032922	no
chr7	subgriseus	64600000	0.0270476	no
chr7	subgriseus	64700000	0.138188	no
chr7	subgriseus	64800000	0.106707	no
chr7	subgriseus	64900000	0.177225	no
chr7	subgriseus	65000000	0.0278804	no
chr7	subgriseus	65100000	0.0085314	no
chr7	subgriseus	65200000	0.171184	no
chr7	subgriseus	65300000	-0.011242	no
chr7	subgriseus	65400000	-0.0887843	no
chr7	subgriseus	65500000	-0.0202151	no
chr7	subgriseus	65600000	-0.0514941	no
chr7	subgriseus	65700000	0.0459465	no
chr7	subgriseus	65800000	0.144451	no
chr7	subgriseus	65900000	0.0883684	no
chr7	subgriseus	66000000	0.0984897	no
chr7	subgriseus	66100000	0.0407852	no
chr7	subgriseus	66200000	0.0131201	no
chr7	subgriseus	66300000	-0.265073	no
chr7	subgriseus	66400000	0.113106	no
chr7	subgriseus	66500000	0.184895	no
chr7	subgriseus	66600000	0.0963636	no
chr7	subgriseus	66700000	0.106992	no
chr7	subgriseus	66800000	0.179317	no
chr7	subgriseus	66900000	0.120247	no
chr7	subgriseus	67000000	-0.0559449	no
chr7	subgriseus	67100000	0.13075	no
chr7	subgriseus	67200000	0.15427	no
chr7	subgriseus	67300000	-0.0504918	no
chr7	subgriseus	67400000	-0.0746455	no
chr7	subgriseus	67500000	0.0335959	no
chr7	subgriseus	67600000	-0.0229426	no
chr7	subgriseus	67700000	0.0676115	no
chr7	subgriseus	67800000	0.219605	no
chr7	subgriseus	67900000	0.131806	no
chr7	subgriseus	68000000	-0.0711618	no
chr7	subgriseus	68100000	0.145675	no
chr7	subgriseus	68200000	0.182845	no
chr7	subgriseus	68300000	0.0803713	no
chr7	subgriseus	68400000	-0.0096784	no
chr7	subgriseus	68500000	-0.0474194	no
chr7	subgriseus	68600000	0.0903153	no
chr7	subgriseus	68700000	-0.0876535	no
chr7	subgriseus	68800000	-0.116416	no
chr7	subgriseus	68900000	-0.144972	no
chr7	subgriseus	69000000	-0.0679003	no
chr7	subgriseus	69100000	0.0229302	no
chr7	subgriseus	69200000	0.103844	no
chr7	subgriseus	69300000	0.0680851	no
chr7	subgriseus	69400000	-0.177649	no
chr7	subgriseus	69500000	0.027141	no
chr7	subgriseus	69600000	0.126701	no
chr7	subgriseus	69700000	0.186484	no
chr7	subgriseus	69800000	0.166637	no
chr7	subgriseus	69900000	-0.0905961	no
chr7	subgriseus	70000000	-0.136412	no
chr7	subgriseus	70100000	-0.102882	no
chr7	subgriseus	70200000	-0.143551	no
chr7	subgriseus	70300000	-0.0248015	no
chr7	subgriseus	70400000	0.0781076	no
chr7	subgriseus	70500000	0.136515	no
chr7	subgriseus	70600000	-0.0609255	no
chr7	subgriseus	70700000	0.087046	no
chr7	subgriseus	70800000	0.137741	no
chr7	subgriseus	70900000	0.227691	no
chr7	subgriseus	71000000	-0.0313923	no
chr7	subgriseus	71100000	-0.0377438	no
chr7	subgriseus	71200000	-0.0542069	no
chr7	subgriseus	71300000	-0.0443854	no
chr7	subgriseus	71400000	-0.0514446	no
chr7	subgriseus	71500000	-0.0485315	no
chr7	subgriseus	71600000	0.0765719	no
chr7	subgriseus	71700000	0.00572236	no
chr7	subgriseus	71800000	0.0320102	no
chr7	subgriseus	71900000	-0.0505401	no
chr7	subgriseus	72000000	0.106312	no
chr7	subgriseus	72100000	0.0836163	no
chr7	subgriseus	72200000	0.0312147	no
chr7	subgriseus	72300000	0.117361	no
chr7	subgriseus	72400000	0.145036	no
chr7	subgriseus	72500000	0.140654	no
chr7	subgriseus	72600000	-0.039066	no
chr7	subgriseus	72700000	0.138576	no
chr7	subgriseus	72800000	0.1929	no
chr7	subgriseus	72900000	0.167707	no
chr7	subgriseus	73000000	0.0188661	no
chr7	subgriseus	73100000	-0.113525	no
chr7	subgriseus	73200000	-0.058222	no
chr7	subgriseus	73300000	0.0951486	no
chr7	subgriseus	73400000	-0.0957953	no
chr7	subgriseus	73500000	-0.066582	no
chr7	subgriseus	73600000	0.0891905	no
chr7	subgriseus	73700000	0.0139129	no
chr7	subgriseus	73800000	0.20043	no
chr7	subgriseus	73900000	-0.14089	no
chr7	subgriseus	74000000	0.189574	no
chr7	subgriseus	74100000	0.0924989	no
chr7	subgriseus	74200000	0.0434089	no
chr7	subgriseus	74300000	0.151171	no
chr7	subgriseus	74400000	0.118932	no
chr7	subgriseus	74500000	0.135885	no
chr7	subgriseus	74600000	0.0589352	no
chr7	subgriseus	74700000	0.0269886	no
chr7	subgriseus	74800000	0.0165787	no
chr7	subgriseus	74900000	-0.0124109	no
chr7	subgriseus	75000000	-0.0604564	no
chr7	subgriseus	75100000	0.15027	no
chr7	subgriseus	75200000	0.00934914	no
chr7	subgriseus	75300000	-0.0630138	no
chr7	subgriseus	75400000	-0.135043	no
chr7	subgriseus	75500000	0.0667133	no
chr7	subgriseus	75600000	0.0936735	no
chr7	subgriseus	75700000	0.0921816	no
chr7	subgriseus	75800000	-0.046774	no
chr7	subgriseus	75900000	0.14151	no
chr7	subgriseus	76000000	-0.043518	no
chr7	subgriseus	76100000	-0.113302	no
chr7	subgriseus	76200000	0.122991	no
chr7	subgriseus	76300000	0.13783	no
chr7	subgriseus	76400000	0.0477638	no
chr7	subgriseus	76500000	-0.0332771	no
chr7	subgriseus	76600000	-0.0019261	no
chr7	subgriseus	76700000	0.189361	no
chr7	subgriseus	76800000	-0.0300919	no
chr7	subgriseus	76900000	0.139673	no
chr7	subgriseus	77000000	0.0906333	no
chr7	subgriseus	77100000	0.0770971	no
chr7	subgriseus	77200000	0.0152444	no
chr7	subgriseus	77300000	-0.0067677	no
chr7	subgriseus	77400000	-0.0195886	no
chr7	subgriseus	77500000	0.111437	no
chr7	subgriseus	77600000	0.133216	no
chr7	subgriseus	77700000	0.06453	no
chr7	subgriseus	77800000	0.0609508	no
chr7	subgriseus	77900000	-0.102428	no
chr7	subgriseus	78000000	0.137843	no
chr7	subgriseus	78100000	0.168684	no
chr7	subgriseus	78200000	0.134202	no
chr7	subgriseus	78300000	0.0849657	no
chr7	subgriseus	78400000	0.0411279	no
chr7	subgriseus	78500000	0.109136	no
chr7	subgriseus	78600000	0.0217335	no
chr7	subgriseus	78700000	-0.0487781	no
chr7	subgriseus	78800000	-0.018594	no
chr7	subgriseus	78900000	0.0747338	no
chr7	subgriseus	79000000	0.0292545	no
chr7	subgriseus	79100000	-0.0204379	no
chr7	subgriseus	79200000	0.0570486	no
chr7	subgriseus	79300000	0.0395838	no
chr7	subgriseus	79400000	0.0352917	no
chr7	subgriseus	79500000	0.0671708	no
chr7	subgriseus	79600000	0.0767446	no
chr7	subgriseus	79700000	-0.0324354	no
chr7	subgriseus	79800000	0.110015	no
chr7	subgriseus	79900000	-0.12942	no
chr7	subgriseus	80000000	0.0906817	no
chr7	subgriseus	80100000	0.0711134	no
chr7	subgriseus	80200000	0.0931816	no
chr7	subgriseus	80300000	0.20481	no
chr7	subgriseus	80400000	0.0692887	no
chr7	subgriseus	80500000	0.0295118	no
chr7	subgriseus	80600000	0.0889202	no
chr7	subgriseus	80700000	0.120441	no
chr7	subgriseus	80800000	0.081741	no
chr7	subgriseus	80900000	-0.186521	no
chr7	subgriseus	81000000	0.0347305	no
chr7	subgriseus	81100000	0.0225386	no
chr7	subgriseus	81200000	0.154745	no
chr7	subgriseus	81300000	-0.126903	no
chr7	subgriseus	81400000	-0.122376	no
chr7	subgriseus	81500000	-0.0590901	no
chr7	subgriseus	81600000	-0.0576122	no
chr7	subgriseus	81700000	-0.0176769	no
chr7	subgriseus	81800000	0.0507749	no
chr7	subgriseus	81900000	0.0786645	no
chr7	subgriseus	82000000	0.110047	no
chr7	subgriseus	82100000	0.00429194	no
chr7	subgriseus	82200000	0.0545069	no
chr7	subgriseus	82300000	0.0578242	no
chr7	subgriseus	82400000	0.0416938	no
chr7	subgriseus	82500000	0.0912485	no
chr7	subgriseus	82600000	0.157893	no
chr7	subgriseus	82700000	0.0771586	no
chr7	subgriseus	82800000	0.0252225	no
chr7	subgriseus	82900000	-0.0396216	no
chr7	subgriseus	83000000	0.278844	no
chr7	subgriseus	83100000	0.225915	no
chr7	subgriseus	83200000	-0.0483106	no
chr7	subgriseus	83300000	-0.174253	no
chr7	subgriseus	83400000	-0.0158627	no
chr7	subgriseus	83500000	-0.0032113	no
chr7	subgriseus	83600000	0.0608294	no
chr7	subgriseus	83700000	0.0523711	no
chr7	subgriseus	83800000	0.0492174	no
chr7	subgriseus	83900000	0.164338	no
chr7	subgriseus	84000000	0.0886975	no
chr7	subgriseus	84100000	-0.0249307	no
chr7	subgriseus	84200000	0.0344583	no
chr7	subgriseus	84300000	0.135018	no
chr7	subgriseus	84400000	0.154815	no
chr7	subgriseus	84500000	0.087487	no
chr7	subgriseus	84600000	0.101443	no
chr7	subgriseus	84700000	0.0825259	no
chr7	subgriseus	84800000	-0.0542766	no
chr7	subgriseus	84900000	-0.0099406	no
chr7	subgriseus	85000000	0.0315303	no
chr7	subgriseus	85100000	0.137686	no
chr7	subgriseus	85200000	0.128204	no
chr7	subgriseus	85300000	0.237035	no
chr7	subgriseus	85400000	0.200264	no
chr7	subgriseus	85500000	0.132516	no
chr7	subgriseus	85600000	0.147068	no
chr7	subgriseus	85700000	0.120437	no
chr7	subgriseus	85800000	-0.0227949	no
chr7	subgriseus	85900000	0.094347	no
chr7	subgriseus	86000000	-0.01751	no
chr7	subgriseus	86100000	0.0130751	no
chr7	subgriseus	86200000	-0.0461516	no
chr7	subgriseus	86300000	-0.0991863	no
chr7	subgriseus	86400000	-0.135428	no
chr7	subgriseus	86500000	-0.154389	no
chr7	subgriseus	86600000	-0.153181	no
chr7	subgriseus	86700000	-0.100325	no
chr7	subgriseus	86800000	-0.168934	no
chr7	subgriseus	86900000	0.152342	no
chr7	subgriseus	87000000	0.0659094	no
chr7	subgriseus	87100000	-0.0235351	no
chr7	subgriseus	87200000	0.0079917	no
chr7	subgriseus	87300000	0.00071161	no
chr7	subgriseus	87400000	-0.183526	no
chr7	subgriseus	87500000	-0.060972	no
chr7	subgriseus	87600000	0.10106	no
chr7	subgriseus	87700000	-0.0087988	no
chr7	subgriseus	87800000	0.0960632	no
chr7	subgriseus	87900000	0.116864	no
chr7	subgriseus	88000000	0.145094	no
chr7	subgriseus	88100000	0.0419407	no
chr7	subgriseus	88200000	0.0556051	no
chr7	subgriseus	88300000	0.0495936	no
chr7	subgriseus	88400000	0.0672217	no
chr7	subgriseus	88500000	-0.0323581	no
chr7	subgriseus	88600000	-0.0029892	no
chr7	subgriseus	88700000	-0.0362088	no
chr7	subgriseus	88800000	0.182475	no
chr7	subgriseus	88900000	0.0607891	no
chr7	subgriseus	89000000	0.1461	no
chr7	subgriseus	89100000	0.183603	no
chr7	subgriseus	89200000	0.10678	no
chr7	subgriseus	89300000	0.0804574	no
chr7	subgriseus	89400000	0.122594	no
chr7	subgriseus	89500000	0.0332143	no
chr7	subgriseus	89600000	-0.0514573	no
chr7	subgriseus	89700000	0.064297	no
chr7	subgriseus	89800000	0.0228501	no
chr7	subgriseus	89900000	0.00067161	no
chr7	subgriseus	90000000	0.0561238	no
chr7	subgriseus	90100000	0.0226242	no
chr7	subgriseus	90200000	0.14842	no
chr7	subgriseus	90300000	-0.0313017	no
chr7	subgriseus	90400000	-0.137095	no
chr7	subgriseus	90500000	0.0441096	no
chr7	subgriseus	90600000	0.00059845	no
chr7	subgriseus	90700000	-0.0162523	no
chr7	subgriseus	90800000	0.0512056	no
chr7	subgriseus	90900000	0.048165	no
chr7	subgriseus	91000000	0.0848246	no
chr7	subgriseus	91100000	-0.188694	no
chr7	subgriseus	91200000	0.203356	no
chr7	subgriseus	91300000	-0.0187686	no
chr7	subgriseus	91400000	0.0670942	no
chr7	subgriseus	91500000	0.247494	no
chr7	subgriseus	91600000	-0.0510904	no
chr7	subgriseus	91700000	0.181601	no
chr7	subgriseus	91800000	0.00550957	no
chr7	subgriseus	91900000	0.169575	no
chr7	subgriseus	92000000	0.060968	no
chr7	subgriseus	92100000	-0.0050618	no
chr7	subgriseus	92200000	0.162005	no
chr7	subgriseus	92300000	0.0479284	no
chr7	subgriseus	92400000	0.192621	no
chr7	subgriseus	92500000	0.185284	no
chr7	subgriseus	92600000	0.0333416	no
chr7	subgriseus	92700000	0.0980861	no
chr7	subgriseus	92800000	-0.0410532	no
chr7	subgriseus	92900000	-0.105746	no
chr7	subgriseus	93000000	0.0209275	no
chr7	subgriseus	93100000	0.19476	no
chr7	subgriseus	93200000	0.0504066	no
chr7	subgriseus	93300000	0.0431008	no
chr7	subgriseus	93400000	0.198274	no
chr7	subgriseus	93500000	0.0757333	no
chr7	subgriseus	93600000	-0.146199	no
chr7	subgriseus	93700000	0.00087728	no
chr7	subgriseus	93800000	0.0305396	no
chr7	subgriseus	93900000	0.169231	no
chr7	subgriseus	94000000	0.134754	no
chr7	subgriseus	94100000	0.0741465	no
chr7	subgriseus	94200000	0.036629	no
chr7	subgriseus	94300000	0.0206645	no
chr7	subgriseus	94400000	0.136138	no
chr7	subgriseus	94500000	0.0797231	no
chr7	subgriseus	94600000	0.0678379	no
chr7	subgriseus	94700000	0.114707	no
chr7	subgriseus	94800000	0.217225	no
chr7	subgriseus	94900000	0.174955	no
chr7	subgriseus	95000000	0.155921	no
chr7	subgriseus	95100000	0.0677552	no
chr7	subgriseus	95200000	-0.0304069	no
chr7	subgriseus	95300000	0.0344285	no
chr7	subgriseus	95400000	0.0579539	no
chr7	subgriseus	95500000	0.0542287	no
chr7	subgriseus	95600000	0.138644	no
chr7	subgriseus	95700000	0.0906031	no
chr7	subgriseus	95800000	-0.0453682	no
chr7	subgriseus	95900000	-0.0098447	no
chr7	subgriseus	96000000	0.0762038	no
chr7	subgriseus	96100000	0.174661	no
chr7	subgriseus	96200000	0.0790132	no
chr7	subgriseus	96300000	0.12097	no
chr7	subgriseus	96400000	0.118436	no
chr7	subgriseus	96500000	0.0573787	no
chr7	subgriseus	96600000	0.208841	no
chr7	subgriseus	96700000	0.12115	no
chr7	subgriseus	96800000	-0.035136	no
chr7	subgriseus	96900000	0.10436	no
chr7	subgriseus	97000000	0.174991	no
chr7	subgriseus	97100000	0.110218	no
chr7	subgriseus	97200000	0.0840841	no
chr7	subgriseus	97300000	0.0739679	no
chr7	subgriseus	97400000	0.102321	no
chr7	subgriseus	97500000	0.0488431	no
chr7	subgriseus	97600000	0.0470817	no
chr7	subgriseus	97700000	0.0353897	no
chr7	subgriseus	97800000	0.13533	no
chr7	subgriseus	97900000	-0.0594268	no
chr7	subgriseus	98000000	-0.149472	no
chr7	subgriseus	98100000	0.0197268	no
chr7	subgriseus	98200000	-0.103816	no
chr7	subgriseus	98300000	0.00511896	no
chr7	subgriseus	98400000	0.00320066	no
chr7	subgriseus	98500000	-0.0033277	no
chr7	subgriseus	98600000	-0.0489576	no
chr7	subgriseus	98700000	0.00078636	no
chr7	subgriseus	98800000	0.164448	no
chr7	subgriseus	98900000	0.0580265	no
chr7	subgriseus	99000000	0.174837	no
chr7	subgriseus	99100000	0.173182	no
chr7	subgriseus	99200000	0.0415838	no
chr7	subgriseus	99300000	0.0566932	no
chr7	subgriseus	99400000	0.0969449	no
chr7	subgriseus	99500000	0.0293814	no
chr7	subgriseus	99600000	0.10778	no
chr7	subgriseus	99700000	0.167423	no
chr7	subgriseus	99800000	0.16825	no
chr7	subgriseus	99900000	0.246154	no
chr7	subgriseus	100000000	0.1689	no
chr7	subgriseus	100100000	0.194072	no
chr7	subgriseus	100200000	0.108676	no
chr7	subgriseus	100300000	0.0929084	no
chr7	subgriseus	100400000	0.121952	no
chr7	subgriseus	100500000	0.0979191	no
chr7	subgriseus	100600000	0.149241	no
chr7	subgriseus	100700000	0.132768	no
chr7	subgriseus	100800000	0.204487	no
chr7	subgriseus	100900000	0.13506	no
chr7	subgriseus	101000000	0.120531	no
chr7	subgriseus	101100000	-0.0246312	no
chr7	subgriseus	101200000	-0.0760595	no
chr7	subgriseus	101300000	0.00972304	no
chr7	subgriseus	101400000	-0.0585209	no
chr7	subgriseus	101500000	0.0076329	no
chr7	subgriseus	101600000	0.00060787	no
chr7	subgriseus	101700000	0.0689197	no
chr7	subgriseus	101800000	0.151533	no
chr7	subgriseus	101900000	0.0580915	no
chr7	subgriseus	102000000	0.156379	no
chr7	subgriseus	102100000	0.148094	no
chr7	subgriseus	102200000	-0.137703	no
chr7	subgriseus	102300000	-0.0151403	no
chr7	subgriseus	102400000	-0.0046941	no
chr7	subgriseus	102500000	0.181664	no
chr7	subgriseus	102600000	0.0794618	no
chr7	subgriseus	102700000	0.0316351	no
chr7	subgriseus	102800000	-0.147273	no
chr7	subgriseus	102900000	0.0693465	no
chr7	subgriseus	103000000	0.0356424	no
chr7	subgriseus	103100000	0.199345	no
chr7	subgriseus	103200000	0.130211	no
chr7	subgriseus	103300000	0.0357406	no
chr7	subgriseus	103400000	-0.0227248	no
chr7	subgriseus	103500000	0.0748538	no
chr7	subgriseus	103600000	0.126883	no
chr7	subgriseus	103700000	0.0358085	no
chr7	subgriseus	103800000	0.062431	no
chr7	subgriseus	103900000	0.159961	no
chr7	subgriseus	104000000	0.0764739	no
chr7	subgriseus	104100000	0.0346992	no
chr7	subgriseus	104200000	-0.0369877	no
chr7	subgriseus	104300000	0.145464	no
chr7	subgriseus	104400000	0.0769375	no
chr7	subgriseus	104500000	0.101467	no
chr7	subgriseus	104600000	-0.0938178	no
chr7	subgriseus	104700000	0.0830642	no
chr7	subgriseus	104800000	0.18914	no
chr7	subgriseus	104900000	0.150366	no
chr7	subgriseus	105000000	0.060929	no
chr7	subgriseus	105100000	0.127491	no
chr7	subgriseus	105200000	-0.063863	no
chr7	subgriseus	105300000	-0.0269109	no
chr7	subgriseus	105400000	0.139187	no
chr7	subgriseus	105500000	0.333191	no
chr7	subgriseus	105600000	0.155147	no
chr7	subgriseus	105700000	-0.0458794	no
chr7	subgriseus	105800000	-0.0630069	no
chr7	subgriseus	105900000	-0.0220947	no
chr7	subgriseus	106000000	-0.0502893	no
chr7	subgriseus	106100000	0.0259097	no
chr7	subgriseus	106200000	0.129338	no
chr7	subgriseus	106300000	0.0484293	no
chr7	subgriseus	106400000	0.00548823	no
chr7	subgriseus	106500000	0.0353831	no
chr7	subgriseus	106600000	-0.0636623	no
chr7	subgriseus	106700000	0.0430489	no
chr7	subgriseus	106800000	0.0802571	no
chr7	subgriseus	106900000	0.170755	no
chr7	subgriseus	107000000	0.246319	no
chr7	subgriseus	107100000	0.0927149	no
chr7	subgriseus	107200000	0.139115	no
chr7	subgriseus	107300000	0.0843274	no
chr7	subgriseus	107400000	0.154103	no
chr7	subgriseus	107500000	-0.0907166	no
chr7	subgriseus	107600000	-0.0700027	no
chr7	subgriseus	107700000	0.0265684	no
chr7	subgriseus	107800000	0.0998534	no
chr7	subgriseus	107900000	0.122138	no
chr7	subgriseus	108000000	0.0845861	no
chr7	subgriseus	108100000	0.223538	no
chr7	subgriseus	108200000	0.233146	no
chr7	subgriseus	108300000	0.239084	no
chr7	subgriseus	108400000	0.185676	no
chr7	subgriseus	108500000	0.0449553	no
chr7	subgriseus	108600000	-0.25892	no
chr7	subgriseus	108700000	-0.0296519	no
chr7	subgriseus	108800000	0.0305856	no
chr7	subgriseus	108900000	-0.238121	no
chr7	subgriseus	109000000	-0.248127	no
chr7	subgriseus	109100000	-0.11448	no
chr7	subgriseus	109200000	0.0202246	no
chr7	subgriseus	109300000	-0.0480243	no
chr7	subgriseus	109400000	-0.124949	no
chr7	subgriseus	109500000	-0.0958708	no
chr7	subgriseus	109600000	0.137176	no
chr7	subgriseus	109700000	0.0293934	no
chr7	subgriseus	109800000	-0.0484296	no
chr7	subgriseus	109900000	0.18761	no
chr7	subgriseus	110000000	0.238935	no
chr7	subgriseus	110100000	0.168263	no
chr7	subgriseus	110200000	0.153734	no
chr7	subgriseus	110300000	-0.133827	no
chr7	subgriseus	110400000	-0.0399098	no
chr7	subgriseus	110500000	0.0243978	no
chr7	subgriseus	110600000	0.0675679	no
chr7	subgriseus	110700000	-0.207239	no
chr7	subgriseus	110800000	-0.0859562	no
chr7	subgriseus	110900000	-0.12127	no
chr7	subgriseus	111000000	-0.122094	no
chr7	subgriseus	111100000	-0.31752	no
chr7	subgriseus	111200000	0.0408427	no
chr7	subgriseus	111300000	0.145791	no
chr7	subgriseus	111400000	0.0783114	no
chr7	subgriseus	111500000	-0.0244727	no
chr7	subgriseus	111600000	0.0609103	no
chr7	subgriseus	111700000	0.0155392	no
chr7	subgriseus	111800000	0.116184	no
chr7	subgriseus	111900000	0.0716091	no
chr7	subgriseus	112000000	0.0137709	no
chr7	subgriseus	112100000	0.0299616	no
chr7	subgriseus	112200000	0.0797437	no
chr7	subgriseus	112300000	0.129962	no
chr7	subgriseus	112400000	0.0473005	no
chr7	subgriseus	112500000	0.03455	no
chr7	subgriseus	112600000	-0.0144028	no
chr7	subgriseus	112700000	0.0362941	no
chr7	subgriseus	112800000	-0.0128077	no
chr7	subgriseus	112900000	0.0817569	no
chr7	subgriseus	113000000	0.0351892	no
chr7	subgriseus	113100000	0.0921822	no
chr7	subgriseus	113200000	-0.021306	no
chr7	subgriseus	113300000	0.19323	no
chr7	subgriseus	113400000	-0.0272915	no
chr7	subgriseus	113500000	0.0577521	no
chr7	subgriseus	113600000	0.0708706	no
chr7	subgriseus	113700000	0.0863024	no
chr7	subgriseus	113800000	0.0427963	no
chr7	subgriseus	113900000	0.093163	no
chr7	subgriseus	114000000	0.0892887	no
chr7	subgriseus	114100000	0.0856987	no
chr7	subgriseus	114200000	-0.0393005	no
chr7	subgriseus	114300000	-0.140571	no
chr7	subgriseus	114400000	-0.0869091	no
chr7	subgriseus	114500000	-0.0428732	no
chr7	subgriseus	114600000	-0.0717171	no
chr7	subgriseus	114700000	0.0760577	no
chr7	subgriseus	114800000	0.03922	no
chr7	subgriseus	114900000	-0.0997223	no
chr7	subgriseus	115000000	0.0586396	no
chr7	subgriseus	115100000	0.139966	no
chr7	subgriseus	115200000	0.078561	no
chr7	subgriseus	115300000	0.138963	no
chr7	subgriseus	115400000	-0.0372084	no
chr7	subgriseus	115500000	-0.185206	no
chr7	subgriseus	115600000	-0.148813	no
chr7	subgriseus	115700000	-0.0165205	no
chr7	subgriseus	115800000	-0.0104574	no
chr7	subgriseus	115900000	0.0727068	no
chr7	subgriseus	116000000	0.0474887	no
chr7	subgriseus	116100000	0.042251	no
chr7	subgriseus	116200000	0.0628587	no
chr7	subgriseus	116300000	-0.109338	no
chr7	subgriseus	116400000	0.0917976	no
chr7	subgriseus	116500000	-0.0223338	no
chr7	subgriseus	116600000	0.0028522	no
chr7	subgriseus	116700000	-0.0288004	no
chr7	subgriseus	116800000	-0.103517	no
chr7	subgriseus	116900000	0.10643	no
chr7	subgriseus	117000000	0.116658	no
chr7	subgriseus	117100000	0.0226873	no
chr7	subgriseus	117200000	0.0724445	no
chr7	subgriseus	117300000	-0.0125498	no
chr7	subgriseus	117400000	0.0515811	no
chr7	subgriseus	117500000	0.0316491	no
chr7	subgriseus	117600000	-0.0340428	no
chr7	subgriseus	117700000	-0.0299338	no
chr7	subgriseus	117800000	0.163581	no
chr7	subgriseus	117900000	0.0718463	no
chr7	subgriseus	118000000	0.111688	no
chr7	subgriseus	118100000	0.0192463	no
chr7	subgriseus	118200000	-0.0151212	no
chr7	subgriseus	118300000	-0.0017605	no
chr7	subgriseus	118400000	0.0774597	no
chr7	subgriseus	118500000	0.0888997	no
chr7	subgriseus	118600000	0.0741652	no
chr7	subgriseus	118700000	0.0952188	no
chr7	subgriseus	118800000	-0.001061	no
chr7	subgriseus	118900000	0.0828482	no
chr7	subgriseus	119000000	-0.0267617	no
chr7	subgriseus	119100000	0.0650062	no
chr7	subgriseus	119200000	0.0126184	no
chr7	subgriseus	119300000	0.281168	no
chr7	subgriseus	119400000	0.197089	no

## Sheet: inv7.1_PCA_heterozygosity
ID	population	PC1_score	PC2_score	cluster	heterozygosity
68144	subgriseus	10.8312	14.2431	3	0.160143
68146	subgriseus	-337.495	5.58874	1	0.119694
68147	subgriseus	54.9654	85.0765	3	0.135469
68148	subgriseus	54.0865	-15.6534	3	0.0917143
68149	subgriseus	55.4223	6.58555	3	0.136673
68150	subgriseus	56.4887	65.4247	3	0.119041
68151	subgriseus	54.2254	-31.0971	3	0.128082
68152	subgriseus	54.9332	9.223	3	0.138082
68153	subgriseus	-144.305	45.8868	2	0.235388
68154	subgriseus	-131.704	-61.6646	2	0.171898
68159	subgriseus	55.6437	6.087	3	0.130347
68160	subgriseus	55.3158	-4.70903	3	0.125898
68161	subgriseus	55.3215	27.6351	3	0.139388
68162	subgriseus	52.4938	-84.097	3	0.0721837
68163	subgriseus	53.5782	-68.5186	3	0.115245

## Sheet: inv7.2_localPCA
chromosome	population	window_position	MDS1	outlier_window
chr7	gambelii_rubidus	100000	-0.282117	no
chr7	gambelii_rubidus	200000	-0.0853363	no
chr7	gambelii_rubidus	300000	0.173341	no
chr7	gambelii_rubidus	400000	0.198443	no
chr7	gambelii_rubidus	500000	0.145869	no
chr7	gambelii_rubidus	600000	0.115957	no
chr7	gambelii_rubidus	700000	0.0533668	no
chr7	gambelii_rubidus	800000	-0.0657371	no
chr7	gambelii_rubidus	900000	0.0121981	no
chr7	gambelii_rubidus	1000000	0.148118	no
chr7	gambelii_rubidus	1100000	0.153589	no
chr7	gambelii_rubidus	1200000	0.25978	no
chr7	gambelii_rubidus	1300000	0.054464	no
chr7	gambelii_rubidus	1400000	0.0995263	no
chr7	gambelii_rubidus	1500000	0.274466	no
chr7	gambelii_rubidus	1600000	0.201428	no
chr7	gambelii_rubidus	1700000	0.220328	no
chr7	gambelii_rubidus	1800000	0.314262	no
chr7	gambelii_rubidus	1900000	-0.1962	no
chr7	gambelii_rubidus	2000000	-0.0747536	no
chr7	gambelii_rubidus	2100000	0.197955	no
chr7	gambelii_rubidus	2200000	0.207951	no
chr7	gambelii_rubidus	2300000	-0.0557486	no
chr7	gambelii_rubidus	2400000	0.00844155	no
chr7	gambelii_rubidus	2500000	-0.0332237	no
chr7	gambelii_rubidus	2600000	0.152312	no
chr7	gambelii_rubidus	2700000	0.042429	no
chr7	gambelii_rubidus	2800000	-0.150098	no
chr7	gambelii_rubidus	2900000	-0.0199463	no
chr7	gambelii_rubidus	3000000	0.0373787	no
chr7	gambelii_rubidus	3100000	0.189298	no
chr7	gambelii_rubidus	3200000	0.107324	no
chr7	gambelii_rubidus	3300000	0.00675403	no
chr7	gambelii_rubidus	3400000	-0.0137483	no
chr7	gambelii_rubidus	3500000	0.25908	no
chr7	gambelii_rubidus	3600000	0.124695	no
chr7	gambelii_rubidus	3700000	0.00368218	no
chr7	gambelii_rubidus	3800000	0.0680989	no
chr7	gambelii_rubidus	3900000	0.189713	no
chr7	gambelii_rubidus	4000000	0.22812	no
chr7	gambelii_rubidus	4100000	0.24204	no
chr7	gambelii_rubidus	4200000	0.0537169	no
chr7	gambelii_rubidus	4300000	0.203325	no
chr7	gambelii_rubidus	4400000	0.0236803	no
chr7	gambelii_rubidus	4500000	-0.115683	no
chr7	gambelii_rubidus	4600000	0.00200971	no
chr7	gambelii_rubidus	4700000	0.0859957	no
chr7	gambelii_rubidus	4800000	-0.0287725	no
chr7	gambelii_rubidus	4900000	0.0559853	no
chr7	gambelii_rubidus	5000000	-0.0324121	no
chr7	gambelii_rubidus	5100000	-0.079804	no
chr7	gambelii_rubidus	5200000	-0.0866853	no
chr7	gambelii_rubidus	5300000	0.0426482	no
chr7	gambelii_rubidus	5400000	-0.066386	no
chr7	gambelii_rubidus	5500000	0.146503	no
chr7	gambelii_rubidus	5600000	0.124263	no
chr7	gambelii_rubidus	5700000	0.239697	no
chr7	gambelii_rubidus	5800000	0.0996973	no
chr7	gambelii_rubidus	5900000	0.11938	no
chr7	gambelii_rubidus	6000000	0.102984	no
chr7	gambelii_rubidus	6100000	0.154168	no
chr7	gambelii_rubidus	6200000	0.184233	no
chr7	gambelii_rubidus	6300000	0.17328	no
chr7	gambelii_rubidus	6400000	0.146522	no
chr7	gambelii_rubidus	6500000	0.14822	no
chr7	gambelii_rubidus	6600000	-0.117438	no
chr7	gambelii_rubidus	6700000	0.10628	no
chr7	gambelii_rubidus	6800000	0.138214	no
chr7	gambelii_rubidus	6900000	-0.121462	no
chr7	gambelii_rubidus	7000000	-0.0414902	no
chr7	gambelii_rubidus	7100000	-0.0236579	no
chr7	gambelii_rubidus	7200000	-0.11339	no
chr7	gambelii_rubidus	7300000	-0.0431252	no
chr7	gambelii_rubidus	7400000	-0.0834997	no
chr7	gambelii_rubidus	7500000	3.45493e-05	no
chr7	gambelii_rubidus	7600000	-0.196817	no
chr7	gambelii_rubidus	7700000	-0.105695	no
chr7	gambelii_rubidus	7800000	-0.055118	no
chr7	gambelii_rubidus	7900000	-0.0487817	no
chr7	gambelii_rubidus	8000000	-0.0372313	no
chr7	gambelii_rubidus	8100000	0.0576196	no
chr7	gambelii_rubidus	8200000	0.0606037	no
chr7	gambelii_rubidus	8300000	0.0418614	no
chr7	gambelii_rubidus	8400000	0.0998169	no
chr7	gambelii_rubidus	8500000	0.183399	no
chr7	gambelii_rubidus	8600000	0.170845	no
chr7	gambelii_rubidus	8700000	0.13594	no
chr7	gambelii_rubidus	8800000	0.0663722	no
chr7	gambelii_rubidus	8900000	0.0799825	no
chr7	gambelii_rubidus	9000000	0.122634	no
chr7	gambelii_rubidus	9100000	0.17682	no
chr7	gambelii_rubidus	9200000	0.124901	no
chr7	gambelii_rubidus	9300000	0.074798	no
chr7	gambelii_rubidus	9400000	0.180967	no
chr7	gambelii_rubidus	9500000	0.169479	no
chr7	gambelii_rubidus	9600000	0.0914042	no
chr7	gambelii_rubidus	9700000	0.0828353	no
chr7	gambelii_rubidus	9800000	0.0823932	no
chr7	gambelii_rubidus	9900000	0.0764291	no
chr7	gambelii_rubidus	10000000	0.0730075	no
chr7	gambelii_rubidus	10100000	0.0762445	no
chr7	gambelii_rubidus	10200000	0.0728848	no
chr7	gambelii_rubidus	10300000	0.0619788	no
chr7	gambelii_rubidus	10400000	0.0618671	no
chr7	gambelii_rubidus	10500000	0.0552782	no
chr7	gambelii_rubidus	10600000	0.0632124	no
chr7	gambelii_rubidus	10700000	0.0173737	no
chr7	gambelii_rubidus	10800000	0.0134094	no
chr7	gambelii_rubidus	10900000	-0.00430865	no
chr7	gambelii_rubidus	11000000	0.0436441	no
chr7	gambelii_rubidus	11100000	0.142823	no
chr7	gambelii_rubidus	11200000	0.179033	no
chr7	gambelii_rubidus	11300000	0.188529	no
chr7	gambelii_rubidus	11400000	0.130532	no
chr7	gambelii_rubidus	11500000	0.156682	no
chr7	gambelii_rubidus	11600000	-0.0219347	no
chr7	gambelii_rubidus	11700000	-0.0185806	no
chr7	gambelii_rubidus	11800000	-0.060499	no
chr7	gambelii_rubidus	11900000	0.139387	no
chr7	gambelii_rubidus	12000000	0.0992634	no
chr7	gambelii_rubidus	12100000	0.111953	no
chr7	gambelii_rubidus	12200000	0.0416503	no
chr7	gambelii_rubidus	12300000	0.115111	no
chr7	gambelii_rubidus	12400000	0.201011	no
chr7	gambelii_rubidus	12500000	-0.163661	no
chr7	gambelii_rubidus	12600000	0.0941844	no
chr7	gambelii_rubidus	12700000	0.0204222	no
chr7	gambelii_rubidus	12800000	0.209262	no
chr7	gambelii_rubidus	12900000	0.180854	no
chr7	gambelii_rubidus	13000000	0.146933	no
chr7	gambelii_rubidus	13100000	0.228996	no
chr7	gambelii_rubidus	13200000	-0.135758	no
chr7	gambelii_rubidus	13300000	0.0384802	no
chr7	gambelii_rubidus	13400000	0.0154422	no
chr7	gambelii_rubidus	13500000	0.139761	no
chr7	gambelii_rubidus	13600000	0.155116	no
chr7	gambelii_rubidus	13700000	0.189974	no
chr7	gambelii_rubidus	13800000	0.178189	no
chr7	gambelii_rubidus	13900000	0.270992	no
chr7	gambelii_rubidus	14000000	0.170717	no
chr7	gambelii_rubidus	14100000	0.0913504	no
chr7	gambelii_rubidus	14200000	0.0901459	no
chr7	gambelii_rubidus	14300000	0.053423	no
chr7	gambelii_rubidus	14400000	0.00847757	no
chr7	gambelii_rubidus	14500000	-0.0192977	no
chr7	gambelii_rubidus	14600000	0.0958834	no
chr7	gambelii_rubidus	14700000	-0.0474378	no
chr7	gambelii_rubidus	14800000	-0.184444	no
chr7	gambelii_rubidus	14900000	-0.0551173	no
chr7	gambelii_rubidus	15000000	-0.169443	no
chr7	gambelii_rubidus	15100000	-0.0811358	no
chr7	gambelii_rubidus	15200000	0.114148	no
chr7	gambelii_rubidus	15300000	-0.140394	no
chr7	gambelii_rubidus	15400000	-0.0760273	no
chr7	gambelii_rubidus	15500000	-0.00466492	no
chr7	gambelii_rubidus	15600000	0.188662	no
chr7	gambelii_rubidus	15700000	0.0657428	no
chr7	gambelii_rubidus	15800000	0.272467	no
chr7	gambelii_rubidus	15900000	-0.0139465	no
chr7	gambelii_rubidus	16000000	-0.179818	no
chr7	gambelii_rubidus	16100000	-0.0689552	no
chr7	gambelii_rubidus	16200000	-0.06487	no
chr7	gambelii_rubidus	16300000	0.0296577	no
chr7	gambelii_rubidus	16400000	-0.213815	no
chr7	gambelii_rubidus	16500000	0.220871	no
chr7	gambelii_rubidus	16600000	0.0720374	no
chr7	gambelii_rubidus	16700000	0.176524	no
chr7	gambelii_rubidus	16800000	0.19822	no
chr7	gambelii_rubidus	16900000	0.177914	no
chr7	gambelii_rubidus	17000000	0.275617	no
chr7	gambelii_rubidus	17100000	0.0642586	no
chr7	gambelii_rubidus	17200000	0.173541	no
chr7	gambelii_rubidus	17300000	-0.0207112	no
chr7	gambelii_rubidus	17400000	-0.0110494	no
chr7	gambelii_rubidus	17500000	-0.0684786	no
chr7	gambelii_rubidus	17600000	0.0444251	no
chr7	gambelii_rubidus	17700000	0.191125	no
chr7	gambelii_rubidus	17800000	0.117458	no
chr7	gambelii_rubidus	17900000	0.0403653	no
chr7	gambelii_rubidus	18000000	0.267107	no
chr7	gambelii_rubidus	18100000	0.228282	no
chr7	gambelii_rubidus	18200000	0.0464067	no
chr7	gambelii_rubidus	18300000	0.142191	no
chr7	gambelii_rubidus	18400000	-0.0895228	no
chr7	gambelii_rubidus	18500000	0.00439759	no
chr7	gambelii_rubidus	18600000	0.0342313	no
chr7	gambelii_rubidus	18700000	0.210959	no
chr7	gambelii_rubidus	18800000	0.180539	no
chr7	gambelii_rubidus	18900000	-0.177451	no
chr7	gambelii_rubidus	19000000	0.226568	no
chr7	gambelii_rubidus	19100000	0.184033	no
chr7	gambelii_rubidus	19200000	0.271547	no
chr7	gambelii_rubidus	19300000	0.0258065	no
chr7	gambelii_rubidus	19400000	0.132463	no
chr7	gambelii_rubidus	19500000	0.137307	no
chr7	gambelii_rubidus	19600000	0.206246	no
chr7	gambelii_rubidus	19700000	0.193675	no
chr7	gambelii_rubidus	19800000	0.270974	no
chr7	gambelii_rubidus	19900000	0.200818	no
chr7	gambelii_rubidus	20000000	0.321977	no
chr7	gambelii_rubidus	20100000	0.235942	no
chr7	gambelii_rubidus	20200000	0.0458629	no
chr7	gambelii_rubidus	20300000	0.198778	no
chr7	gambelii_rubidus	20400000	0.00070345	no
chr7	gambelii_rubidus	20500000	0.0734286	no
chr7	gambelii_rubidus	20600000	-0.117506	no
chr7	gambelii_rubidus	20700000	-0.0244368	no
chr7	gambelii_rubidus	20800000	0.222095	no
chr7	gambelii_rubidus	20900000	0.196844	no
chr7	gambelii_rubidus	21000000	0.160301	no
chr7	gambelii_rubidus	21100000	0.185469	no
chr7	gambelii_rubidus	21200000	0.137816	no
chr7	gambelii_rubidus	21300000	0.192935	no
chr7	gambelii_rubidus	21400000	0.0209207	no
chr7	gambelii_rubidus	21500000	0.0319921	no
chr7	gambelii_rubidus	21600000	0.0785854	no
chr7	gambelii_rubidus	21700000	0.115576	no
chr7	gambelii_rubidus	21800000	0.190212	no
chr7	gambelii_rubidus	21900000	0.0917455	no
chr7	gambelii_rubidus	22000000	0.0670216	no
chr7	gambelii_rubidus	22100000	0.334168	no
chr7	gambelii_rubidus	22200000	-0.033744	no
chr7	gambelii_rubidus	22300000	0.128409	no
chr7	gambelii_rubidus	22400000	0.184939	no
chr7	gambelii_rubidus	22500000	0.322701	no
chr7	gambelii_rubidus	22600000	0.386683	no
chr7	gambelii_rubidus	22700000	0.507663	no
chr7	gambelii_rubidus	22800000	0.44433	no
chr7	gambelii_rubidus	22900000	0.275645	no
chr7	gambelii_rubidus	23000000	0.303418	no
chr7	gambelii_rubidus	23100000	0.254086	no
chr7	gambelii_rubidus	23200000	0.187457	no
chr7	gambelii_rubidus	23300000	0.345729	no
chr7	gambelii_rubidus	23400000	0.314971	no
chr7	gambelii_rubidus	23500000	0.287339	no
chr7	gambelii_rubidus	23600000	0.253149	no
chr7	gambelii_rubidus	23700000	0.254248	no
chr7	gambelii_rubidus	23800000	0.250113	no
chr7	gambelii_rubidus	23900000	0.333683	no
chr7	gambelii_rubidus	24000000	0.132839	no
chr7	gambelii_rubidus	24100000	0.20877	no
chr7	gambelii_rubidus	24200000	0.229349	no
chr7	gambelii_rubidus	24300000	0.19768	no
chr7	gambelii_rubidus	24400000	0.247121	no
chr7	gambelii_rubidus	24500000	0.300913	no
chr7	gambelii_rubidus	24600000	0.199022	no
chr7	gambelii_rubidus	24700000	0.298836	no
chr7	gambelii_rubidus	24800000	0.338407	no
chr7	gambelii_rubidus	24900000	0.300791	no
chr7	gambelii_rubidus	25000000	0.22789	no
chr7	gambelii_rubidus	25100000	0.154608	no
chr7	gambelii_rubidus	25200000	0.232537	no
chr7	gambelii_rubidus	25300000	0.0678988	no
chr7	gambelii_rubidus	25400000	0.105217	no
chr7	gambelii_rubidus	25500000	0.278087	no
chr7	gambelii_rubidus	25600000	0.184075	no
chr7	gambelii_rubidus	25700000	0.0652965	no
chr7	gambelii_rubidus	25800000	0.266916	no
chr7	gambelii_rubidus	25900000	0.182504	no
chr7	gambelii_rubidus	26000000	0.14584	no
chr7	gambelii_rubidus	26100000	0.154807	no
chr7	gambelii_rubidus	26200000	-0.151039	no
chr7	gambelii_rubidus	26300000	0.0940221	no
chr7	gambelii_rubidus	26400000	-0.0410404	no
chr7	gambelii_rubidus	26500000	0.176682	no
chr7	gambelii_rubidus	26600000	0.0327833	no
chr7	gambelii_rubidus	26700000	0.0822316	no
chr7	gambelii_rubidus	26800000	0.0635112	no
chr7	gambelii_rubidus	26900000	0.127955	no
chr7	gambelii_rubidus	27000000	0.0673478	no
chr7	gambelii_rubidus	27100000	0.0593108	no
chr7	gambelii_rubidus	27200000	0.0329773	no
chr7	gambelii_rubidus	27300000	0.129923	no
chr7	gambelii_rubidus	27400000	0.139133	no
chr7	gambelii_rubidus	27500000	-0.0318065	no
chr7	gambelii_rubidus	27600000	0.15442	no
chr7	gambelii_rubidus	27700000	-0.025988	no
chr7	gambelii_rubidus	27800000	0.0896186	no
chr7	gambelii_rubidus	27900000	0.139977	no
chr7	gambelii_rubidus	28000000	0.110882	no
chr7	gambelii_rubidus	28100000	0.0878679	no
chr7	gambelii_rubidus	28200000	0.0342717	no
chr7	gambelii_rubidus	28300000	0.194327	no
chr7	gambelii_rubidus	28400000	0.103338	no
chr7	gambelii_rubidus	28500000	0.0136078	no
chr7	gambelii_rubidus	28600000	0.103926	no
chr7	gambelii_rubidus	28700000	0.00957831	no
chr7	gambelii_rubidus	28800000	0.138782	no
chr7	gambelii_rubidus	28900000	0.10493	no
chr7	gambelii_rubidus	29000000	0.101592	no
chr7	gambelii_rubidus	29100000	0.166656	no
chr7	gambelii_rubidus	29200000	0.285139	no
chr7	gambelii_rubidus	29300000	0.124612	no
chr7	gambelii_rubidus	29400000	0.120699	no
chr7	gambelii_rubidus	29500000	0.183984	no
chr7	gambelii_rubidus	29600000	0.178875	no
chr7	gambelii_rubidus	29700000	0.0388351	no
chr7	gambelii_rubidus	29800000	0.0136914	no
chr7	gambelii_rubidus	29900000	0.0572776	no
chr7	gambelii_rubidus	30000000	0.165419	no
chr7	gambelii_rubidus	30100000	0.154554	no
chr7	gambelii_rubidus	30200000	0.159424	no
chr7	gambelii_rubidus	30300000	0.184483	no
chr7	gambelii_rubidus	30400000	0.222997	no
chr7	gambelii_rubidus	30500000	0.213079	no
chr7	gambelii_rubidus	30600000	0.049086	no
chr7	gambelii_rubidus	30700000	0.177476	no
chr7	gambelii_rubidus	30800000	0.0898559	no
chr7	gambelii_rubidus	30900000	0.0727454	no
chr7	gambelii_rubidus	31000000	0.0655024	no
chr7	gambelii_rubidus	31100000	-0.231476	no
chr7	gambelii_rubidus	31200000	-0.116966	no
chr7	gambelii_rubidus	31300000	-0.279628	no
chr7	gambelii_rubidus	31400000	-0.0640269	no
chr7	gambelii_rubidus	31500000	-0.0225085	no
chr7	gambelii_rubidus	31600000	0.0262494	no
chr7	gambelii_rubidus	31700000	-0.197436	no
chr7	gambelii_rubidus	31800000	-0.16489	no
chr7	gambelii_rubidus	31900000	-0.0928537	no
chr7	gambelii_rubidus	32000000	0.0530593	no
chr7	gambelii_rubidus	32100000	-0.00821808	no
chr7	gambelii_rubidus	32200000	-0.157115	no
chr7	gambelii_rubidus	32300000	-0.116981	no
chr7	gambelii_rubidus	32400000	-0.107277	no
chr7	gambelii_rubidus	32500000	0.086421	no
chr7	gambelii_rubidus	32600000	0.0356133	no
chr7	gambelii_rubidus	32700000	0.165535	no
chr7	gambelii_rubidus	32800000	0.0722153	no
chr7	gambelii_rubidus	32900000	0.125527	no
chr7	gambelii_rubidus	33000000	-0.00352953	no
chr7	gambelii_rubidus	33100000	-0.0579642	no
chr7	gambelii_rubidus	33200000	0.0936796	no
chr7	gambelii_rubidus	33300000	-0.0490552	no
chr7	gambelii_rubidus	33400000	-0.0132493	no
chr7	gambelii_rubidus	33500000	-0.0279	no
chr7	gambelii_rubidus	33600000	-0.187942	no
chr7	gambelii_rubidus	33700000	-0.0529058	no
chr7	gambelii_rubidus	33800000	-0.127183	no
chr7	gambelii_rubidus	33900000	0.0196799	no
chr7	gambelii_rubidus	34000000	-0.0800558	no
chr7	gambelii_rubidus	34100000	0.11762	no
chr7	gambelii_rubidus	34200000	-0.0231937	no
chr7	gambelii_rubidus	34300000	-0.0993698	no
chr7	gambelii_rubidus	34400000	-0.0476985	no
chr7	gambelii_rubidus	34500000	0.0153353	no
chr7	gambelii_rubidus	34600000	0.204815	no
chr7	gambelii_rubidus	34700000	0.168992	no
chr7	gambelii_rubidus	34800000	0.0212182	no
chr7	gambelii_rubidus	34900000	0.201321	no
chr7	gambelii_rubidus	35000000	0.174758	no
chr7	gambelii_rubidus	35100000	0.0397784	no
chr7	gambelii_rubidus	35200000	0.173741	no
chr7	gambelii_rubidus	35300000	0.117022	no
chr7	gambelii_rubidus	35400000	0.0221216	no
chr7	gambelii_rubidus	35500000	-0.0503046	no
chr7	gambelii_rubidus	35600000	0.17812	no
chr7	gambelii_rubidus	35700000	0.0382056	no
chr7	gambelii_rubidus	35800000	0.11633	no
chr7	gambelii_rubidus	35900000	0.0692527	no
chr7	gambelii_rubidus	36000000	-0.0135248	no
chr7	gambelii_rubidus	36100000	0.248318	no
chr7	gambelii_rubidus	36200000	0.1713	no
chr7	gambelii_rubidus	36300000	0.155512	no
chr7	gambelii_rubidus	36400000	0.0307738	no
chr7	gambelii_rubidus	36500000	0.114393	no
chr7	gambelii_rubidus	36600000	0.162108	no
chr7	gambelii_rubidus	36700000	0.187168	no
chr7	gambelii_rubidus	36800000	0.116742	no
chr7	gambelii_rubidus	36900000	0.441399	no
chr7	gambelii_rubidus	37000000	0.194888	no
chr7	gambelii_rubidus	37100000	0.227275	no
chr7	gambelii_rubidus	37200000	0.118135	no
chr7	gambelii_rubidus	37300000	0.125267	no
chr7	gambelii_rubidus	37400000	0.139097	no
chr7	gambelii_rubidus	37500000	0.231776	no
chr7	gambelii_rubidus	37600000	0.1935	no
chr7	gambelii_rubidus	37700000	-0.0907033	no
chr7	gambelii_rubidus	37800000	0.0146861	no
chr7	gambelii_rubidus	37900000	0.278193	no
chr7	gambelii_rubidus	38000000	0.0627042	no
chr7	gambelii_rubidus	38100000	-0.00149915	no
chr7	gambelii_rubidus	38200000	0.181015	no
chr7	gambelii_rubidus	38300000	0.088344	no
chr7	gambelii_rubidus	38400000	0.140941	no
chr7	gambelii_rubidus	38500000	0.0430031	no
chr7	gambelii_rubidus	38600000	0.0687263	no
chr7	gambelii_rubidus	38700000	-0.0157909	no
chr7	gambelii_rubidus	38800000	0.181062	no
chr7	gambelii_rubidus	38900000	0.111008	no
chr7	gambelii_rubidus	39000000	-0.0246325	no
chr7	gambelii_rubidus	39100000	0.15203	no
chr7	gambelii_rubidus	39200000	0.112611	no
chr7	gambelii_rubidus	39300000	-0.00631307	no
chr7	gambelii_rubidus	39400000	0.0125745	no
chr7	gambelii_rubidus	39500000	0.0370152	no
chr7	gambelii_rubidus	39600000	0.020373	no
chr7	gambelii_rubidus	39700000	-0.0179001	no
chr7	gambelii_rubidus	39800000	0.0626406	no
chr7	gambelii_rubidus	39900000	0.0510021	no
chr7	gambelii_rubidus	40000000	0.123555	no
chr7	gambelii_rubidus	40100000	-0.0984103	no
chr7	gambelii_rubidus	40200000	0.174271	no
chr7	gambelii_rubidus	40300000	0.163426	no
chr7	gambelii_rubidus	40400000	0.0333535	no
chr7	gambelii_rubidus	40500000	0.048465	no
chr7	gambelii_rubidus	40600000	0.0896488	no
chr7	gambelii_rubidus	40700000	0.0740316	no
chr7	gambelii_rubidus	40800000	-0.0754005	no
chr7	gambelii_rubidus	40900000	0.176464	no
chr7	gambelii_rubidus	41000000	0.112353	no
chr7	gambelii_rubidus	41100000	0.161064	no
chr7	gambelii_rubidus	41200000	0.115923	no
chr7	gambelii_rubidus	41300000	-0.0233947	no
chr7	gambelii_rubidus	41400000	0.0941043	no
chr7	gambelii_rubidus	41500000	0.0235926	no
chr7	gambelii_rubidus	41600000	0.0785818	no
chr7	gambelii_rubidus	41700000	0.046059	no
chr7	gambelii_rubidus	41800000	0.164735	no
chr7	gambelii_rubidus	41900000	0.176323	no
chr7	gambelii_rubidus	42000000	0.160788	no
chr7	gambelii_rubidus	42100000	0.128146	no
chr7	gambelii_rubidus	42200000	0.158392	no
chr7	gambelii_rubidus	42300000	0.138434	no
chr7	gambelii_rubidus	42400000	0.149605	no
chr7	gambelii_rubidus	42500000	0.138699	no
chr7	gambelii_rubidus	42600000	0.232664	no
chr7	gambelii_rubidus	42700000	0.097027	no
chr7	gambelii_rubidus	42800000	0.153943	no
chr7	gambelii_rubidus	42900000	0.180461	no
chr7	gambelii_rubidus	43000000	0.271465	no
chr7	gambelii_rubidus	43100000	0.10923	no
chr7	gambelii_rubidus	43200000	0.189172	no
chr7	gambelii_rubidus	43300000	0.189597	no
chr7	gambelii_rubidus	43400000	0.254074	no
chr7	gambelii_rubidus	43500000	0.212683	no
chr7	gambelii_rubidus	43600000	0.214932	no
chr7	gambelii_rubidus	43700000	0.182593	no
chr7	gambelii_rubidus	43800000	0.000730513	no
chr7	gambelii_rubidus	43900000	0.0375326	no
chr7	gambelii_rubidus	44000000	-0.044873	no
chr7	gambelii_rubidus	44100000	0.114211	no
chr7	gambelii_rubidus	44200000	0.149631	no
chr7	gambelii_rubidus	44300000	0.160645	no
chr7	gambelii_rubidus	44400000	0.148365	no
chr7	gambelii_rubidus	44500000	0.179804	no
chr7	gambelii_rubidus	44600000	0.102424	no
chr7	gambelii_rubidus	44700000	0.147378	no
chr7	gambelii_rubidus	44800000	0.130274	no
chr7	gambelii_rubidus	44900000	0.171953	no
chr7	gambelii_rubidus	45000000	0.0161486	no
chr7	gambelii_rubidus	45100000	0.0576151	no
chr7	gambelii_rubidus	45200000	0.0704413	no
chr7	gambelii_rubidus	45300000	0.0923169	no
chr7	gambelii_rubidus	45400000	-0.114706	no
chr7	gambelii_rubidus	45500000	0.13733	no
chr7	gambelii_rubidus	45600000	0.0155237	no
chr7	gambelii_rubidus	45700000	-0.140271	no
chr7	gambelii_rubidus	45800000	-0.109388	no
chr7	gambelii_rubidus	45900000	-0.171815	no
chr7	gambelii_rubidus	46000000	-0.218754	no
chr7	gambelii_rubidus	46100000	-0.185527	no
chr7	gambelii_rubidus	46200000	-0.154028	no
chr7	gambelii_rubidus	46300000	-0.161355	no
chr7	gambelii_rubidus	46400000	-0.161762	no
chr7	gambelii_rubidus	46500000	-0.0853257	no
chr7	gambelii_rubidus	46600000	-0.0893412	no
chr7	gambelii_rubidus	46700000	-0.249893	no
chr7	gambelii_rubidus	46800000	-0.168826	no
chr7	gambelii_rubidus	46900000	-0.102824	no
chr7	gambelii_rubidus	47000000	-0.241848	no
chr7	gambelii_rubidus	47100000	-0.110156	no
chr7	gambelii_rubidus	47200000	-0.217632	no
chr7	gambelii_rubidus	47300000	-0.145824	no
chr7	gambelii_rubidus	47400000	-0.186361	no
chr7	gambelii_rubidus	47500000	0.000231801	no
chr7	gambelii_rubidus	47600000	-0.173315	no
chr7	gambelii_rubidus	47700000	-0.313238	no
chr7	gambelii_rubidus	47800000	-0.187585	no
chr7	gambelii_rubidus	47900000	-0.107688	no
chr7	gambelii_rubidus	48000000	-0.257455	no
chr7	gambelii_rubidus	48100000	-0.143283	no
chr7	gambelii_rubidus	48200000	-0.25123	no
chr7	gambelii_rubidus	48300000	-0.192572	no
chr7	gambelii_rubidus	48400000	-0.322259	no
chr7	gambelii_rubidus	48500000	-0.129945	no
chr7	gambelii_rubidus	48600000	-0.0567088	no
chr7	gambelii_rubidus	48700000	-0.223714	no
chr7	gambelii_rubidus	48800000	-0.0760553	no
chr7	gambelii_rubidus	48900000	-0.259251	no
chr7	gambelii_rubidus	49000000	-0.212671	no
chr7	gambelii_rubidus	49100000	-0.0574596	no
chr7	gambelii_rubidus	49200000	-0.257539	no
chr7	gambelii_rubidus	49300000	-0.112384	no
chr7	gambelii_rubidus	49400000	-0.247246	no
chr7	gambelii_rubidus	49500000	-0.211858	no
chr7	gambelii_rubidus	49600000	-0.0505968	no
chr7	gambelii_rubidus	49700000	-0.234005	no
chr7	gambelii_rubidus	49800000	-0.0779977	no
chr7	gambelii_rubidus	49900000	-0.0565261	no
chr7	gambelii_rubidus	50000000	-0.165023	no
chr7	gambelii_rubidus	50100000	-0.242417	no
chr7	gambelii_rubidus	50200000	-0.153886	no
chr7	gambelii_rubidus	50300000	-0.283674	no
chr7	gambelii_rubidus	50400000	-0.170401	no
chr7	gambelii_rubidus	50500000	-0.162393	no
chr7	gambelii_rubidus	50600000	-0.232103	no
chr7	gambelii_rubidus	50700000	-0.25149	no
chr7	gambelii_rubidus	50800000	-0.215923	no
chr7	gambelii_rubidus	50900000	-0.149326	no
chr7	gambelii_rubidus	51000000	-0.150173	no
chr7	gambelii_rubidus	51100000	-0.265847	no
chr7	gambelii_rubidus	51200000	-0.208645	no
chr7	gambelii_rubidus	51300000	-0.217129	no
chr7	gambelii_rubidus	51400000	-0.230313	no
chr7	gambelii_rubidus	51500000	-0.256433	no
chr7	gambelii_rubidus	51600000	-0.189518	no
chr7	gambelii_rubidus	51700000	-0.196448	no
chr7	gambelii_rubidus	51800000	-0.204788	no
chr7	gambelii_rubidus	51900000	-0.190936	no
chr7	gambelii_rubidus	52000000	-0.210292	no
chr7	gambelii_rubidus	52100000	-0.19084	no
chr7	gambelii_rubidus	52200000	-0.238356	no
chr7	gambelii_rubidus	52300000	-0.187583	no
chr7	gambelii_rubidus	52400000	-0.134646	no
chr7	gambelii_rubidus	52500000	-0.319179	no
chr7	gambelii_rubidus	52600000	-0.190369	no
chr7	gambelii_rubidus	52700000	-0.296206	no
chr7	gambelii_rubidus	52800000	-0.124448	no
chr7	gambelii_rubidus	52900000	-0.233704	no
chr7	gambelii_rubidus	53000000	-0.260747	no
chr7	gambelii_rubidus	53100000	-0.177352	no
chr7	gambelii_rubidus	53200000	-0.10213	no
chr7	gambelii_rubidus	53300000	-0.245972	no
chr7	gambelii_rubidus	53400000	-0.0757364	no
chr7	gambelii_rubidus	53500000	-0.163783	no
chr7	gambelii_rubidus	53600000	-0.265476	no
chr7	gambelii_rubidus	53700000	-0.147572	no
chr7	gambelii_rubidus	53800000	-0.254729	no
chr7	gambelii_rubidus	53900000	-0.171472	no
chr7	gambelii_rubidus	54000000	-0.219858	no
chr7	gambelii_rubidus	54100000	-0.115531	no
chr7	gambelii_rubidus	54200000	-0.305985	no
chr7	gambelii_rubidus	54300000	-0.263415	no
chr7	gambelii_rubidus	54400000	-0.19519	no
chr7	gambelii_rubidus	54500000	-0.200268	no
chr7	gambelii_rubidus	54600000	-0.142496	no
chr7	gambelii_rubidus	54700000	-0.348456	no
chr7	gambelii_rubidus	54800000	-0.0941801	no
chr7	gambelii_rubidus	54900000	-0.272381	no
chr7	gambelii_rubidus	55000000	-0.299812	no
chr7	gambelii_rubidus	55100000	-0.298265	no
chr7	gambelii_rubidus	55200000	-0.0375042	no
chr7	gambelii_rubidus	55300000	-0.0989123	no
chr7	gambelii_rubidus	55400000	-0.295388	no
chr7	gambelii_rubidus	55500000	-0.226113	no
chr7	gambelii_rubidus	55600000	-0.24508	no
chr7	gambelii_rubidus	55700000	-0.140095	no
chr7	gambelii_rubidus	55800000	-0.114917	no
chr7	gambelii_rubidus	55900000	-0.162627	no
chr7	gambelii_rubidus	56000000	-0.0100483	no
chr7	gambelii_rubidus	56100000	-0.204472	no
chr7	gambelii_rubidus	56200000	-0.239647	no
chr7	gambelii_rubidus	56300000	-0.0716412	no
chr7	gambelii_rubidus	56400000	-0.150489	no
chr7	gambelii_rubidus	56500000	-0.203945	no
chr7	gambelii_rubidus	56600000	-0.12185	no
chr7	gambelii_rubidus	56700000	-0.0883663	no
chr7	gambelii_rubidus	56800000	-0.107447	no
chr7	gambelii_rubidus	56900000	-0.144241	no
chr7	gambelii_rubidus	57000000	-0.168127	no
chr7	gambelii_rubidus	57100000	-0.124768	no
chr7	gambelii_rubidus	57200000	-0.329697	no
chr7	gambelii_rubidus	57300000	-0.30408	no
chr7	gambelii_rubidus	57400000	-0.155264	no
chr7	gambelii_rubidus	57500000	-0.159883	no
chr7	gambelii_rubidus	57600000	-0.163967	no
chr7	gambelii_rubidus	57700000	-0.277146	no
chr7	gambelii_rubidus	57800000	-0.281082	no
chr7	gambelii_rubidus	57900000	-0.168684	no
chr7	gambelii_rubidus	58000000	-0.196113	no
chr7	gambelii_rubidus	58100000	-0.333419	no
chr7	gambelii_rubidus	58200000	-0.217298	no
chr7	gambelii_rubidus	58300000	-0.281811	no
chr7	gambelii_rubidus	58400000	-0.094275	no
chr7	gambelii_rubidus	58500000	-0.293639	no
chr7	gambelii_rubidus	58600000	-0.320026	no
chr7	gambelii_rubidus	58700000	-0.221967	no
chr7	gambelii_rubidus	58800000	-0.22924	no
chr7	gambelii_rubidus	58900000	-0.227057	no
chr7	gambelii_rubidus	59000000	-0.284447	no
chr7	gambelii_rubidus	59100000	-0.197652	no
chr7	gambelii_rubidus	59200000	-0.210622	no
chr7	gambelii_rubidus	59300000	-0.270315	no
chr7	gambelii_rubidus	59400000	-0.226147	no
chr7	gambelii_rubidus	59500000	-0.262261	no
chr7	gambelii_rubidus	59600000	-0.163906	no
chr7	gambelii_rubidus	59700000	-0.196715	no
chr7	gambelii_rubidus	59800000	-0.356284	no
chr7	gambelii_rubidus	59900000	-0.352725	no
chr7	gambelii_rubidus	60000000	-0.290896	no
chr7	gambelii_rubidus	60100000	-0.223594	no
chr7	gambelii_rubidus	60200000	-0.271512	no
chr7	gambelii_rubidus	60300000	-0.279464	no
chr7	gambelii_rubidus	60400000	-0.182354	no
chr7	gambelii_rubidus	60500000	-0.161684	no
chr7	gambelii_rubidus	60600000	-0.287338	no
chr7	gambelii_rubidus	60700000	-0.331453	no
chr7	gambelii_rubidus	60800000	-0.315658	no
chr7	gambelii_rubidus	60900000	-0.19022	no
chr7	gambelii_rubidus	61000000	-0.101202	no
chr7	gambelii_rubidus	61100000	-0.200217	no
chr7	gambelii_rubidus	61200000	-0.0269007	no
chr7	gambelii_rubidus	61300000	-0.297382	no
chr7	gambelii_rubidus	61400000	-0.283586	no
chr7	gambelii_rubidus	61500000	-0.187314	no
chr7	gambelii_rubidus	61600000	-0.268639	no
chr7	gambelii_rubidus	61700000	-0.218558	no
chr7	gambelii_rubidus	61800000	-0.11199	no
chr7	gambelii_rubidus	61900000	-0.102841	no
chr7	gambelii_rubidus	62000000	-0.302002	no
chr7	gambelii_rubidus	62100000	-0.24335	no
chr7	gambelii_rubidus	62200000	-0.17043	no
chr7	gambelii_rubidus	62300000	-0.271986	no
chr7	gambelii_rubidus	62400000	-0.235784	no
chr7	gambelii_rubidus	62500000	-0.204424	no
chr7	gambelii_rubidus	62600000	-0.201459	no
chr7	gambelii_rubidus	62700000	-0.165792	no
chr7	gambelii_rubidus	62800000	-0.335708	no
chr7	gambelii_rubidus	62900000	-0.255762	no
chr7	gambelii_rubidus	63000000	-0.327538	no
chr7	gambelii_rubidus	63100000	-0.329566	no
chr7	gambelii_rubidus	63200000	-0.141236	no
chr7	gambelii_rubidus	63300000	-0.352838	no
chr7	gambelii_rubidus	63400000	-0.167319	no
chr7	gambelii_rubidus	63500000	-0.199413	no
chr7	gambelii_rubidus	63600000	-0.225534	no
chr7	gambelii_rubidus	63700000	-0.116308	no
chr7	gambelii_rubidus	63800000	-0.280942	no
chr7	gambelii_rubidus	63900000	-0.211245	no
chr7	gambelii_rubidus	64000000	-0.19872	no
chr7	gambelii_rubidus	64100000	-0.234997	no
chr7	gambelii_rubidus	64200000	-0.296014	no
chr7	gambelii_rubidus	64300000	-0.265314	no
chr7	gambelii_rubidus	64400000	-0.172861	no
chr7	gambelii_rubidus	64500000	-0.156373	no
chr7	gambelii_rubidus	64600000	-0.26007	no
chr7	gambelii_rubidus	64700000	-0.300529	no
chr7	gambelii_rubidus	64800000	-0.370717	no
chr7	gambelii_rubidus	64900000	-0.356803	no
chr7	gambelii_rubidus	65000000	-0.268865	no
chr7	gambelii_rubidus	65100000	-0.213122	no
chr7	gambelii_rubidus	65200000	-0.272906	no
chr7	gambelii_rubidus	65300000	-0.257059	no
chr7	gambelii_rubidus	65400000	-0.314058	no
chr7	gambelii_rubidus	65500000	-0.242547	no
chr7	gambelii_rubidus	65600000	-0.12525	no
chr7	gambelii_rubidus	65700000	-0.2329	no
chr7	gambelii_rubidus	65800000	-0.33617	no
chr7	gambelii_rubidus	65900000	-0.254202	no
chr7	gambelii_rubidus	66000000	-0.194773	no
chr7	gambelii_rubidus	66100000	-0.171969	no
chr7	gambelii_rubidus	66200000	-0.356512	no
chr7	gambelii_rubidus	66300000	-0.344118	no
chr7	gambelii_rubidus	66400000	-0.254712	no
chr7	gambelii_rubidus	66500000	-0.374294	no
chr7	gambelii_rubidus	66600000	-0.142441	no
chr7	gambelii_rubidus	66700000	-0.196192	no
chr7	gambelii_rubidus	66800000	-0.181307	no
chr7	gambelii_rubidus	66900000	-0.232979	no
chr7	gambelii_rubidus	67000000	-0.369868	no
chr7	gambelii_rubidus	67100000	-0.226099	no
chr7	gambelii_rubidus	67200000	-0.260407	no
chr7	gambelii_rubidus	67300000	-0.335799	no
chr7	gambelii_rubidus	67400000	-0.233204	no
chr7	gambelii_rubidus	67500000	-0.211645	no
chr7	gambelii_rubidus	67600000	-0.333182	no
chr7	gambelii_rubidus	67700000	-0.32503	no
chr7	gambelii_rubidus	67800000	-0.284585	no
chr7	gambelii_rubidus	67900000	-0.299713	no
chr7	gambelii_rubidus	68000000	-0.24275	no
chr7	gambelii_rubidus	68100000	-0.240113	no
chr7	gambelii_rubidus	68200000	-0.148254	no
chr7	gambelii_rubidus	68300000	-0.0978888	no
chr7	gambelii_rubidus	68400000	-0.245092	no
chr7	gambelii_rubidus	68500000	-0.348477	no
chr7	gambelii_rubidus	68600000	-0.302597	no
chr7	gambelii_rubidus	68700000	-0.186348	no
chr7	gambelii_rubidus	68800000	-0.212319	no
chr7	gambelii_rubidus	68900000	-0.307328	no
chr7	gambelii_rubidus	69000000	-0.329931	no
chr7	gambelii_rubidus	69100000	-0.281315	no
chr7	gambelii_rubidus	69200000	-0.200655	no
chr7	gambelii_rubidus	69300000	-0.267076	no
chr7	gambelii_rubidus	69400000	-0.206582	no
chr7	gambelii_rubidus	69500000	-0.293062	no
chr7	gambelii_rubidus	69600000	0.496079	no
chr7	gambelii_rubidus	69700000	0.638357	yes
chr7	gambelii_rubidus	69800000	0.58337	yes
chr7	gambelii_rubidus	69900000	0.572058	yes
chr7	gambelii_rubidus	70000000	0.59586	yes
chr7	gambelii_rubidus	70100000	0.6081	yes
chr7	gambelii_rubidus	70200000	0.627801	yes
chr7	gambelii_rubidus	70300000	0.603036	yes
chr7	gambelii_rubidus	70400000	0.631991	yes
chr7	gambelii_rubidus	70500000	0.567995	yes
chr7	gambelii_rubidus	70600000	0.616992	yes
chr7	gambelii_rubidus	70700000	0.610771	yes
chr7	gambelii_rubidus	70800000	0.613494	yes
chr7	gambelii_rubidus	70900000	0.604797	yes
chr7	gambelii_rubidus	71000000	0.609477	yes
chr7	gambelii_rubidus	71100000	0.632479	yes
chr7	gambelii_rubidus	71200000	0.622343	yes
chr7	gambelii_rubidus	71300000	0.61123	yes
chr7	gambelii_rubidus	71400000	0.605019	yes
chr7	gambelii_rubidus	71500000	0.575808	yes
chr7	gambelii_rubidus	71600000	0.642998	yes
chr7	gambelii_rubidus	71700000	0.628403	yes
chr7	gambelii_rubidus	71800000	0.594531	yes
chr7	gambelii_rubidus	71900000	0.643892	yes
chr7	gambelii_rubidus	72000000	0.618956	yes
chr7	gambelii_rubidus	72100000	0.600628	yes
chr7	gambelii_rubidus	72200000	0.590154	yes
chr7	gambelii_rubidus	72300000	0.582997	yes
chr7	gambelii_rubidus	72400000	0.629965	yes
chr7	gambelii_rubidus	72500000	0.548477	yes
chr7	gambelii_rubidus	72600000	0.629285	yes
chr7	gambelii_rubidus	72700000	0.626585	yes
chr7	gambelii_rubidus	72800000	0.589909	yes
chr7	gambelii_rubidus	72900000	0.622411	yes
chr7	gambelii_rubidus	73000000	0.619476	yes
chr7	gambelii_rubidus	73100000	0.592587	yes
chr7	gambelii_rubidus	73200000	0.570425	yes
chr7	gambelii_rubidus	73300000	0.605089	yes
chr7	gambelii_rubidus	73400000	0.614305	yes
chr7	gambelii_rubidus	73500000	0.594986	yes
chr7	gambelii_rubidus	73600000	0.641192	yes
chr7	gambelii_rubidus	73700000	0.502579	yes
chr7	gambelii_rubidus	73800000	0.648405	yes
chr7	gambelii_rubidus	73900000	0.651131	yes
chr7	gambelii_rubidus	74000000	0.635922	yes
chr7	gambelii_rubidus	74100000	0.602058	yes
chr7	gambelii_rubidus	74200000	0.624317	yes
chr7	gambelii_rubidus	74300000	0.619098	yes
chr7	gambelii_rubidus	74400000	0.624162	yes
chr7	gambelii_rubidus	74500000	0.577054	yes
chr7	gambelii_rubidus	74600000	0.570575	yes
chr7	gambelii_rubidus	74700000	0.601662	yes
chr7	gambelii_rubidus	74800000	0.617492	yes
chr7	gambelii_rubidus	74900000	0.567747	yes
chr7	gambelii_rubidus	75000000	0.61861	yes
chr7	gambelii_rubidus	75100000	0.572544	yes
chr7	gambelii_rubidus	75200000	0.63192	yes
chr7	gambelii_rubidus	75300000	0.587647	yes
chr7	gambelii_rubidus	75400000	0.551455	yes
chr7	gambelii_rubidus	75500000	0.591046	yes
chr7	gambelii_rubidus	75600000	0.574339	yes
chr7	gambelii_rubidus	75700000	0.618367	yes
chr7	gambelii_rubidus	75800000	0.629294	yes
chr7	gambelii_rubidus	75900000	0.585222	yes
chr7	gambelii_rubidus	76000000	0.565362	yes
chr7	gambelii_rubidus	76100000	0.588501	yes
chr7	gambelii_rubidus	76200000	0.633986	yes
chr7	gambelii_rubidus	76300000	0.62251	yes
chr7	gambelii_rubidus	76400000	0.622831	yes
chr7	gambelii_rubidus	76500000	0.610577	yes
chr7	gambelii_rubidus	76600000	0.594685	yes
chr7	gambelii_rubidus	76700000	0.614803	yes
chr7	gambelii_rubidus	76800000	0.591255	yes
chr7	gambelii_rubidus	76900000	0.627401	yes
chr7	gambelii_rubidus	77000000	0.592696	yes
chr7	gambelii_rubidus	77100000	0.601357	yes
chr7	gambelii_rubidus	77200000	0.595493	yes
chr7	gambelii_rubidus	77300000	0.613926	yes
chr7	gambelii_rubidus	77400000	0.604193	yes
chr7	gambelii_rubidus	77500000	0.608237	yes
chr7	gambelii_rubidus	77600000	0.588749	yes
chr7	gambelii_rubidus	77700000	0.621573	yes
chr7	gambelii_rubidus	77800000	0.615079	yes
chr7	gambelii_rubidus	77900000	0.626274	yes
chr7	gambelii_rubidus	78000000	0.577449	yes
chr7	gambelii_rubidus	78100000	0.633103	yes
chr7	gambelii_rubidus	78200000	0.547652	yes
chr7	gambelii_rubidus	78300000	0.619552	yes
chr7	gambelii_rubidus	78400000	0.633496	yes
chr7	gambelii_rubidus	78500000	0.602516	yes
chr7	gambelii_rubidus	78600000	0.607587	yes
chr7	gambelii_rubidus	78700000	0.562063	yes
chr7	gambelii_rubidus	78800000	0.605814	yes
chr7	gambelii_rubidus	78900000	0.587479	yes
chr7	gambelii_rubidus	79000000	0.603285	yes
chr7	gambelii_rubidus	79100000	0.627872	yes
chr7	gambelii_rubidus	79200000	0.597763	yes
chr7	gambelii_rubidus	79300000	0.657066	yes
chr7	gambelii_rubidus	79400000	0.61869	yes
chr7	gambelii_rubidus	79500000	0.637355	yes
chr7	gambelii_rubidus	79600000	0.602169	yes
chr7	gambelii_rubidus	79700000	0.615068	yes
chr7	gambelii_rubidus	79800000	0.588207	yes
chr7	gambelii_rubidus	79900000	0.645968	yes
chr7	gambelii_rubidus	80000000	0.648363	yes
chr7	gambelii_rubidus	80100000	0.637328	yes
chr7	gambelii_rubidus	80200000	0.580816	yes
chr7	gambelii_rubidus	80300000	0.577203	yes
chr7	gambelii_rubidus	80400000	0.584097	yes
chr7	gambelii_rubidus	80500000	0.619076	yes
chr7	gambelii_rubidus	80600000	0.596767	yes
chr7	gambelii_rubidus	80700000	0.621444	yes
chr7	gambelii_rubidus	80800000	0.59686	yes
chr7	gambelii_rubidus	80900000	0.555955	yes
chr7	gambelii_rubidus	81000000	0.605474	yes
chr7	gambelii_rubidus	81100000	0.639719	yes
chr7	gambelii_rubidus	81200000	0.613486	yes
chr7	gambelii_rubidus	81300000	0.607593	yes
chr7	gambelii_rubidus	81400000	0.623557	yes
chr7	gambelii_rubidus	81500000	0.591412	yes
chr7	gambelii_rubidus	81600000	0.599329	yes
chr7	gambelii_rubidus	81700000	0.621159	yes
chr7	gambelii_rubidus	81800000	0.594471	yes
chr7	gambelii_rubidus	81900000	0.588182	yes
chr7	gambelii_rubidus	82000000	0.627487	yes
chr7	gambelii_rubidus	82100000	0.595336	yes
chr7	gambelii_rubidus	82200000	0.608542	yes
chr7	gambelii_rubidus	82300000	0.622337	yes
chr7	gambelii_rubidus	82400000	0.625376	yes
chr7	gambelii_rubidus	82500000	0.621442	yes
chr7	gambelii_rubidus	82600000	0.632593	yes
chr7	gambelii_rubidus	82700000	0.585106	yes
chr7	gambelii_rubidus	82800000	0.531856	yes
chr7	gambelii_rubidus	82900000	0.540891	yes
chr7	gambelii_rubidus	83000000	0.625462	yes
chr7	gambelii_rubidus	83100000	0.607705	yes
chr7	gambelii_rubidus	83200000	0.627403	yes
chr7	gambelii_rubidus	83300000	0.580087	yes
chr7	gambelii_rubidus	83400000	0.580217	yes
chr7	gambelii_rubidus	83500000	0.592584	yes
chr7	gambelii_rubidus	83600000	0.594818	yes
chr7	gambelii_rubidus	83700000	0.540709	yes
chr7	gambelii_rubidus	83800000	0.57487	yes
chr7	gambelii_rubidus	83900000	0.568485	yes
chr7	gambelii_rubidus	84000000	0.612773	yes
chr7	gambelii_rubidus	84100000	0.44601	no
chr7	gambelii_rubidus	84200000	-0.0842916	no
chr7	gambelii_rubidus	84300000	0.160151	no
chr7	gambelii_rubidus	84400000	-0.163988	no
chr7	gambelii_rubidus	84500000	-0.196093	no
chr7	gambelii_rubidus	84600000	-0.121801	no
chr7	gambelii_rubidus	84700000	-0.292317	no
chr7	gambelii_rubidus	84800000	-0.161463	no
chr7	gambelii_rubidus	84900000	-0.131346	no
chr7	gambelii_rubidus	85000000	-0.242705	no
chr7	gambelii_rubidus	85100000	-0.286266	no
chr7	gambelii_rubidus	85200000	-0.1982	no
chr7	gambelii_rubidus	85300000	-0.301514	no
chr7	gambelii_rubidus	85400000	-0.230841	no
chr7	gambelii_rubidus	85500000	-0.310768	no
chr7	gambelii_rubidus	85600000	-0.284606	no
chr7	gambelii_rubidus	85700000	-0.242343	no
chr7	gambelii_rubidus	85800000	-0.178189	no
chr7	gambelii_rubidus	85900000	-0.21023	no
chr7	gambelii_rubidus	86000000	-0.268908	no
chr7	gambelii_rubidus	86100000	-0.0512293	no
chr7	gambelii_rubidus	86200000	-0.114864	no
chr7	gambelii_rubidus	86300000	-0.179671	no
chr7	gambelii_rubidus	86400000	-0.214074	no
chr7	gambelii_rubidus	86500000	-0.206337	no
chr7	gambelii_rubidus	86600000	-0.140619	no
chr7	gambelii_rubidus	86700000	-0.258189	no
chr7	gambelii_rubidus	86800000	-0.335165	no
chr7	gambelii_rubidus	86900000	-0.0881744	no
chr7	gambelii_rubidus	87000000	-0.188143	no
chr7	gambelii_rubidus	87100000	-0.178031	no
chr7	gambelii_rubidus	87200000	-0.217231	no
chr7	gambelii_rubidus	87300000	-0.273699	no
chr7	gambelii_rubidus	87400000	-0.272336	no
chr7	gambelii_rubidus	87500000	-0.297334	no
chr7	gambelii_rubidus	87600000	-0.340203	no
chr7	gambelii_rubidus	87700000	-0.219879	no
chr7	gambelii_rubidus	87800000	-0.153143	no
chr7	gambelii_rubidus	87900000	-0.184103	no
chr7	gambelii_rubidus	88000000	-0.182829	no
chr7	gambelii_rubidus	88100000	-0.278917	no
chr7	gambelii_rubidus	88200000	-0.287513	no
chr7	gambelii_rubidus	88300000	-0.226324	no
chr7	gambelii_rubidus	88400000	-0.261661	no
chr7	gambelii_rubidus	88500000	-0.304599	no
chr7	gambelii_rubidus	88600000	-0.173455	no
chr7	gambelii_rubidus	88700000	-0.296223	no
chr7	gambelii_rubidus	88800000	-0.210036	no
chr7	gambelii_rubidus	88900000	-0.187157	no
chr7	gambelii_rubidus	89000000	-0.353609	no
chr7	gambelii_rubidus	89100000	-0.286541	no
chr7	gambelii_rubidus	89200000	-0.299008	no
chr7	gambelii_rubidus	89300000	-0.306555	no
chr7	gambelii_rubidus	89400000	-0.25035	no
chr7	gambelii_rubidus	89500000	-0.320161	no
chr7	gambelii_rubidus	89600000	-0.1771	no
chr7	gambelii_rubidus	89700000	-0.249989	no
chr7	gambelii_rubidus	89800000	-0.207846	no
chr7	gambelii_rubidus	89900000	-0.229841	no
chr7	gambelii_rubidus	90000000	-0.337318	no
chr7	gambelii_rubidus	90100000	-0.216914	no
chr7	gambelii_rubidus	90200000	-0.273309	no
chr7	gambelii_rubidus	90300000	-0.16659	no
chr7	gambelii_rubidus	90400000	-0.387509	no
chr7	gambelii_rubidus	90500000	-0.19777	no
chr7	gambelii_rubidus	90600000	-0.180398	no
chr7	gambelii_rubidus	90700000	-0.224055	no
chr7	gambelii_rubidus	90800000	-0.237748	no
chr7	gambelii_rubidus	90900000	-0.15021	no
chr7	gambelii_rubidus	91000000	-0.349293	no
chr7	gambelii_rubidus	91100000	-0.307831	no
chr7	gambelii_rubidus	91200000	-0.348322	no
chr7	gambelii_rubidus	91300000	-0.319584	no
chr7	gambelii_rubidus	91400000	-0.201066	no
chr7	gambelii_rubidus	91500000	-0.114897	no
chr7	gambelii_rubidus	91600000	-0.300252	no
chr7	gambelii_rubidus	91700000	-0.221873	no
chr7	gambelii_rubidus	91800000	-0.320974	no
chr7	gambelii_rubidus	91900000	-0.336694	no
chr7	gambelii_rubidus	92000000	-0.310846	no
chr7	gambelii_rubidus	92100000	-0.269544	no
chr7	gambelii_rubidus	92200000	-0.381093	no
chr7	gambelii_rubidus	92300000	-0.315458	no
chr7	gambelii_rubidus	92400000	-0.326801	no
chr7	gambelii_rubidus	92500000	-0.401597	no
chr7	gambelii_rubidus	92600000	-0.187733	no
chr7	gambelii_rubidus	92700000	-0.225317	no
chr7	gambelii_rubidus	92800000	-0.348688	no
chr7	gambelii_rubidus	92900000	-0.156598	no
chr7	gambelii_rubidus	93000000	-0.362362	no
chr7	gambelii_rubidus	93100000	-0.115647	no
chr7	gambelii_rubidus	93200000	-0.0890156	no
chr7	gambelii_rubidus	93300000	-0.2563	no
chr7	gambelii_rubidus	93400000	-0.128342	no
chr7	gambelii_rubidus	93500000	-0.241846	no
chr7	gambelii_rubidus	93600000	-0.33223	no
chr7	gambelii_rubidus	93700000	-0.317331	no
chr7	gambelii_rubidus	93800000	-0.272519	no
chr7	gambelii_rubidus	93900000	-0.0275946	no
chr7	gambelii_rubidus	94000000	-0.27468	no
chr7	gambelii_rubidus	94100000	-0.159148	no
chr7	gambelii_rubidus	94200000	-0.29259	no
chr7	gambelii_rubidus	94300000	-0.2903	no
chr7	gambelii_rubidus	94400000	-0.319917	no
chr7	gambelii_rubidus	94500000	-0.301083	no
chr7	gambelii_rubidus	94600000	-0.108056	no
chr7	gambelii_rubidus	94700000	-0.318293	no
chr7	gambelii_rubidus	94800000	-0.227898	no
chr7	gambelii_rubidus	94900000	-0.360085	no
chr7	gambelii_rubidus	95000000	-0.291725	no
chr7	gambelii_rubidus	95100000	-0.340595	no
chr7	gambelii_rubidus	95200000	-0.257017	no
chr7	gambelii_rubidus	95300000	-0.356869	no
chr7	gambelii_rubidus	95400000	-0.257577	no
chr7	gambelii_rubidus	95500000	-0.273088	no
chr7	gambelii_rubidus	95600000	-0.242821	no
chr7	gambelii_rubidus	95700000	-0.163827	no
chr7	gambelii_rubidus	95800000	-0.180344	no
chr7	gambelii_rubidus	95900000	-0.207833	no
chr7	gambelii_rubidus	96000000	-0.286303	no
chr7	gambelii_rubidus	96100000	-0.202488	no
chr7	gambelii_rubidus	96200000	-0.237645	no
chr7	gambelii_rubidus	96300000	-0.254	no
chr7	gambelii_rubidus	96400000	-0.218005	no
chr7	gambelii_rubidus	96500000	-0.29013	no
chr7	gambelii_rubidus	96600000	-0.304498	no
chr7	gambelii_rubidus	96700000	-0.222601	no
chr7	gambelii_rubidus	96800000	-0.129345	no
chr7	gambelii_rubidus	96900000	-0.0891897	no
chr7	gambelii_rubidus	97000000	-0.203406	no
chr7	gambelii_rubidus	97100000	-0.0724836	no
chr7	gambelii_rubidus	97200000	-0.173554	no
chr7	gambelii_rubidus	97300000	-0.167286	no
chr7	gambelii_rubidus	97400000	-0.30351	no
chr7	gambelii_rubidus	97500000	-0.284282	no
chr7	gambelii_rubidus	97600000	-0.21567	no
chr7	gambelii_rubidus	97700000	-0.0259458	no
chr7	gambelii_rubidus	97800000	-0.256753	no
chr7	gambelii_rubidus	97900000	-0.294919	no
chr7	gambelii_rubidus	98000000	-0.249337	no
chr7	gambelii_rubidus	98100000	-0.303585	no
chr7	gambelii_rubidus	98200000	-0.100469	no
chr7	gambelii_rubidus	98300000	-0.202576	no
chr7	gambelii_rubidus	98400000	-0.381576	no
chr7	gambelii_rubidus	98500000	-0.124386	no
chr7	gambelii_rubidus	98600000	-0.282809	no
chr7	gambelii_rubidus	98700000	-0.26972	no
chr7	gambelii_rubidus	98800000	-0.26427	no
chr7	gambelii_rubidus	98900000	-0.323135	no
chr7	gambelii_rubidus	99000000	-0.272479	no
chr7	gambelii_rubidus	99100000	-0.314666	no
chr7	gambelii_rubidus	99200000	-0.0934502	no
chr7	gambelii_rubidus	99300000	-0.307063	no
chr7	gambelii_rubidus	99400000	-0.184792	no
chr7	gambelii_rubidus	99500000	-0.0938436	no
chr7	gambelii_rubidus	99600000	-0.415304	no
chr7	gambelii_rubidus	99700000	-0.181378	no
chr7	gambelii_rubidus	99800000	-0.173165	no
chr7	gambelii_rubidus	99900000	-0.0924513	no
chr7	gambelii_rubidus	100000000	-0.287276	no
chr7	gambelii_rubidus	100100000	-0.174226	no
chr7	gambelii_rubidus	100200000	-0.164906	no
chr7	gambelii_rubidus	100300000	-0.255581	no
chr7	gambelii_rubidus	100400000	-0.301169	no
chr7	gambelii_rubidus	100500000	-0.148297	no
chr7	gambelii_rubidus	100600000	-0.248053	no
chr7	gambelii_rubidus	100700000	-0.134796	no
chr7	gambelii_rubidus	100800000	-0.350537	no
chr7	gambelii_rubidus	100900000	-0.224616	no
chr7	gambelii_rubidus	101000000	-0.236142	no
chr7	gambelii_rubidus	101100000	-0.132948	no
chr7	gambelii_rubidus	101200000	-0.231166	no
chr7	gambelii_rubidus	101300000	-0.249646	no
chr7	gambelii_rubidus	101400000	-0.252713	no
chr7	gambelii_rubidus	101500000	-0.333861	no
chr7	gambelii_rubidus	101600000	-0.401488	no
chr7	gambelii_rubidus	101700000	-0.380013	no
chr7	gambelii_rubidus	101800000	-0.224974	no
chr7	gambelii_rubidus	101900000	-0.288766	no
chr7	gambelii_rubidus	102000000	-0.163589	no
chr7	gambelii_rubidus	102100000	-0.343851	no
chr7	gambelii_rubidus	102200000	-0.234957	no
chr7	gambelii_rubidus	102300000	-0.212594	no
chr7	gambelii_rubidus	102400000	-0.173812	no
chr7	gambelii_rubidus	102500000	-0.174944	no
chr7	gambelii_rubidus	102600000	-0.203676	no
chr7	gambelii_rubidus	102700000	-0.162887	no
chr7	gambelii_rubidus	102800000	-0.257685	no
chr7	gambelii_rubidus	102900000	-0.25965	no
chr7	gambelii_rubidus	103000000	-0.292287	no
chr7	gambelii_rubidus	103100000	-0.338009	no
chr7	gambelii_rubidus	103200000	-0.27962	no
chr7	gambelii_rubidus	103300000	-0.343179	no
chr7	gambelii_rubidus	103400000	-0.38002	no
chr7	gambelii_rubidus	103500000	-0.389937	no
chr7	gambelii_rubidus	103600000	-0.276291	no
chr7	gambelii_rubidus	103700000	-0.234713	no
chr7	gambelii_rubidus	103800000	-0.269241	no
chr7	gambelii_rubidus	103900000	-0.217251	no
chr7	gambelii_rubidus	104000000	-0.0833049	no
chr7	gambelii_rubidus	104100000	-0.0838858	no
chr7	gambelii_rubidus	104200000	-0.262456	no
chr7	gambelii_rubidus	104300000	-0.235305	no
chr7	gambelii_rubidus	104400000	-0.301045	no
chr7	gambelii_rubidus	104500000	-0.176333	no
chr7	gambelii_rubidus	104600000	-0.186203	no
chr7	gambelii_rubidus	104700000	-0.113417	no
chr7	gambelii_rubidus	104800000	-0.218042	no
chr7	gambelii_rubidus	104900000	-0.117867	no
chr7	gambelii_rubidus	105000000	-0.282605	no
chr7	gambelii_rubidus	105100000	-0.174312	no
chr7	gambelii_rubidus	105200000	-0.254262	no
chr7	gambelii_rubidus	105300000	-0.346449	no
chr7	gambelii_rubidus	105400000	-0.303451	no
chr7	gambelii_rubidus	105500000	-0.250103	no
chr7	gambelii_rubidus	105600000	-0.333868	no
chr7	gambelii_rubidus	105700000	-0.383709	no
chr7	gambelii_rubidus	105800000	-0.296322	no
chr7	gambelii_rubidus	105900000	-0.281195	no
chr7	gambelii_rubidus	106000000	-0.263849	no
chr7	gambelii_rubidus	106100000	-0.132362	no
chr7	gambelii_rubidus	106200000	-0.228214	no
chr7	gambelii_rubidus	106300000	-0.28563	no
chr7	gambelii_rubidus	106400000	-0.227377	no
chr7	gambelii_rubidus	106500000	-0.318105	no
chr7	gambelii_rubidus	106600000	-0.331845	no
chr7	gambelii_rubidus	106700000	-0.292759	no
chr7	gambelii_rubidus	106800000	-0.236157	no
chr7	gambelii_rubidus	106900000	-0.239918	no
chr7	gambelii_rubidus	107000000	-0.23021	no
chr7	gambelii_rubidus	107100000	-0.35955	no
chr7	gambelii_rubidus	107200000	-0.0880438	no
chr7	gambelii_rubidus	107300000	-0.309876	no
chr7	gambelii_rubidus	107400000	-0.205957	no
chr7	gambelii_rubidus	107500000	-0.148551	no
chr7	gambelii_rubidus	107600000	-0.284212	no
chr7	gambelii_rubidus	107700000	-0.0563975	no
chr7	gambelii_rubidus	107800000	-0.190661	no
chr7	gambelii_rubidus	107900000	-0.187075	no
chr7	gambelii_rubidus	108000000	-0.142667	no
chr7	gambelii_rubidus	108100000	-0.248831	no
chr7	gambelii_rubidus	108200000	-0.233599	no
chr7	gambelii_rubidus	108300000	-0.245891	no
chr7	gambelii_rubidus	108400000	-0.297394	no
chr7	gambelii_rubidus	108500000	-0.277936	no
chr7	gambelii_rubidus	108600000	-0.287561	no
chr7	gambelii_rubidus	108700000	-0.162888	no
chr7	gambelii_rubidus	108800000	-0.0626317	no
chr7	gambelii_rubidus	108900000	-0.248808	no
chr7	gambelii_rubidus	109000000	-0.2779	no
chr7	gambelii_rubidus	109100000	-0.116606	no
chr7	gambelii_rubidus	109200000	-0.300459	no
chr7	gambelii_rubidus	109300000	-0.192497	no
chr7	gambelii_rubidus	109400000	-0.17946	no
chr7	gambelii_rubidus	109500000	-0.340294	no
chr7	gambelii_rubidus	109600000	-0.141299	no
chr7	gambelii_rubidus	109700000	-0.202782	no
chr7	gambelii_rubidus	109800000	-0.221714	no
chr7	gambelii_rubidus	109900000	-0.35173	no
chr7	gambelii_rubidus	110000000	-0.273722	no
chr7	gambelii_rubidus	110100000	-0.214062	no
chr7	gambelii_rubidus	110200000	-0.260713	no
chr7	gambelii_rubidus	110300000	-0.202054	no
chr7	gambelii_rubidus	110400000	-0.191906	no
chr7	gambelii_rubidus	110500000	-0.216732	no
chr7	gambelii_rubidus	110600000	-0.297208	no
chr7	gambelii_rubidus	110700000	-0.201257	no
chr7	gambelii_rubidus	110800000	-0.247137	no
chr7	gambelii_rubidus	110900000	-0.257737	no
chr7	gambelii_rubidus	111000000	-0.165986	no
chr7	gambelii_rubidus	111100000	-0.227963	no
chr7	gambelii_rubidus	111200000	-0.243526	no
chr7	gambelii_rubidus	111300000	-0.314561	no
chr7	gambelii_rubidus	111400000	-0.126641	no
chr7	gambelii_rubidus	111500000	-0.0899439	no
chr7	gambelii_rubidus	111600000	0.0568278	no
chr7	gambelii_rubidus	111700000	-0.092371	no
chr7	gambelii_rubidus	111800000	-0.156419	no
chr7	gambelii_rubidus	111900000	-0.289526	no
chr7	gambelii_rubidus	112000000	-0.229888	no
chr7	gambelii_rubidus	112100000	-0.270965	no
chr7	gambelii_rubidus	112200000	-0.0732796	no
chr7	gambelii_rubidus	112300000	-0.132378	no
chr7	gambelii_rubidus	112400000	-0.15358	no
chr7	gambelii_rubidus	112500000	-0.189469	no
chr7	gambelii_rubidus	112600000	-0.196887	no
chr7	gambelii_rubidus	112700000	-0.122622	no
chr7	gambelii_rubidus	112800000	-0.155607	no
chr7	gambelii_rubidus	112900000	-0.170704	no
chr7	gambelii_rubidus	113000000	-0.262988	no
chr7	gambelii_rubidus	113100000	-0.286052	no
chr7	gambelii_rubidus	113200000	-0.131927	no
chr7	gambelii_rubidus	113300000	-0.320897	no
chr7	gambelii_rubidus	113400000	-0.150762	no
chr7	gambelii_rubidus	113500000	-0.158335	no
chr7	gambelii_rubidus	113600000	-0.207426	no
chr7	gambelii_rubidus	113700000	-0.205405	no
chr7	gambelii_rubidus	113800000	-0.0809515	no
chr7	gambelii_rubidus	113900000	-0.136157	no
chr7	gambelii_rubidus	114000000	-0.10215	no
chr7	gambelii_rubidus	114100000	-0.0939002	no
chr7	gambelii_rubidus	114200000	-0.104474	no
chr7	gambelii_rubidus	114300000	-0.13237	no
chr7	gambelii_rubidus	114400000	-0.0715793	no
chr7	gambelii_rubidus	114500000	0.0367196	no
chr7	gambelii_rubidus	114600000	0.0700341	no
chr7	gambelii_rubidus	114700000	-0.282814	no
chr7	gambelii_rubidus	114800000	-0.238783	no
chr7	gambelii_rubidus	114900000	-0.26023	no
chr7	gambelii_rubidus	115000000	-0.103538	no
chr7	gambelii_rubidus	115100000	-0.233858	no
chr7	gambelii_rubidus	115200000	-0.0727808	no
chr7	gambelii_rubidus	115300000	-0.180083	no
chr7	gambelii_rubidus	115400000	-0.114362	no
chr7	gambelii_rubidus	115500000	-0.122975	no
chr7	gambelii_rubidus	115600000	-0.353298	no
chr7	gambelii_rubidus	115700000	-0.20277	no
chr7	gambelii_rubidus	115800000	-0.286438	no
chr7	gambelii_rubidus	115900000	-0.275081	no
chr7	gambelii_rubidus	116000000	-0.159819	no
chr7	gambelii_rubidus	116100000	-0.317697	no
chr7	gambelii_rubidus	116200000	-0.240446	no
chr7	gambelii_rubidus	116300000	-0.197121	no
chr7	gambelii_rubidus	116400000	-0.145026	no
chr7	gambelii_rubidus	116500000	-0.131757	no
chr7	gambelii_rubidus	116600000	-0.154865	no
chr7	gambelii_rubidus	116700000	-0.165406	no
chr7	gambelii_rubidus	116800000	-0.110856	no
chr7	gambelii_rubidus	116900000	-0.349747	no
chr7	gambelii_rubidus	117000000	-0.165505	no
chr7	gambelii_rubidus	117100000	-0.265904	no
chr7	gambelii_rubidus	117200000	-0.283023	no
chr7	gambelii_rubidus	117300000	-0.121918	no
chr7	gambelii_rubidus	117400000	-0.0455126	no
chr7	gambelii_rubidus	117500000	-0.103826	no
chr7	gambelii_rubidus	117600000	-0.221465	no
chr7	gambelii_rubidus	117700000	-0.326745	no
chr7	gambelii_rubidus	117800000	-0.335977	no
chr7	gambelii_rubidus	117900000	-0.291369	no
chr7	gambelii_rubidus	118000000	-0.104318	no
chr7	gambelii_rubidus	118100000	-0.209569	no
chr7	gambelii_rubidus	118200000	-0.152461	no
chr7	gambelii_rubidus	118300000	-0.148198	no
chr7	gambelii_rubidus	118400000	-0.318366	no
chr7	gambelii_rubidus	118500000	-0.276518	no
chr7	gambelii_rubidus	118600000	-0.126802	no
chr7	gambelii_rubidus	118700000	-0.0819759	no
chr7	gambelii_rubidus	118800000	-0.188331	no
chr7	gambelii_rubidus	118900000	-0.146847	no
chr7	gambelii_rubidus	119000000	-0.188417	no
chr7	gambelii_rubidus	119100000	-0.273299	no
chr7	gambelii_rubidus	119200000	-0.142501	no
chr7	gambelii_rubidus	119300000	-0.1803	no
chr7	gambelii_rubidus	119400000	-0.269587	no

## Sheet: inv7.2_PCA_heterozygosity
ID	population	PC1_score	PC2_score	cluster	heterozygosity
07_BK_M_ERH108	gambelii	-713.979	295.455	1	1.29761
27_BK_F_ERH87	gambelii	-679.264	290.835	1	1.24331
28_BK_F_ERH99	gambelii	-683.169	275.866	1	1.24137
29_BK_M_ERH95	gambelii	-678.12	295.021	1	1.23022
35_BK_M_ERH97	gambelii	-685.247	281.303	1	1.27642
36_BK_M_ERH100	gambelii	-676.482	276.715	1	1.26908
37_BK_M_ERH110	gambelii	-680.401	252.982	1	1.24509
39_BK_F_ERH83	gambelii	-693.401	379.712	1	1.1693
40_BK_F_ERH88	gambelii	-802.598	-661.54	1	1.28094
41_BK_M_ERH89	gambelii	-680.528	264.493	1	1.24632
42_BK_F_ERH90	gambelii	-706.03	390.696	1	1.26
43_BK_F_ERH96	gambelii	-674.063	273.228	1	1.19328
44_BK_F_ERH107	gambelii	-743.645	6.8154	1	1.16045
ERH93	gambelii	-755.844	-569.569	1	1.2993
ERH94	gambelii	-653.313	331.652	1	1.26921
04_SW_F_ERH21	rubidus	721.605	-16.2636	3	0.549138
05_SW_M_ERH27	rubidus	714.955	-16.4404	3	0.552138
06_SW_M_ERH36	rubidus	719.741	-15.4507	3	0.512221
08_SW_M_ERH52	rubidus	731.877	-17.727	3	0.520345
10_SW_M_ERH19	rubidus	687.053	-10.9085	3	0.495848
18_SW_F_ERH48	rubidus	697.518	-13.3382	3	0.484745
19_SW_M_ERH26	rubidus	724.058	-17.5263	3	0.5148
20_SW_F_ERH14	rubidus	735.161	-19.084	3	0.528421
22_SW_M_ERH25	rubidus	687.889	-13.1821	3	0.501372
31_SW_F_ERH38	rubidus	723.974	-15.6871	3	0.555703
34_SW_F_ERH42	rubidus	702.333	-14.0378	3	0.5344
38_SW_F_ERH12	rubidus	708.776	-13.955	3	0.551855
48_SW_M_ERH43	rubidus	697.8	-14.6572	3	0.486455
ERH46	rubidus	715.404	-16.6114	3	0.485979
ERH53	rubidus	692.976	-10.8319	3	0.522586

[truncated: 32 more sheets: inv7.3_localPCA, inv7.3_PCA_heterozygosity, inv9.0_localPCA, inv9.0_PCA_heterozygosity, inv9.1_localPCA, inv9.1_PCA_heterozygosity, inv10.0_localPCA, inv10.0_PCA_heterozygosity, inv11.0_localPCA, inv11.0_PCA_heterozygosity, inv13.0_localPCA, inv13.0_PCA_heterozygosity, inv14.0_localPCA, inv14.0_PCA_heterozygosity, inv15.0_localPCA, inv15.0_PCA_heterozygosity, inv15.1_localPCA, inv15.1_PCA_heterozygosity, inv15.2_localPCA, inv15.2_PCA_heterozygosity …]
